# Supplementary material for: A New Measure of Mnemonic Discrimination Applicable to Recognition Memory Tests With Continuous Variation in Novel Stimulus Interference
Source: Brain Behav. 2025 Jun 26;15(6):e70303. doi: 10.1002/brb3.70303 (PMC12198479; doi:10.1002/brb3.70303)
Supplement: Supplementary file 2 — Supporting Information [file BRB3-15-e70303-s002.zip]

Archive with 38 entries (36 files):
- MDI/
- MDI/.DS_Store
- __MACOSX/MDI/._.DS_Store
- MDI/MPT_OSN.jl
- MDI/Manifest.toml
- MDI/threshold_plots.jl
- __MACOSX/MDI/._threshold_plots.jl
- MDI/Plotting.jl
- __MACOSX/MDI/._Plotting.jl
- MDI/MDI_Empirical_fMRI.jl
- __MACOSX/MDI/._MDI_Empirical_fMRI.jl
- MDI/distance_analysis.jl
- __MACOSX/MDI/._distance_analysis.jl
- MDI/trial_plots.jl
- __MACOSX/MDI/._trial_plots.jl
- MDI/MDI_Empirical_less_lures.jl
- __MACOSX/MDI/._MDI_Empirical_less_lures.jl
- MDI/Project.toml
- MDI/data/
- MDI/data/distances.jld2
- MDI/data/NA_test.R
- MDI/data/.DS_Store
- __MACOSX/MDI/data/._.DS_Store
- MDI/data/matdata_no_B123.csv
- MDI/data/mst_fmri_study.csv
- MDI/data/Analysis_simdataexp.R
- MDI/data/mst_distances.csv
- __MACOSX/MDI/data/._mst_distances.csv
- MDI/data/data_L5_fMRI_distances_rank.csv
- MDI/data/Empirical_analysis.R
- __MACOSX/MDI/data/._Empirical_analysis.R
- MDI/data/data_L5_fMRI.csv
- MDI/data/data_L5.csv
- MDI/data/sim_data_exp.csv
- MDI/data/Analysis_less_bins.R
- MDI/data/Analysis_Distance.R
- MDI/data/mst_fmri_test_itemID.csv
- __MACOSX/MDI/data/._mst_fmri_test_itemID.csv
