# Supplementary material for: A New Measure of Mnemonic Discrimination Applicable to Recognition Memory Tests With Continuous Variation in Novel Stimulus Interference
Source: Brain Behav. 2025 Jun 26;15(6):e70303. doi: 10.1002/brb3.70303 (PMC12198479; doi:10.1002/brb3.70303)
Supplement: Supplementary file 2 — Supporting Information [file BRB3-15-e70303-s002.zip › MDI/MPT_OSN.jl]

using Distributions, StableRNGs, Plots, MDI, StatsBase, GLM, DataFrames, QuadGK


function generate_l5_baseline(rng)

    a = rand(rng, Uniform(0.01, 0.99))
    b = rand(rng, Uniform(0.01, 10))
    c = rand(rng, Uniform(0.01, 0.99))
    d = rand(rng, Uniform(a, 1))
    e = rand(rng, Uniform(0.01, 10))

    auc, auc_scaled, min, max = get_aucs([a,b,c,d,e])

    base_λ = 1 - auc_scaled
    base_Δ = max - min

    x_values = range(0, 1, length=500)
    plot_values = logistic5(x_values, [a,b,c,d,e])
    
    l5plot = plot(x_values, plot_values,  xlims=(0, 1), ylims=(0, 1);
    annotation=[(0.5, 0.5, "Area above curve: $(round(auc, digits=2))"),
                (0.5, 0.4, "Scaled area above curve: $(round(auc_scaled, digits=2))")],
    legend = false,
    dpi=300,
    )
    hline!(l5plot, [max], linestyle=:dash, color=:red, label="Max")

    return a, b, c, d, e, base_λ, base_Δ, l5plot
end

function area_under_taubeta_curve(β, τ)
    f(l) = 1 / (1 + exp(-β * (l - τ)))
    area, error = quadgk(f, 0, 1)
    return area
end

function simulate_data_l5(N_participants::Int64, N_trials::Int64, N_copies::Int64, seed::Int64)
    rng = StableRNG(seed)

    γ = zeros(Float64, N_participants * N_copies, 3)
    ρ = zeros(Float64, N_participants * N_copies)
    ψ = zeros(Float64, N_participants * N_copies)
    δ = zeros(Float64, N_participants * N_copies, N_trials)
    a = zeros(Float64, N_participants * N_copies)
    b = zeros(Float64, N_participants * N_copies)
    c = zeros(Float64, N_participants * N_copies)
    d = zeros(Float64, N_participants * N_copies)
    e = zeros(Float64, N_participants * N_copies)
    base_λ = zeros(Float64, N_participants * N_copies)
    base_Δ = zeros(Float64, N_participants * N_copies)
    base_l5_plot = Vector(undef, N_participants * N_copies)

    z = zeros(Float64, N_participants * N_copies)
    θ_old = zeros(Float64, N_participants * N_copies, N_trials)
    θ_new = zeros(Float64, N_participants * N_copies, N_trials)
    θ_sim = zeros(Float64, N_participants * N_copies, N_trials)
    guess = zeros(Int, N_participants * N_copies, N_trials)
    guess_newsim = zeros(Int, N_participants * N_copies, N_trials)
    participant_ID = Vector{Int}(undef, N_participants * N_copies)

    s = Vector{String}(undef, N_trials)
    l = zeros(Float64, N_trials)

    s[1:Int(N_trials/3)] .= "old"
    s[Int(N_trials/3)+1:Int(N_trials/3)*2] .= "new"
    s[Int(N_trials/3)*2 + 1:N_trials] .= "similar"

    l[1:Int(N_trials/3)] .= 0
    l[Int(N_trials/3)+1:Int(N_trials/3)*2] .= 6
    for i in 1:N_trials/3
        l[Int(N_trials/3*2 + i)] = (i % 5) + 1
    end

    l = l./6

    fit_logistic5 = Vector(undef, N_participants * N_copies)
    l5plot = Vector(undef, N_participants * N_copies)
    λ_index = zeros(Float64, N_participants * N_copies)
    Δ_index = zeros(Float64, N_participants * N_copies)

    LDI = zeros(Float64, N_participants * N_copies)
    REC = zeros(Float64, N_participants * N_copies)

    for i in 1:N_participants
        rand_nums = rand(rng, Uniform(0,1), 3)
        γ_base = rand_nums / sum(rand_nums) 
        #ρ_base = rand(rng, Uniform(0,1))
        #ψ_base = rand(rng, Uniform(0,1))

        a_base, b_base, c_base, d_base, e_base, base_λ_base, base_Δ_base, l5plot_base = generate_l5_baseline(rng)

        for copy in 1:N_copies
            index = (i-1)*N_copies + copy
            γ[index, :] = γ_base

            ρ[index] = (1 - logistic5(0, [a_base,b_base,c_base,d_base,e_base]))
            ψ[index] = logistic5(1, [a_base,b_base,c_base,d_base,e_base])

            a[index] = a_base
            b[index] = b_base
            c[index] = c_base
            d[index] = d_base
            e[index] = e_base
            base_λ[index] = base_λ_base
            base_Δ[index] = base_Δ_base
            base_l5_plot[index] = l5plot_base

            participant_ID[index] = i

            for t in 1:N_trials
                δ[index, t] = logistic5(l[t], [a[index],b[index],c[index],d[index],e[index]])

                #δ[index, t] = 1/(1 + exp(-Β[index] * (l[t] - τ[index])))

                if s[t] == "old"
                    θ_old[index, t] = ρ[index] + (1 - ρ[index]) * γ[index, 1]
                    θ_new[index, t] = (1 - ρ[index]) * γ[index, 2]
                    θ_sim[index, t] = (1 - ρ[index]) * γ[index, 3]
                elseif s[t] == "new"
                    θ_old[index, t] = (1 - ψ[index]) * γ[index, 1]
                    θ_new[index, t] = ψ[index] + (1 - ψ[index]) * γ[index, 2]
                    θ_sim[index, t] = (1 - ψ[index]) * γ[index, 3]
                else  # "similar"
                    θ_old[index, t] = ρ[index] * (1 - δ[index, t]) + (1 - ρ[index]) * γ[index, 1]
                    θ_new[index, t] = (1 - ρ[index]) * γ[index, 2]
                    θ_sim[index, t] = (1 - ρ[index]) * γ[index, 3] + ρ[index] * δ[index, t]
                end

                guess[index, t] = rand(rng, Categorical([θ_old[index, t], θ_new[index, t], θ_sim[index, t]]))
                guess_newsim[index, t] = guess[index, t] == 1 ? 0 : 1
            end
            
            fit_logistic5[index] = fit_model(l, guess_newsim[index, :], seed = seed)
            auc, lambda, min, max = get_aucs(fit_logistic5[index].param)

            x_values = range(0, stop=maximum(l), length=500)
            plot_values = logistic5(x_values, fit_logistic5[index].param)
            
            l5plot[index] = scatter(l, guess_newsim[index, :], alpha = 0.1, xlabel = "Dissimilarity", ylabel = "% new",  xlims=(0, 1), ylims=(0, 1))
            plot!(l5plot[index], x_values, plot_values;
            annotation=[(0.5, 0.5, "Area above curve: $(round(auc, digits=2))"),
                        (0.5, 0.4, "Scaled area above curve: $(round(lambda, digits=2))")],
            legend = false,
            dpi=300,
            )
            hline!(l5plot[index], [max], linestyle=:dash, color=:red, label="Max")

            λ_index[index] = 1 - lambda
            Δ_index[index] = max - min 

            p_sim_given_sim = sum(guess[index,Int(N_trials/3)*2 + 1:N_trials] .== 3) / (N_trials/3)
            p_sim_given_new = sum(guess[index,Int(N_trials/3)+1:Int(N_trials/3)*2] .== 3) / (N_trials/3)
    
            p_old_given_old = sum(guess[index,1:Int(N_trials/3)] .== 1) / (N_trials/3)
            p_old_given_new = sum(guess[index,Int(N_trials/3)+1:Int(N_trials/3)*2] .== 1) / (N_trials/3)
    
            LDI[index] = p_sim_given_sim - p_sim_given_new
            REC[index] = p_old_given_old - p_old_given_new
            

        end
    end

    
    # Construct DataFrame
    data = DataFrame(
        participant_ID = participant_ID,
        N_participants = N_participants,
        N_trials = N_trials,
        γ_old = γ[:, 1],
        γ_new = γ[:, 2],
        γ_sim = γ[:, 3],
        ρ = ρ,
        ψ = ψ,
        z = z,
        a = a,
        b = b,
        c = c,
        d = d,
        e = e,
        base_λ = base_λ,
        base_Δ = base_Δ,
        base_l5_plot = base_l5_plot,
        fit_logistic5 = fit_logistic5,
        l5plot = l5plot,
        λ_index = λ_index,
        Δ_index = Δ_index,
        LDI = LDI,
        REC = REC,
        seed = seed
    )

    return data
end

function simulate_data_beta_tau(N_participants::Int64, N_trials::Int64, N_copies::Int64, seed::Int64)
    rng = StableRNG(seed)

    γ = zeros(Float64, N_participants * N_copies, 3)
    ρ = zeros(Float64, N_participants * N_copies)
    ψ = zeros(Float64, N_participants * N_copies)
    δ = zeros(Float64, N_participants * N_copies, N_trials)

    τ = zeros(Float64, N_participants * N_copies)
    Β = zeros(Float64, N_participants * N_copies)
    
    base_λ = zeros(Float64, N_participants * N_copies)


    z = zeros(Float64, N_participants * N_copies)
    θ_old = zeros(Float64, N_participants * N_copies, N_trials)
    θ_new = zeros(Float64, N_participants * N_copies, N_trials)
    θ_sim = zeros(Float64, N_participants * N_copies, N_trials)
    guess = zeros(Int, N_participants * N_copies, N_trials)
    guess_newsim = zeros(Int, N_participants * N_copies, N_trials)
    participant_ID = Vector{Int}(undef, N_participants * N_copies)

    s = Vector{String}(undef, N_trials)
    l = zeros(Float64, N_trials)

    s[1:Int(N_trials/3)] .= "old"
    s[Int(N_trials/3)+1:Int(N_trials/3)*2] .= "new"
    s[Int(N_trials/3)*2 + 1:N_trials] .= "similar"

    l[1:Int(N_trials/3)] .= 0
    l[Int(N_trials/3)+1:Int(N_trials/3)*2] .= 6
    for i in 1:N_trials/3
        l[Int(N_trials/3*2 + i)] = (i % 5) + 1
    end

    l = l./6

    fit_logistic5 = Vector(undef, N_participants * N_copies)
    l5plot = Vector(undef, N_participants * N_copies)
    λ_index = zeros(Float64, N_participants * N_copies)
    Δ_index = zeros(Float64, N_participants * N_copies)

    LDI = zeros(Float64, N_participants * N_copies)
    REC = zeros(Float64, N_participants * N_copies)

    for i in 1:N_participants
        rand_nums = rand(rng, Uniform(0,1), 3)
        γ_base = rand_nums / sum(rand_nums) 
        ρ_base = rand(rng, Uniform(0,1))
        ψ_base = rand(rng, Uniform(0,1))

        β_base = rand(rng, Uniform(0,50))
        τ_base = rand(rng, Uniform(0,1))

        for copy in 1:N_copies
            index = (i-1)*N_copies + copy
            γ[index, :] = γ_base

            ρ[index] = ρ_base
            ψ[index] = ψ_base
            
            Β[index] = β_base
            τ[index] = τ_base
            

            base_λ[index] = area_under_taubeta_curve(β_base, τ_base)

            participant_ID[index] = i

            for t in 1:N_trials
                δ[index, t] = 1/(1 + exp(-Β[index] * (l[t] - τ[index])))

                if s[t] == "old"
                    θ_old[index, t] = ρ[index] + (1 - ρ[index]) * γ[index, 1]
                    θ_new[index, t] = (1 - ρ[index]) * γ[index, 2]
                    θ_sim[index, t] = (1 - ρ[index]) * γ[index, 3]
                elseif s[t] == "new"
                    θ_old[index, t] = (1 - ψ[index]) * γ[index, 1]
                    θ_new[index, t] = ψ[index] + (1 - ψ[index]) * γ[index, 2]
                    θ_sim[index, t] = (1 - ψ[index]) * γ[index, 3]
                else  # "similar"
                    θ_old[index, t] = ρ[index] * (1 - δ[index, t]) + (1 - ρ[index]) * γ[index, 1]
                    θ_new[index, t] = (1 - ρ[index]) * γ[index, 2]
                    θ_sim[index, t] = (1 - ρ[index]) * γ[index, 3] + ρ[index] * δ[index, t]
                end

                guess[index, t] = rand(rng, Categorical([θ_old[index, t], θ_new[index, t], θ_sim[index, t]]))
                guess_newsim[index, t] = guess[index, t] == 1 ? 0 : 1
            end
            
            fit_logistic5[index] = fit_model(l, guess_newsim[index, :], seed = seed)
            auc, lambda, min, max = get_aucs(fit_logistic5[index].param)

            x_values = range(0, stop=maximum(l), length=500)
            plot_values = logistic5(x_values, fit_logistic5[index].param)
            
            l5plot[index] = scatter(l, guess_newsim[index, :], alpha = 0.1, xlabel = "Dissimilarity", ylabel = "% new",  xlims=(0, 1), ylims=(0, 1))
            plot!(l5plot[index], x_values, plot_values;
            annotation=[(0.5, 0.5, "Area above curve: $(round(auc, digits=2))"),
                        (0.5, 0.4, "Scaled area above curve: $(round(lambda, digits=2))")],
            legend = false,
            dpi=300,
            )
            hline!(l5plot[index], [max], linestyle=:dash, color=:red, label="Max")

            λ_index[index] = 1 - lambda
            Δ_index[index] = max - min 

            p_sim_given_sim = sum(guess[index,Int(N_trials/3)*2 + 1:N_trials] .== 3) / (N_trials/3)
            p_sim_given_new = sum(guess[index,Int(N_trials/3)+1:Int(N_trials/3)*2] .== 3) / (N_trials/3)
    
            p_old_given_old = sum(guess[index,1:Int(N_trials/3)] .== 1) / (N_trials/3)
            p_old_given_new = sum(guess[index,Int(N_trials/3)+1:Int(N_trials/3)*2] .== 1) / (N_trials/3)
    
            LDI[index] = p_sim_given_sim - p_sim_given_new
            REC[index] = p_old_given_old - p_old_given_new
            

        end
    end

    
    # Construct DataFrame
    data = DataFrame(
        participant_ID = participant_ID,
        N_participants = N_participants,
        N_trials = N_trials,
        γ_old = γ[:, 1],
        γ_new = γ[:, 2],
        γ_sim = γ[:, 3],
        ρ = ρ,
        ψ = ψ,
        Β = Β,
        τ = τ,
        z = z,
        base_λ = base_λ,
        fit_logistic5 = fit_logistic5,
        l5plot = l5plot,
        λ_index = λ_index,
        Δ_index = Δ_index,
        LDI = LDI,
        REC = REC,
        seed = seed
    )

    return data
end


function simulate_data_beta_tau_fixed(N_participants::Int64, N_trials::Int64, N_copies::Int64, seed::Int64, beta::Float64, tau::Float64)
    rng = StableRNG(seed)

    γ = zeros(Float64, N_participants * N_copies, 3)
    ρ = zeros(Float64, N_participants * N_copies)
    ψ = zeros(Float64, N_participants * N_copies)
    δ = zeros(Float64, N_participants * N_copies, N_trials)

    τ = zeros(Float64, N_participants * N_copies)
    Β = zeros(Float64, N_participants * N_copies)
    
    base_λ = zeros(Float64, N_participants * N_copies)


    z = zeros(Float64, N_participants * N_copies)
    θ_old = zeros(Float64, N_participants * N_copies, N_trials)
    θ_new = zeros(Float64, N_participants * N_copies, N_trials)
    θ_sim = zeros(Float64, N_participants * N_copies, N_trials)
    guess = zeros(Int, N_participants * N_copies, N_trials)
    guess_newsim = zeros(Int, N_participants * N_copies, N_trials)
    participant_ID = Vector{Int}(undef, N_participants * N_copies)

    s = Vector{String}(undef, N_trials)
    l = zeros(Float64, N_trials)

    s[1:Int(N_trials/3)] .= "old"
    s[Int(N_trials/3)+1:Int(N_trials/3)*2] .= "new"
    s[Int(N_trials/3)*2 + 1:N_trials] .= "similar"

    l[1:Int(N_trials/3)] .= 0
    l[Int(N_trials/3)+1:Int(N_trials/3)*2] .= 6
    for i in 1:N_trials/3
        l[Int(N_trials/3*2 + i)] = (i % 5) + 1
    end

    l = l./6

    fit_logistic5 = Vector(undef, N_participants * N_copies)
    l5plot = Vector(undef, N_participants * N_copies)
    λ_index = zeros(Float64, N_participants * N_copies)
    Δ_index = zeros(Float64, N_participants * N_copies)

    LDI = zeros(Float64, N_participants * N_copies)
    REC = zeros(Float64, N_participants * N_copies)

    for i in 1:N_participants
        rand_nums = rand(rng, Uniform(0,1), 3)
        γ_base = rand_nums / sum(rand_nums) 
        ρ_base = rand(rng, Uniform(0,1))
        ψ_base = rand(rng, Uniform(0,1))

        β_base = beta
        τ_base = tau

        for copy in 1:N_copies
            index = (i-1)*N_copies + copy
            γ[index, :] = γ_base

            ρ[index] = ρ_base
            ψ[index] = ψ_base
            
            Β[index] = β_base
            τ[index] = τ_base
            

            base_λ[index] = area_under_taubeta_curve(β_base, τ_base)

            participant_ID[index] = i

            for t in 1:N_trials
                δ[index, t] = 1/(1 + exp(-Β[index] * (l[t] - τ[index])))

                if s[t] == "old"
                    θ_old[index, t] = ρ[index] + (1 - ρ[index]) * γ[index, 1]
                    θ_new[index, t] = (1 - ρ[index]) * γ[index, 2]
                    θ_sim[index, t] = (1 - ρ[index]) * γ[index, 3]
                elseif s[t] == "new"
                    θ_old[index, t] = (1 - ψ[index]) * γ[index, 1]
                    θ_new[index, t] = ψ[index] + (1 - ψ[index]) * γ[index, 2]
                    θ_sim[index, t] = (1 - ψ[index]) * γ[index, 3]
                else  # "similar"
                    θ_old[index, t] = ρ[index] * (1 - δ[index, t]) + (1 - ρ[index]) * γ[index, 1]
                    θ_new[index, t] = (1 - ρ[index]) * γ[index, 2]
                    θ_sim[index, t] = (1 - ρ[index]) * γ[index, 3] + ρ[index] * δ[index, t]
                end

                guess[index, t] = rand(rng, Categorical([θ_old[index, t], θ_new[index, t], θ_sim[index, t]]))
                guess_newsim[index, t] = guess[index, t] == 1 ? 0 : 1
            end
            
            fit_logistic5[index] = fit_model(l, guess_newsim[index, :], seed = seed)
            auc, lambda, min, max = get_aucs(fit_logistic5[index].param)

            x_values = range(0, stop=maximum(l), length=500)
            plot_values = logistic5(x_values, fit_logistic5[index].param)
            
            l5plot[index] = scatter(l, guess_newsim[index, :], alpha = 0.1, xlabel = "Dissimilarity", ylabel = "% new",  xlims=(0, 1), ylims=(0, 1))
            plot!(l5plot[index], x_values, plot_values;
            annotation=[(0.5, 0.5, "Area above curve: $(round(auc, digits=2))"),
                        (0.5, 0.4, "Scaled area above curve: $(round(lambda, digits=2))")],
            legend = false,
            dpi=300,
            )
            hline!(l5plot[index], [max], linestyle=:dash, color=:red, label="Max")

            λ_index[index] = 1 - lambda
            Δ_index[index] = max - min 

            p_sim_given_sim = sum(guess[index,Int(N_trials/3)*2 + 1:N_trials] .== 3) / (N_trials/3)
            p_sim_given_new = sum(guess[index,Int(N_trials/3)+1:Int(N_trials/3)*2] .== 3) / (N_trials/3)
    
            p_old_given_old = sum(guess[index,1:Int(N_trials/3)] .== 1) / (N_trials/3)
            p_old_given_new = sum(guess[index,Int(N_trials/3)+1:Int(N_trials/3)*2] .== 1) / (N_trials/3)
    
            LDI[index] = p_sim_given_sim - p_sim_given_new
            REC[index] = p_old_given_old - p_old_given_new
            

        end
    end

    
    # Construct DataFrame
    data = DataFrame(
        participant_ID = participant_ID,
        N_participants = N_participants,
        N_trials = N_trials,
        γ_old = γ[:, 1],
        γ_new = γ[:, 2],
        γ_sim = γ[:, 3],
        ρ = ρ,
        ψ = ψ,
        Β = Β,
        τ = τ,
        z = z,
        base_λ = base_λ,
        fit_logistic5 = fit_logistic5,
        l5plot = l5plot,
        λ_index = λ_index,
        Δ_index = Δ_index,
        LDI = LDI,
        REC = REC,
        seed = seed
    )

    return data
end


function simulate_data_fixed_params(N_participants::Int64, N_trials::Int64, N_copies::Int64, seed::Int64, rho::Float64, phi::Float64, beta::Float64, tau::Float64 , gam::Vector{Float64}, allowed_lure_values::Vector{Int64})
    rng = StableRNG(seed)

    γ = zeros(Float64, N_participants * N_copies, 3)
    ρ = zeros(Float64, N_participants * N_copies)
    ψ = zeros(Float64, N_participants * N_copies)
    δ = zeros(Float64, N_participants * N_copies, N_trials)

    τ = zeros(Float64, N_participants * N_copies)
    Β = zeros(Float64, N_participants * N_copies)
    
    base_λ = zeros(Float64, N_participants * N_copies)


    z = zeros(Float64, N_participants * N_copies)
    θ_old = zeros(Float64, N_participants * N_copies, N_trials)
    θ_new = zeros(Float64, N_participants * N_copies, N_trials)
    θ_sim = zeros(Float64, N_participants * N_copies, N_trials)
    guess = zeros(Int, N_participants * N_copies, N_trials)
    guess_newsim = zeros(Int, N_participants * N_copies, N_trials)
    participant_ID = Vector{Int}(undef, N_participants * N_copies)

    s = Vector{String}(undef, N_trials)
    l = zeros(Float64, N_trials)

    s[1:Int(N_trials/3)] .= "old"
    s[Int(N_trials/3)+1:Int(N_trials/3)*2] .= "new"
    s[Int(N_trials/3)*2 + 1:N_trials] .= "similar"

    l[1:Int(N_trials/3)] .= 0
    l[Int(N_trials/3)+1:Int(N_trials/3)*2] .= 6

    similar_trials_count = N_trials - 2 * Int(N_trials / 3)
    for i in 1:similar_trials_count
        l[Int(N_trials/3*2 + i)] = allowed_lure_values[(i - 1) % length(allowed_lure_values) + 1]
    end

    l = l./6

    fit_logistic5 = Vector(undef, N_participants * N_copies)
    l5plot = Vector(undef, N_participants * N_copies)
    λ_index = zeros(Float64, N_participants * N_copies)
    Δ_index = zeros(Float64, N_participants * N_copies)

    LDI = zeros(Float64, N_participants * N_copies)
    REC = zeros(Float64, N_participants * N_copies)

    for i in 1:N_participants
        rand_nums = gam
        γ_base = rand_nums / sum(rand_nums) 
        ρ_base = rho
        ψ_base = phi

        β_base = beta
        τ_base = tau

        for copy in 1:N_copies
            index = (i-1)*N_copies + copy
            γ[index, :] = γ_base

            ρ[index] = ρ_base
            ψ[index] = ψ_base
            
            Β[index] = β_base
            τ[index] = τ_base
            

            base_λ[index] = area_under_taubeta_curve(β_base, τ_base)

            participant_ID[index] = i

            for t in 1:N_trials
                δ[index, t] = 1/(1 + exp(-Β[index] * (l[t] - τ[index])))

                if s[t] == "old"
                    θ_old[index, t] = ρ[index] + (1 - ρ[index]) * γ[index, 1]
                    θ_new[index, t] = (1 - ρ[index]) * γ[index, 2]
                    θ_sim[index, t] = (1 - ρ[index]) * γ[index, 3]
                elseif s[t] == "new"
                    θ_old[index, t] = (1 - ψ[index]) * γ[index, 1]
                    θ_new[index, t] = ψ[index] + (1 - ψ[index]) * γ[index, 2]
                    θ_sim[index, t] = (1 - ψ[index]) * γ[index, 3]
                else  # "similar"
                    θ_old[index, t] = ρ[index] * (1 - δ[index, t]) + (1 - ρ[index]) * γ[index, 1]
                    θ_new[index, t] = (1 - ρ[index]) * γ[index, 2]
                    θ_sim[index, t] = (1 - ρ[index]) * γ[index, 3] + ρ[index] * δ[index, t]
                end

                guess[index, t] = rand(rng, Categorical([θ_old[index, t], θ_new[index, t], θ_sim[index, t]]))
                guess_newsim[index, t] = guess[index, t] == 1 ? 0 : 1
            end
            
            fit_logistic5[index] = fit_model(l, guess_newsim[index, :], seed = seed)
            auc, lambda, min, max = get_aucs(fit_logistic5[index].param)

            x_values = range(0, stop=maximum(l), length=500)
            plot_values = logistic5(x_values, fit_logistic5[index].param)
            
            l5plot[index] = scatter(l, guess_newsim[index, :], alpha = 0.1, xlabel = "Dissimilarity", ylabel = "% new",  xlims=(0, 1), ylims=(0, 1))
            plot!(l5plot[index], x_values, plot_values;
            annotation=[(0.5, 0.5, "Area above curve: $(round(auc, digits=2))"),
                        (0.5, 0.4, "Scaled area above curve: $(round(lambda, digits=2))")],
            legend = false,
            dpi=300,
            )
            hline!(l5plot[index], [max], linestyle=:dash, color=:red, label="Max")

            λ_index[index] = 1 - lambda
            Δ_index[index] = max - min 

            p_sim_given_sim = sum(guess[index,Int(N_trials/3)*2 + 1:N_trials] .== 3) / (N_trials/3)
            p_sim_given_new = sum(guess[index,Int(N_trials/3)+1:Int(N_trials/3)*2] .== 3) / (N_trials/3)
    
            p_old_given_old = sum(guess[index,1:Int(N_trials/3)] .== 1) / (N_trials/3)
            p_old_given_new = sum(guess[index,Int(N_trials/3)+1:Int(N_trials/3)*2] .== 1) / (N_trials/3)
    
            LDI[index] = p_sim_given_sim - p_sim_given_new
            REC[index] = p_old_given_old - p_old_given_new
            

        end
    end

    
    # Construct DataFrame
    data = DataFrame(
        participant_ID = participant_ID,
        N_participants = N_participants,
        N_trials = N_trials,
        γ_old = γ[:, 1],
        γ_new = γ[:, 2],
        γ_sim = γ[:, 3],
        ρ = ρ,
        ψ = ψ,
        Β = Β,
        τ = τ,
        z = z,
        base_λ = base_λ,
        fit_logistic5 = fit_logistic5,
        l5plot = l5plot,
        λ_index = λ_index,
        Δ_index = Δ_index,
        LDI = LDI,
        REC = REC,
        seed = seed
    )

    return data
end
