# Supplementary material for: A New Measure of Mnemonic Discrimination Applicable to Recognition Memory Tests With Continuous Variation in Novel Stimulus Interference
Source: Brain Behav. 2025 Jun 26;15(6):e70303. doi: 10.1002/brb3.70303 (PMC12198479; doi:10.1002/brb3.70303)
Supplement: Supplementary file 2 — Supporting Information [file BRB3-15-e70303-s002.zip › MDI/Manifest.toml]

# This file is machine-generated - editing it directly is not advised

julia_version = "1.9.2"
manifest_format = "2.0"
project_hash = "1a0f19845404a60aff5f3414a40a0c84ad3ff60d"

[[deps.AbstractFFTs]]
deps = ["LinearAlgebra"]
git-tree-sha1 = "d92ad398961a3ed262d8bf04a1a2b8340f915fef"
uuid = "621f4979-c628-5d54-868e-fcf4e3e8185c"
version = "1.5.0"
weakdeps = ["ChainRulesCore", "Test"]

    [deps.AbstractFFTs.extensions]
    AbstractFFTsChainRulesCoreExt = "ChainRulesCore"
    AbstractFFTsTestExt = "Test"

[[deps.Accessors]]
deps = ["CompositionsBase", "ConstructionBase", "Dates", "InverseFunctions", "LinearAlgebra", "MacroTools", "Markdown", "Test"]
git-tree-sha1 = "c0d491ef0b135fd7d63cbc6404286bc633329425"
uuid = "7d9f7c33-5ae7-4f3b-8dc6-eff91059b697"
version = "0.1.36"

    [deps.Accessors.extensions]
    AccessorsAxisKeysExt = "AxisKeys"
    AccessorsIntervalSetsExt = "IntervalSets"
    AccessorsStaticArraysExt = "StaticArrays"
    AccessorsStructArraysExt = "StructArrays"
    AccessorsUnitfulExt = "Unitful"

    [deps.Accessors.weakdeps]
    AxisKeys = "94b1ba4f-4ee9-5380-92f1-94cde586c3c5"
    IntervalSets = "8197267c-284f-5f27-9208-e0e47529a953"
    Requires = "ae029012-a4dd-5104-9daa-d747884805df"
    StaticArrays = "90137ffa-7385-5640-81b9-e52037218182"
    StructArrays = "09ab397b-f2b6-538f-b94a-2f83cf4a842a"
    Unitful = "1986cc42-f94f-5a68-af5c-568840ba703d"

[[deps.Adapt]]
deps = ["LinearAlgebra", "Requires"]
git-tree-sha1 = "e2a9873379849ce2ac9f9fa34b0e37bde5d5fe0a"
uuid = "79e6a3ab-5dfb-504d-930d-738a2a938a0e"
version = "4.0.2"
weakdeps = ["StaticArrays"]

    [deps.Adapt.extensions]
    AdaptStaticArraysExt = "StaticArrays"

[[deps.ArgTools]]
uuid = "0dad84c5-d112-42e6-8d28-ef12dabb789f"
version = "1.1.1"

[[deps.Arpack]]
deps = ["Arpack_jll", "Libdl", "LinearAlgebra", "Logging"]
git-tree-sha1 = "9b9b347613394885fd1c8c7729bfc60528faa436"
uuid = "7d9fca2a-8960-54d3-9f78-7d1dccf2cb97"
version = "0.5.4"

[[deps.Arpack_jll]]
deps = ["Artifacts", "CompilerSupportLibraries_jll", "JLLWrappers", "Libdl", "OpenBLAS_jll", "Pkg"]
git-tree-sha1 = "5ba6c757e8feccf03a1554dfaf3e26b3cfc7fd5e"
uuid = "68821587-b530-5797-8361-c406ea357684"
version = "3.5.1+1"

[[deps.Artifacts]]
uuid = "56f22d72-fd6d-98f1-02f0-08ddc0907c33"

[[deps.AxisAlgorithms]]
deps = ["LinearAlgebra", "Random", "SparseArrays", "WoodburyMatrices"]
git-tree-sha1 = "01b8ccb13d68535d73d2b0c23e39bd23155fb712"
uuid = "13072b0f-2c55-5437-9ae7-d433b7a33950"
version = "1.1.0"

[[deps.Base64]]
uuid = "2a0f44e3-6c83-55bd-87e4-b1978d98bd5f"

[[deps.BitFlags]]
git-tree-sha1 = "2dc09997850d68179b69dafb58ae806167a32b1b"
uuid = "d1d4a3ce-64b1-5f1a-9ba4-7e7e69966f35"
version = "0.1.8"

[[deps.BufferedStreams]]
git-tree-sha1 = "4ae47f9a4b1dc19897d3743ff13685925c5202ec"
uuid = "e1450e63-4bb3-523b-b2a4-4ffa8c0fd77d"
version = "1.2.1"

[[deps.Bzip2_jll]]
deps = ["Artifacts", "JLLWrappers", "Libdl", "Pkg"]
git-tree-sha1 = "9e2a6b69137e6969bab0152632dcb3bc108c8bdd"
uuid = "6e34b625-4abd-537c-b88f-471c36dfa7a0"
version = "1.0.8+1"

[[deps.CSV]]
deps = ["CodecZlib", "Dates", "FilePathsBase", "InlineStrings", "Mmap", "Parsers", "PooledArrays", "PrecompileTools", "SentinelArrays", "Tables", "Unicode", "WeakRefStrings", "WorkerUtilities"]
git-tree-sha1 = "a44910ceb69b0d44fe262dd451ab11ead3ed0be8"
uuid = "336ed68f-0bac-5ca0-87d4-7b16caf5d00b"
version = "0.10.13"

[[deps.Cairo_jll]]
deps = ["Artifacts", "Bzip2_jll", "CompilerSupportLibraries_jll", "Fontconfig_jll", "FreeType2_jll", "Glib_jll", "JLLWrappers", "LZO_jll", "Libdl", "Pixman_jll", "Pkg", "Xorg_libXext_jll", "Xorg_libXrender_jll", "Zlib_jll", "libpng_jll"]
git-tree-sha1 = "4b859a208b2397a7a623a03449e4636bdb17bcf2"
uuid = "83423d85-b0ee-5818-9007-b63ccbeb887a"
version = "1.16.1+1"

[[deps.Calculus]]
deps = ["LinearAlgebra"]
git-tree-sha1 = "f641eb0a4f00c343bbc32346e1217b86f3ce9dad"
uuid = "49dc2e85-a5d0-5ad3-a950-438e2897f1b9"
version = "0.5.1"

[[deps.ChainRulesCore]]
deps = ["Compat", "LinearAlgebra"]
git-tree-sha1 = "575cd02e080939a33b6df6c5853d14924c08e35b"
uuid = "d360d2e6-b24c-11e9-a2a3-2a2ae2dbcce4"
version = "1.23.0"
weakdeps = ["SparseArrays"]

    [deps.ChainRulesCore.extensions]
    ChainRulesCoreSparseArraysExt = "SparseArrays"

[[deps.Clustering]]
deps = ["Distances", "LinearAlgebra", "NearestNeighbors", "Printf", "Random", "SparseArrays", "Statistics", "StatsBase"]
git-tree-sha1 = "9ebb045901e9bbf58767a9f34ff89831ed711aae"
uuid = "aaaa29a8-35af-508c-8bc3-b662a17a0fe5"
version = "0.15.7"

[[deps.CodecZlib]]
deps = ["TranscodingStreams", "Zlib_jll"]
git-tree-sha1 = "cd67fc487743b2f0fd4380d4cbd3a24660d0eec8"
uuid = "944b1d66-785c-5afd-91f1-9de20f533193"
version = "0.7.3"

[[deps.ColorSchemes]]
deps = ["ColorTypes", "ColorVectorSpace", "Colors", "FixedPointNumbers", "PrecompileTools", "Random"]
git-tree-sha1 = "67c1f244b991cad9b0aa4b7540fb758c2488b129"
uuid = "35d6a980-a343-548e-a6ea-1d62b119f2f4"
version = "3.24.0"

[[deps.ColorTypes]]
deps = ["FixedPointNumbers", "Random"]
git-tree-sha1 = "eb7f0f8307f71fac7c606984ea5fb2817275d6e4"
uuid = "3da002f7-5984-5a60-b8a6-cbb66c0b333f"
version = "0.11.4"

[[deps.ColorVectorSpace]]
deps = ["ColorTypes", "FixedPointNumbers", "LinearAlgebra", "Requires", "Statistics", "TensorCore"]
git-tree-sha1 = "a1f44953f2382ebb937d60dafbe2deea4bd23249"
uuid = "c3611d14-8923-5661-9e6a-0046d554d3a4"
version = "0.10.0"
weakdeps = ["SpecialFunctions"]

    [deps.ColorVectorSpace.extensions]
    SpecialFunctionsExt = "SpecialFunctions"

[[deps.Colors]]
deps = ["ColorTypes", "FixedPointNumbers", "Reexport"]
git-tree-sha1 = "fc08e5930ee9a4e03f84bfb5211cb54e7769758a"
uuid = "5ae59095-9a9b-59fe-a467-6f913c188581"
version = "0.12.10"

[[deps.Combinatorics]]
git-tree-sha1 = "08c8b6831dc00bfea825826be0bc8336fc369860"
uuid = "861a8166-3701-5b0c-9a16-15d98fcdc6aa"
version = "1.0.2"

[[deps.CommonSolve]]
git-tree-sha1 = "0eee5eb66b1cf62cd6ad1b460238e60e4b09400c"
uuid = "38540f10-b2f7-11e9-35d8-d573e4eb0ff2"
version = "0.2.4"

[[deps.Compat]]
deps = ["TOML", "UUIDs"]
git-tree-sha1 = "75bd5b6fc5089df449b5d35fa501c846c9b6549b"
uuid = "34da2185-b29b-5c13-b0c7-acf172513d20"
version = "4.12.0"
weakdeps = ["Dates", "LinearAlgebra"]

    [deps.Compat.extensions]
    CompatLinearAlgebraExt = "LinearAlgebra"

[[deps.CompilerSupportLibraries_jll]]
deps = ["Artifacts", "Libdl"]
uuid = "e66e0078-7015-5450-92f7-15fbd957f2ae"
version = "1.0.5+0"

[[deps.CompositionsBase]]
git-tree-sha1 = "802bb88cd69dfd1509f6670416bd4434015693ad"
uuid = "a33af91c-f02d-484b-be07-31d278c5ca2b"
version = "0.1.2"
weakdeps = ["InverseFunctions"]

    [deps.CompositionsBase.extensions]
    CompositionsBaseInverseFunctionsExt = "InverseFunctions"

[[deps.ConcurrentUtilities]]
deps = ["Serialization", "Sockets"]
git-tree-sha1 = "8cfa272e8bdedfa88b6aefbbca7c19f1befac519"
uuid = "f0e56b4a-5159-44fe-b623-3e5288b988bb"
version = "2.3.0"

[[deps.ConstructionBase]]
deps = ["LinearAlgebra"]
git-tree-sha1 = "260fd2400ed2dab602a7c15cf10c1933c59930a2"
uuid = "187b0558-2788-49d3-abe0-74a17ed4e7c9"
version = "1.5.5"

    [deps.ConstructionBase.extensions]
    ConstructionBaseIntervalSetsExt = "IntervalSets"
    ConstructionBaseStaticArraysExt = "StaticArrays"

    [deps.ConstructionBase.weakdeps]
    IntervalSets = "8197267c-284f-5f27-9208-e0e47529a953"
    StaticArrays = "90137ffa-7385-5640-81b9-e52037218182"

[[deps.Contour]]
git-tree-sha1 = "d05d9e7b7aedff4e5b51a029dced05cfb6125781"
uuid = "d38c429a-6771-53c6-b99e-75d170b6e991"
version = "0.6.2"

[[deps.Crayons]]
git-tree-sha1 = "249fe38abf76d48563e2f4556bebd215aa317e15"
uuid = "a8cc5b0e-0ffa-5ad4-8c14-923d3ee1735f"
version = "4.1.1"

[[deps.DataAPI]]
git-tree-sha1 = "abe83f3a2f1b857aac70ef8b269080af17764bbe"
uuid = "9a962f9c-6df0-11e9-0e5d-c546b8b5ee8a"
version = "1.16.0"

[[deps.DataFrames]]
deps = ["Compat", "DataAPI", "DataStructures", "Future", "InlineStrings", "InvertedIndices", "IteratorInterfaceExtensions", "LinearAlgebra", "Markdown", "Missings", "PooledArrays", "PrecompileTools", "PrettyTables", "Printf", "REPL", "Random", "Reexport", "SentinelArrays", "SortingAlgorithms", "Statistics", "TableTraits", "Tables", "Unicode"]
git-tree-sha1 = "04c738083f29f86e62c8afc341f0967d8717bdb8"
uuid = "a93c6f00-e57d-5684-b7b6-d8193f3e46c0"
version = "1.6.1"

[[deps.DataStructures]]
deps = ["Compat", "InteractiveUtils", "OrderedCollections"]
git-tree-sha1 = "ac67408d9ddf207de5cfa9a97e114352430f01ed"
uuid = "864edb3b-99cc-5e75-8d2d-829cb0a9cfe8"
version = "0.18.16"

[[deps.DataValueInterfaces]]
git-tree-sha1 = "bfc1187b79289637fa0ef6d4436ebdfe6905cbd6"
uuid = "e2d170a0-9d28-54be-80f0-106bbe20a464"
version = "1.0.0"

[[deps.Dates]]
deps = ["Printf"]
uuid = "ade2ca70-3891-5945-98fb-dc099432e06a"

[[deps.DelimitedFiles]]
deps = ["Mmap"]
git-tree-sha1 = "9e2f36d3c96a820c678f2f1f1782582fcf685bae"
uuid = "8bb1440f-4735-579b-a4ab-409b98df4dab"
version = "1.9.1"

[[deps.Distances]]
deps = ["LinearAlgebra", "Statistics", "StatsAPI"]
git-tree-sha1 = "66c4c81f259586e8f002eacebc177e1fb06363b0"
uuid = "b4f34e82-e78d-54a5-968a-f98e89d6e8f7"
version = "0.10.11"
weakdeps = ["ChainRulesCore", "SparseArrays"]

    [deps.Distances.extensions]
    DistancesChainRulesCoreExt = "ChainRulesCore"
    DistancesSparseArraysExt = "SparseArrays"

[[deps.Distributed]]
deps = ["Random", "Serialization", "Sockets"]
uuid = "8ba89e20-285c-5b6f-9357-94700520ee1b"

[[deps.Distributions]]
deps = ["FillArrays", "LinearAlgebra", "PDMats", "Printf", "QuadGK", "Random", "SpecialFunctions", "Statistics", "StatsAPI", "StatsBase", "StatsFuns"]
git-tree-sha1 = "7c302d7a5fec5214eb8a5a4c466dcf7a51fcf169"
uuid = "31c24e10-a181-5473-b8eb-7969acd0382f"
version = "0.25.107"

    [deps.Distributions.extensions]
    DistributionsChainRulesCoreExt = "ChainRulesCore"
    DistributionsDensityInterfaceExt = "DensityInterface"
    DistributionsTestExt = "Test"

    [deps.Distributions.weakdeps]
    ChainRulesCore = "d360d2e6-b24c-11e9-a2a3-2a2ae2dbcce4"
    DensityInterface = "b429d917-457f-4dbc-8f4c-0cc954292b1d"
    Test = "8dfed614-e22c-5e08-85e1-65c5234f0b40"

[[deps.DocStringExtensions]]
deps = ["LibGit2"]
git-tree-sha1 = "2fb1e02f2b635d0845df5d7c167fec4dd739b00d"
uuid = "ffbed154-4ef7-542d-bbb7-c09d3a79fcae"
version = "0.9.3"

[[deps.Downloads]]
deps = ["ArgTools", "FileWatching", "LibCURL", "NetworkOptions"]
uuid = "f43a241f-c20a-4ad4-852c-f6b1247861c6"
version = "1.6.0"

[[deps.DualNumbers]]
deps = ["Calculus", "NaNMath", "SpecialFunctions"]
git-tree-sha1 = "5837a837389fccf076445fce071c8ddaea35a566"
uuid = "fa6b7ba4-c1ee-5f82-b5fc-ecf0adba8f74"
version = "0.6.8"

[[deps.EpollShim_jll]]
deps = ["Artifacts", "JLLWrappers", "Libdl"]
git-tree-sha1 = "8e9441ee83492030ace98f9789a654a6d0b1f643"
uuid = "2702e6a9-849d-5ed8-8c21-79e8b8f9ee43"
version = "0.0.20230411+0"

[[deps.ExceptionUnwrapping]]
deps = ["Test"]
git-tree-sha1 = "dcb08a0d93ec0b1cdc4af184b26b591e9695423a"
uuid = "460bff9d-24e4-43bc-9d9f-a8973cb893f4"
version = "0.1.10"

[[deps.Expat_jll]]
deps = ["Artifacts", "JLLWrappers", "Libdl"]
git-tree-sha1 = "4558ab818dcceaab612d1bb8c19cee87eda2b83c"
uuid = "2e619515-83b5-522b-bb60-26c02a35a201"
version = "2.5.0+0"

[[deps.FFMPEG]]
deps = ["FFMPEG_jll"]
git-tree-sha1 = "b57e3acbe22f8484b4b5ff66a7499717fe1a9cc8"
uuid = "c87230d0-a227-11e9-1b43-d7ebe4e7570a"
version = "0.4.1"

[[deps.FFMPEG_jll]]
deps = ["Artifacts", "Bzip2_jll", "FreeType2_jll", "FriBidi_jll", "JLLWrappers", "LAME_jll", "Libdl", "Ogg_jll", "OpenSSL_jll", "Opus_jll", "PCRE2_jll", "Zlib_jll", "libaom_jll", "libass_jll", "libfdk_aac_jll", "libvorbis_jll", "x264_jll", "x265_jll"]
git-tree-sha1 = "466d45dc38e15794ec7d5d63ec03d776a9aff36e"
uuid = "b22a6f82-2f65-5046-a5b2-351ab43fb4e5"
version = "4.4.4+1"

[[deps.FFTW]]
deps = ["AbstractFFTs", "FFTW_jll", "LinearAlgebra", "MKL_jll", "Preferences", "Reexport"]
git-tree-sha1 = "4820348781ae578893311153d69049a93d05f39d"
uuid = "7a1cc6ca-52ef-59f5-83cd-3a7055c09341"
version = "1.8.0"

[[deps.FFTW_jll]]
deps = ["Artifacts", "JLLWrappers", "Libdl", "Pkg"]
git-tree-sha1 = "c6033cc3892d0ef5bb9cd29b7f2f0331ea5184ea"
uuid = "f5851436-0d7a-5f13-b9de-f02708fd171a"
version = "3.3.10+0"

[[deps.FileIO]]
deps = ["Pkg", "Requires", "UUIDs"]
git-tree-sha1 = "82d8afa92ecf4b52d78d869f038ebfb881267322"
uuid = "5789e2e9-d7fb-5bc7-8068-2c6fae9b9549"
version = "1.16.3"

[[deps.FilePathsBase]]
deps = ["Compat", "Dates", "Mmap", "Printf", "Test", "UUIDs"]
git-tree-sha1 = "9f00e42f8d99fdde64d40c8ea5d14269a2e2c1aa"
uuid = "48062228-2e41-5def-b9a4-89aafe57970f"
version = "0.9.21"

[[deps.FileWatching]]
uuid = "7b1f6079-737a-58dc-b8bc-7a2ca5c1b5ee"

[[deps.FillArrays]]
deps = ["LinearAlgebra", "Random"]
git-tree-sha1 = "5b93957f6dcd33fc343044af3d48c215be2562f1"
uuid = "1a297f60-69ca-5386-bcde-b61e274b549b"
version = "1.9.3"
weakdeps = ["PDMats", "SparseArrays", "Statistics"]

    [deps.FillArrays.extensions]
    FillArraysPDMatsExt = "PDMats"
    FillArraysSparseArraysExt = "SparseArrays"
    FillArraysStatisticsExt = "Statistics"

[[deps.FixedPointNumbers]]
deps = ["Statistics"]
git-tree-sha1 = "335bfdceacc84c5cdf16aadc768aa5ddfc5383cc"
uuid = "53c48c17-4a7d-5ca2-90c5-79b7896eea93"
version = "0.8.4"

[[deps.Fontconfig_jll]]
deps = ["Artifacts", "Bzip2_jll", "Expat_jll", "FreeType2_jll", "JLLWrappers", "Libdl", "Libuuid_jll", "Pkg", "Zlib_jll"]
git-tree-sha1 = "21efd19106a55620a188615da6d3d06cd7f6ee03"
uuid = "a3f928ae-7b40-5064-980b-68af3947d34b"
version = "2.13.93+0"

[[deps.Formatting]]
deps = ["Printf"]
git-tree-sha1 = "8339d61043228fdd3eb658d86c926cb282ae72a8"
uuid = "59287772-0a20-5a39-b81b-1366585eb4c0"
version = "0.4.2"

[[deps.FreeType2_jll]]
deps = ["Artifacts", "Bzip2_jll", "JLLWrappers", "Libdl", "Zlib_jll"]
git-tree-sha1 = "d8db6a5a2fe1381c1ea4ef2cab7c69c2de7f9ea0"
uuid = "d7e528f0-a631-5988-bf34-fe36492bcfd7"
version = "2.13.1+0"

[[deps.FriBidi_jll]]
deps = ["Artifacts", "JLLWrappers", "Libdl", "Pkg"]
git-tree-sha1 = "aa31987c2ba8704e23c6c8ba8a4f769d5d7e4f91"
uuid = "559328eb-81f9-559d-9380-de523a88c83c"
version = "1.0.10+0"

[[deps.Future]]
deps = ["Random"]
uuid = "9fa8497b-333b-5362-9e8d-4d0656e87820"

[[deps.GLFW_jll]]
deps = ["Artifacts", "JLLWrappers", "Libdl", "Libglvnd_jll", "Xorg_libXcursor_jll", "Xorg_libXi_jll", "Xorg_libXinerama_jll", "Xorg_libXrandr_jll"]
git-tree-sha1 = "ff38ba61beff76b8f4acad8ab0c97ef73bb670cb"
uuid = "0656b61e-2033-5cc2-a64a-77c0f6c09b89"
version = "3.3.9+0"

[[deps.GLM]]
deps = ["Distributions", "LinearAlgebra", "Printf", "Reexport", "SparseArrays", "SpecialFunctions", "Statistics", "StatsAPI", "StatsBase", "StatsFuns", "StatsModels"]
git-tree-sha1 = "273bd1cd30768a2fddfa3fd63bbc746ed7249e5f"
uuid = "38e38edf-8417-5370-95a0-9cbb8c7f171a"
version = "1.9.0"

[[deps.GR]]
deps = ["Artifacts", "Base64", "DelimitedFiles", "Downloads", "GR_jll", "HTTP", "JSON", "Libdl", "LinearAlgebra", "Pkg", "Preferences", "Printf", "Random", "Serialization", "Sockets", "TOML", "Tar", "Test", "UUIDs", "p7zip_jll"]
git-tree-sha1 = "27442171f28c952804dede8ff72828a96f2bfc1f"
uuid = "28b8d3ca-fb5f-59d9-8090-bfdbd6d07a71"
version = "0.72.10"

[[deps.GR_jll]]
deps = ["Artifacts", "Bzip2_jll", "Cairo_jll", "FFMPEG_jll", "Fontconfig_jll", "FreeType2_jll", "GLFW_jll", "JLLWrappers", "JpegTurbo_jll", "Libdl", "Libtiff_jll", "Pixman_jll", "Qt6Base_jll", "Zlib_jll", "libpng_jll"]
git-tree-sha1 = "025d171a2847f616becc0f84c8dc62fe18f0f6dd"
uuid = "d2c73de3-f751-5644-a686-071e5b155ba9"
version = "0.72.10+0"

[[deps.Gettext_jll]]
deps = ["Artifacts", "CompilerSupportLibraries_jll", "JLLWrappers", "Libdl", "Libiconv_jll", "Pkg", "XML2_jll"]
git-tree-sha1 = "9b02998aba7bf074d14de89f9d37ca24a1a0b046"
uuid = "78b55507-aeef-58d4-861c-77aaff3498b1"
version = "0.21.0+0"

[[deps.Glib_jll]]
deps = ["Artifacts", "Gettext_jll", "JLLWrappers", "Libdl", "Libffi_jll", "Libiconv_jll", "Libmount_jll", "PCRE2_jll", "Zlib_jll"]
git-tree-sha1 = "e94c92c7bf4819685eb80186d51c43e71d4afa17"
uuid = "7746bdde-850d-59dc-9ae8-88ece973131d"
version = "2.76.5+0"

[[deps.Graphite2_jll]]
deps = ["Artifacts", "JLLWrappers", "Libdl", "Pkg"]
git-tree-sha1 = "344bf40dcab1073aca04aa0df4fb092f920e4011"
uuid = "3b182d85-2403-5c21-9c21-1e1f0cc25472"
version = "1.3.14+0"

[[deps.Grisu]]
git-tree-sha1 = "53bb909d1151e57e2484c3d1b53e19552b887fb2"
uuid = "42e2da0e-8278-4e71-bc24-59509adca0fe"
version = "1.0.2"

[[deps.HDF5]]
deps = ["Compat", "HDF5_jll", "Libdl", "MPIPreferences", "Mmap", "Preferences", "Printf", "Random", "Requires", "UUIDs"]
git-tree-sha1 = "e856eef26cf5bf2b0f95f8f4fc37553c72c8641c"
uuid = "f67ccb44-e63f-5c2f-98bd-6dc0ccc4ba2f"
version = "0.17.2"

    [deps.HDF5.extensions]
    MPIExt = "MPI"

    [deps.HDF5.weakdeps]
    MPI = "da04e1cc-30fd-572f-bb4f-1f8673147195"

[[deps.HDF5_jll]]
deps = ["Artifacts", "CompilerSupportLibraries_jll", "JLLWrappers", "LazyArtifacts", "LibCURL_jll", "Libdl", "MPICH_jll", "MPIPreferences", "MPItrampoline_jll", "MicrosoftMPI_jll", "OpenMPI_jll", "OpenSSL_jll", "TOML", "Zlib_jll", "libaec_jll"]
git-tree-sha1 = "82a471768b513dc39e471540fdadc84ff80ff997"
uuid = "0234f1f7-429e-5d53-9886-15a909be8d59"
version = "1.14.3+3"

[[deps.HTTP]]
deps = ["Base64", "CodecZlib", "ConcurrentUtilities", "Dates", "ExceptionUnwrapping", "Logging", "LoggingExtras", "MbedTLS", "NetworkOptions", "OpenSSL", "Random", "SimpleBufferStream", "Sockets", "URIs", "UUIDs"]
git-tree-sha1 = "abbbb9ec3afd783a7cbd82ef01dcd088ea051398"
uuid = "cd3eb016-35fb-5094-929b-558a96fad6f3"
version = "1.10.1"

[[deps.HarfBuzz_jll]]
deps = ["Artifacts", "Cairo_jll", "Fontconfig_jll", "FreeType2_jll", "Glib_jll", "Graphite2_jll", "JLLWrappers", "Libdl", "Libffi_jll", "Pkg"]
git-tree-sha1 = "129acf094d168394e80ee1dc4bc06ec835e510a3"
uuid = "2e76f6c2-a576-52d4-95c1-20adfe4de566"
version = "2.8.1+1"

[[deps.Hwloc_jll]]
deps = ["Artifacts", "JLLWrappers", "Libdl"]
git-tree-sha1 = "ca0f6bf568b4bfc807e7537f081c81e35ceca114"
uuid = "e33a78d0-f292-5ffc-b300-72abe9b543c8"
version = "2.10.0+0"

[[deps.HypergeometricFunctions]]
deps = ["DualNumbers", "LinearAlgebra", "OpenLibm_jll", "SpecialFunctions"]
git-tree-sha1 = "f218fe3736ddf977e0e772bc9a586b2383da2685"
uuid = "34004b35-14d8-5ef3-9330-4cdb6864b03a"
version = "0.3.23"

[[deps.HypothesisTests]]
deps = ["Combinatorics", "Distributions", "LinearAlgebra", "Printf", "Random", "Rmath", "Roots", "Statistics", "StatsAPI", "StatsBase"]
git-tree-sha1 = "4b5d5ba51f5f473737ed9de6d8a7aa190ad8c72f"
uuid = "09f84164-cd44-5f33-b23f-e6b0d136a0d5"
version = "0.11.0"

[[deps.InlineStrings]]
deps = ["Parsers"]
git-tree-sha1 = "9cc2baf75c6d09f9da536ddf58eb2f29dedaf461"
uuid = "842dd82b-1e85-43dc-bf29-5d0ee9dffc48"
version = "1.4.0"

[[deps.IntelOpenMP_jll]]
deps = ["Artifacts", "JLLWrappers", "Libdl"]
git-tree-sha1 = "5fdf2fe6724d8caabf43b557b84ce53f3b7e2f6b"
uuid = "1d5cc7b8-4909-519e-a0f8-d0f5ad9712d0"
version = "2024.0.2+0"

[[deps.InteractiveUtils]]
deps = ["Markdown"]
uuid = "b77e0a4c-d291-57a0-90e8-8db25a27a240"

[[deps.Interpolations]]
deps = ["Adapt", "AxisAlgorithms", "ChainRulesCore", "LinearAlgebra", "OffsetArrays", "Random", "Ratios", "Requires", "SharedArrays", "SparseArrays", "StaticArrays", "WoodburyMatrices"]
git-tree-sha1 = "88a101217d7cb38a7b481ccd50d21876e1d1b0e0"
uuid = "a98d9a8b-a2ab-59e6-89dd-64a1c18fca59"
version = "0.15.1"
weakdeps = ["Unitful"]

    [deps.Interpolations.extensions]
    InterpolationsUnitfulExt = "Unitful"

[[deps.InverseFunctions]]
deps = ["Test"]
git-tree-sha1 = "896385798a8d49a255c398bd49162062e4a4c435"
uuid = "3587e190-3f89-42d0-90ee-14403ec27112"
version = "0.1.13"
weakdeps = ["Dates"]

    [deps.InverseFunctions.extensions]
    DatesExt = "Dates"

[[deps.InvertedIndices]]
git-tree-sha1 = "0dc7b50b8d436461be01300fd8cd45aa0274b038"
uuid = "41ab1584-1d38-5bbf-9106-f11c6c58b48f"
version = "1.3.0"

[[deps.IrrationalConstants]]
git-tree-sha1 = "630b497eafcc20001bba38a4651b327dcfc491d2"
uuid = "92d709cd-6900-40b7-9082-c6be49f344b6"
version = "0.2.2"

[[deps.IteratorInterfaceExtensions]]
git-tree-sha1 = "a3f24677c21f5bbe9d2a714f95dcd58337fb2856"
uuid = "82899510-4779-5014-852e-03e436cf321d"
version = "1.0.0"

[[deps.JLD2]]
deps = ["FileIO", "MacroTools", "Mmap", "OrderedCollections", "Pkg", "PrecompileTools", "Printf", "Reexport", "Requires", "TranscodingStreams", "UUIDs"]
git-tree-sha1 = "5ea6acdd53a51d897672edb694e3cc2912f3f8a7"
uuid = "033835bb-8acc-5ee8-8aae-3f567f8a3819"
version = "0.4.46"

[[deps.JLFzf]]
deps = ["Pipe", "REPL", "Random", "fzf_jll"]
git-tree-sha1 = "a53ebe394b71470c7f97c2e7e170d51df21b17af"
uuid = "1019f520-868f-41f5-a6de-eb00f4b6a39c"
version = "0.1.7"

[[deps.JLLWrappers]]
deps = ["Artifacts", "Preferences"]
git-tree-sha1 = "7e5d6779a1e09a36db2a7b6cff50942a0a7d0fca"
uuid = "692b3bcd-3c85-4b1f-b108-f13ce0eb3210"
version = "1.5.0"

[[deps.JSON]]
deps = ["Dates", "Mmap", "Parsers", "Unicode"]
git-tree-sha1 = "31e996f0a15c7b280ba9f76636b3ff9e2ae58c9a"
uuid = "682c06a0-de6a-54ab-a142-c8b1cf79cde6"
version = "0.21.4"

[[deps.JpegTurbo_jll]]
deps = ["Artifacts", "JLLWrappers", "Libdl"]
git-tree-sha1 = "60b1194df0a3298f460063de985eae7b01bc011a"
uuid = "aacddb02-875f-59d6-b918-886e6ef4fbf8"
version = "3.0.1+0"

[[deps.KernelDensity]]
deps = ["Distributions", "DocStringExtensions", "FFTW", "Interpolations", "StatsBase"]
git-tree-sha1 = "fee018a29b60733876eb557804b5b109dd3dd8a7"
uuid = "5ab0869b-81aa-558d-bb23-cbf5423bbe9b"
version = "0.6.8"

[[deps.LAME_jll]]
deps = ["Artifacts", "JLLWrappers", "Libdl", "Pkg"]
git-tree-sha1 = "f6250b16881adf048549549fba48b1161acdac8c"
uuid = "c1c5ebd0-6772-5130-a774-d5fcae4a789d"
version = "3.100.1+0"

[[deps.LERC_jll]]
deps = ["Artifacts", "JLLWrappers", "Libdl", "Pkg"]
git-tree-sha1 = "bf36f528eec6634efc60d7ec062008f171071434"
uuid = "88015f11-f218-50d7-93a8-a6af411a945d"
version = "3.0.0+1"

[[deps.LLVMOpenMP_jll]]
deps = ["Artifacts", "JLLWrappers", "Libdl"]
git-tree-sha1 = "d986ce2d884d49126836ea94ed5bfb0f12679713"
uuid = "1d63c593-3942-5779-bab2-d838dc0a180e"
version = "15.0.7+0"

[[deps.LZO_jll]]
deps = ["Artifacts", "JLLWrappers", "Libdl", "Pkg"]
git-tree-sha1 = "e5b909bcf985c5e2605737d2ce278ed791b89be6"
uuid = "dd4b983a-f0e5-5f8d-a1b7-129d4a5fb1ac"
version = "2.10.1+0"

[[deps.LaTeXStrings]]
git-tree-sha1 = "50901ebc375ed41dbf8058da26f9de442febbbec"
uuid = "b964fa9f-0449-5b57-a5c2-d3ea65f4040f"
version = "1.3.1"

[[deps.Latexify]]
deps = ["Formatting", "InteractiveUtils", "LaTeXStrings", "MacroTools", "Markdown", "OrderedCollections", "Printf", "Requires"]
git-tree-sha1 = "f428ae552340899a935973270b8d98e5a31c49fe"
uuid = "23fbe1c1-3f47-55db-b15f-69d7ec21a316"
version = "0.16.1"

    [deps.Latexify.extensions]
    DataFramesExt = "DataFrames"
    SymEngineExt = "SymEngine"

    [deps.Latexify.weakdeps]
    DataFrames = "a93c6f00-e57d-5684-b7b6-d8193f3e46c0"
    SymEngine = "123dc426-2d89-5057-bbad-38513e3affd8"

[[deps.LazyArtifacts]]
deps = ["Artifacts", "Pkg"]
uuid = "4af54fe1-eca0-43a8-85a7-787d91b784e3"

[[deps.LibCURL]]
deps = ["LibCURL_jll", "MozillaCACerts_jll"]
uuid = "b27032c2-a3e7-50c8-80cd-2d36dbcbfd21"
version = "0.6.3"

[[deps.LibCURL_jll]]
deps = ["Artifacts", "LibSSH2_jll", "Libdl", "MbedTLS_jll", "Zlib_jll", "nghttp2_jll"]
uuid = "deac9b47-8bc7-5906-a0fe-35ac56dc84c0"
version = "7.84.0+0"

[[deps.LibGit2]]
deps = ["Base64", "NetworkOptions", "Printf", "SHA"]
uuid = "76f85450-5226-5b5a-8eaa-529ad045b433"

[[deps.LibSSH2_jll]]
deps = ["Artifacts", "Libdl", "MbedTLS_jll"]
uuid = "29816b5a-b9ab-546f-933c-edad1886dfa8"
version = "1.10.2+0"

[[deps.Libdl]]
uuid = "8f399da3-3557-5675-b5ff-fb832c97cbdb"

[[deps.Libffi_jll]]
deps = ["Artifacts", "JLLWrappers", "Libdl", "Pkg"]
git-tree-sha1 = "0b4a5d71f3e5200a7dff793393e09dfc2d874290"
uuid = "e9f186c6-92d2-5b65-8a66-fee21dc1b490"
version = "3.2.2+1"

[[deps.Libgcrypt_jll]]
deps = ["Artifacts", "JLLWrappers", "Libdl", "Libgpg_error_jll", "Pkg"]
git-tree-sha1 = "64613c82a59c120435c067c2b809fc61cf5166ae"
uuid = "d4300ac3-e22c-5743-9152-c294e39db1e4"
version = "1.8.7+0"

[[deps.Libglvnd_jll]]
deps = ["Artifacts", "JLLWrappers", "Libdl", "Pkg", "Xorg_libX11_jll", "Xorg_libXext_jll"]
git-tree-sha1 = "6f73d1dd803986947b2c750138528a999a6c7733"
uuid = "7e76a0d4-f3c7-5321-8279-8d96eeed0f29"
version = "1.6.0+0"

[[deps.Libgpg_error_jll]]
deps = ["Artifacts", "JLLWrappers", "Libdl", "Pkg"]
git-tree-sha1 = "c333716e46366857753e273ce6a69ee0945a6db9"
uuid = "7add5ba3-2f88-524e-9cd5-f83b8a55f7b8"
version = "1.42.0+0"

[[deps.Libiconv_jll]]
deps = ["Artifacts", "JLLWrappers", "Libdl"]
git-tree-sha1 = "f9557a255370125b405568f9767d6d195822a175"
uuid = "94ce4f54-9a6c-5748-9c1c-f9c7231a4531"
version = "1.17.0+0"

[[deps.Libmount_jll]]
deps = ["Artifacts", "JLLWrappers", "Libdl", "Pkg"]
git-tree-sha1 = "9c30530bf0effd46e15e0fdcf2b8636e78cbbd73"
uuid = "4b2f31a3-9ecc-558c-b454-b3730dcb73e9"
version = "2.35.0+0"

[[deps.Libtiff_jll]]
deps = ["Artifacts", "JLLWrappers", "JpegTurbo_jll", "LERC_jll", "Libdl", "XZ_jll", "Zlib_jll", "Zstd_jll"]
git-tree-sha1 = "2da088d113af58221c52828a80378e16be7d037a"
uuid = "89763e89-9b03-5906-acba-b20f662cd828"
version = "4.5.1+1"

[[deps.Libuuid_jll]]
deps = ["Artifacts", "JLLWrappers", "Libdl", "Pkg"]
git-tree-sha1 = "7f3efec06033682db852f8b3bc3c1d2b0a0ab066"
uuid = "38a345b3-de98-5d2b-a5d3-14cd9215e700"
version = "2.36.0+0"

[[deps.LinearAlgebra]]
deps = ["Libdl", "OpenBLAS_jll", "libblastrampoline_jll"]
uuid = "37e2e46d-f89d-539d-b4ee-838fcccc9c8e"

[[deps.LogExpFunctions]]
deps = ["DocStringExtensions", "IrrationalConstants", "LinearAlgebra"]
git-tree-sha1 = "7d6dd4e9212aebaeed356de34ccf262a3cd415aa"
uuid = "2ab3a3ac-af41-5b50-aa03-7779005ae688"
version = "0.3.26"

    [deps.LogExpFunctions.extensions]
    LogExpFunctionsChainRulesCoreExt = "ChainRulesCore"
    LogExpFunctionsChangesOfVariablesExt = "ChangesOfVariables"
    LogExpFunctionsInverseFunctionsExt = "InverseFunctions"

    [deps.LogExpFunctions.weakdeps]
    ChainRulesCore = "d360d2e6-b24c-11e9-a2a3-2a2ae2dbcce4"
    ChangesOfVariables = "9e997f8a-9a97-42d5-a9f1-ce6bfc15e2c0"
    InverseFunctions = "3587e190-3f89-42d0-90ee-14403ec27112"

[[deps.Logging]]
uuid = "56ddb016-857b-54e1-b83d-db4d58db5568"

[[deps.LoggingExtras]]
deps = ["Dates", "Logging"]
git-tree-sha1 = "c1dd6d7978c12545b4179fb6153b9250c96b0075"
uuid = "e6f89c97-d47a-5376-807f-9c37f3926c36"
version = "1.0.3"

[[deps.MAT]]
deps = ["BufferedStreams", "CodecZlib", "HDF5", "SparseArrays"]
git-tree-sha1 = "ed1cf0a322d78cee07718bed5fd945e2218c35a1"
uuid = "23992714-dd62-5051-b70f-ba57cb901cac"
version = "0.10.6"

[[deps.MKL_jll]]
deps = ["Artifacts", "IntelOpenMP_jll", "JLLWrappers", "LazyArtifacts", "Libdl"]
git-tree-sha1 = "72dc3cf284559eb8f53aa593fe62cb33f83ed0c0"
uuid = "856f044c-d86e-5d09-b602-aeab76dc8ba7"
version = "2024.0.0+0"

[[deps.MPICH_jll]]
deps = ["Artifacts", "CompilerSupportLibraries_jll", "Hwloc_jll", "JLLWrappers", "LazyArtifacts", "Libdl", "MPIPreferences", "TOML"]
git-tree-sha1 = "d8a7bf80c88326ebc98b7d38437208c3a0f20725"
uuid = "7cb0a576-ebde-5e09-9194-50597f1243b4"
version = "4.2.1+0"

[[deps.MPIPreferences]]
deps = ["Libdl", "Preferences"]
git-tree-sha1 = "c105fe467859e7f6e9a852cb15cb4301126fac07"
uuid = "3da0fdf6-3ccc-4f1b-acd9-58baa6c99267"
version = "0.1.11"

[[deps.MPItrampoline_jll]]
deps = ["Artifacts", "CompilerSupportLibraries_jll", "JLLWrappers", "LazyArtifacts", "Libdl", "MPIPreferences", "TOML"]
git-tree-sha1 = "3f884417b47a96d87e7c6219f8f7b30ce67f4f2c"
uuid = "f1f71cc9-e9ae-5b93-9b94-4fe0e1ad3748"
version = "5.3.3+0"

[[deps.MacroTools]]
deps = ["Markdown", "Random"]
git-tree-sha1 = "2fa9ee3e63fd3a4f7a9a4f4744a52f4856de82df"
uuid = "1914dd2f-81c6-5fcd-8719-6d5c9610ff09"
version = "0.5.13"

[[deps.Markdown]]
deps = ["Base64"]
uuid = "d6f4376e-aef5-505a-96c1-9c027394607a"

[[deps.MbedTLS]]
deps = ["Dates", "MbedTLS_jll", "MozillaCACerts_jll", "NetworkOptions", "Random", "Sockets"]
git-tree-sha1 = "c067a280ddc25f196b5e7df3877c6b226d390aaf"
uuid = "739be429-bea8-5141-9913-cc70e7f3736d"
version = "1.1.9"

[[deps.MbedTLS_jll]]
deps = ["Artifacts", "Libdl"]
uuid = "c8ffd9c3-330d-5841-b78e-0817d7145fa1"
version = "2.28.2+0"

[[deps.Measures]]
git-tree-sha1 = "c13304c81eec1ed3af7fc20e75fb6b26092a1102"
uuid = "442fdcdd-2543-5da2-b0f3-8c86c306513e"
version = "0.3.2"

[[deps.MicrosoftMPI_jll]]
deps = ["Artifacts", "JLLWrappers", "Libdl", "Pkg"]
git-tree-sha1 = "f12a29c4400ba812841c6ace3f4efbb6dbb3ba01"
uuid = "9237b28f-5490-5468-be7b-bb81f5f5e6cf"
version = "10.1.4+2"

[[deps.Missings]]
deps = ["DataAPI"]
git-tree-sha1 = "f66bdc5de519e8f8ae43bdc598782d35a25b1272"
uuid = "e1d29d7a-bbdc-5cf2-9ac0-f12de2c33e28"
version = "1.1.0"

[[deps.Mmap]]
uuid = "a63ad114-7e13-5084-954f-fe012c677804"

[[deps.MozillaCACerts_jll]]
uuid = "14a3606d-f60d-562e-9121-12d972cd8159"
version = "2022.10.11"

[[deps.MultivariateStats]]
deps = ["Arpack", "LinearAlgebra", "SparseArrays", "Statistics", "StatsAPI", "StatsBase"]
git-tree-sha1 = "68bf5103e002c44adfd71fea6bd770b3f0586843"
uuid = "6f286f6a-111f-5878-ab1e-185364afe411"
version = "0.10.2"

[[deps.NaNMath]]
deps = ["OpenLibm_jll"]
git-tree-sha1 = "0877504529a3e5c3343c6f8b4c0381e57e4387e4"
uuid = "77ba4419-2d1f-58cd-9bb1-8ffee604a2e3"
version = "1.0.2"

[[deps.NearestNeighbors]]
deps = ["Distances", "StaticArrays"]
git-tree-sha1 = "ded64ff6d4fdd1cb68dfcbb818c69e144a5b2e4c"
uuid = "b8a86587-4115-5ab1-83bc-aa920d37bbce"
version = "0.4.16"

[[deps.NetworkOptions]]
uuid = "ca575930-c2e3-43a9-ace4-1e988b2c1908"
version = "1.2.0"

[[deps.Observables]]
git-tree-sha1 = "7438a59546cf62428fc9d1bc94729146d37a7225"
uuid = "510215fc-4207-5dde-b226-833fc4488ee2"
version = "0.5.5"

[[deps.OffsetArrays]]
git-tree-sha1 = "6a731f2b5c03157418a20c12195eb4b74c8f8621"
uuid = "6fe1bfb0-de20-5000-8ca7-80f57d26f881"
version = "1.13.0"
weakdeps = ["Adapt"]

    [deps.OffsetArrays.extensions]
    OffsetArraysAdaptExt = "Adapt"

[[deps.Ogg_jll]]
deps = ["Artifacts", "JLLWrappers", "Libdl", "Pkg"]
git-tree-sha1 = "887579a3eb005446d514ab7aeac5d1d027658b8f"
uuid = "e7412a2a-1a6e-54c0-be00-318e2571c051"
version = "1.3.5+1"

[[deps.OpenBLAS_jll]]
deps = ["Artifacts", "CompilerSupportLibraries_jll", "Libdl"]
uuid = "4536629a-c528-5b80-bd46-f80d51c5b363"
version = "0.3.21+4"

[[deps.OpenLibm_jll]]
deps = ["Artifacts", "Libdl"]
uuid = "05823500-19ac-5b8b-9628-191a04bc5112"
version = "0.8.1+0"

[[deps.OpenMPI_jll]]
deps = ["Artifacts", "CompilerSupportLibraries_jll", "JLLWrappers", "LazyArtifacts", "Libdl", "MPIPreferences", "TOML"]
git-tree-sha1 = "e25c1778a98e34219a00455d6e4384e017ea9762"
uuid = "fe0851c0-eecd-5654-98d4-656369965a5c"
version = "4.1.6+0"

[[deps.OpenSSL]]
deps = ["BitFlags", "Dates", "MozillaCACerts_jll", "OpenSSL_jll", "Sockets"]
git-tree-sha1 = "51901a49222b09e3743c65b8847687ae5fc78eb2"
uuid = "4d8831e6-92b7-49fb-bdf8-b643e874388c"
version = "1.4.1"

[[deps.OpenSSL_jll]]
deps = ["Artifacts", "JLLWrappers", "Libdl"]
git-tree-sha1 = "cc6e1927ac521b659af340e0ca45828a3ffc748f"
uuid = "458c3c95-2e84-50aa-8efc-19380b2a3a95"
version = "3.0.12+0"

[[deps.OpenSpecFun_jll]]
deps = ["Artifacts", "CompilerSupportLibraries_jll", "JLLWrappers", "Libdl", "Pkg"]
git-tree-sha1 = "13652491f6856acfd2db29360e1bbcd4565d04f1"
uuid = "efe28fd5-8261-553b-a9e1-b2916fc3738e"
version = "0.5.5+0"

[[deps.Opus_jll]]
deps = ["Artifacts", "JLLWrappers", "Libdl", "Pkg"]
git-tree-sha1 = "51a08fb14ec28da2ec7a927c4337e4332c2a4720"
uuid = "91d4177d-7536-5919-b921-800302f37372"
version = "1.3.2+0"

[[deps.OrderedCollections]]
git-tree-sha1 = "dfdf5519f235516220579f949664f1bf44e741c5"
uuid = "bac558e1-5e72-5ebc-8fee-abe8a469f55d"
version = "1.6.3"

[[deps.PCRE2_jll]]
deps = ["Artifacts", "Libdl"]
uuid = "efcefdf7-47ab-520b-bdef-62a2eaa19f15"
version = "10.42.0+0"

[[deps.PDMats]]
deps = ["LinearAlgebra", "SparseArrays", "SuiteSparse"]
git-tree-sha1 = "949347156c25054de2db3b166c52ac4728cbad65"
uuid = "90014a1f-27ba-587c-ab20-58faa44d9150"
version = "0.11.31"

[[deps.Parsers]]
deps = ["Dates", "PrecompileTools", "UUIDs"]
git-tree-sha1 = "8489905bcdbcfac64d1daa51ca07c0d8f0283821"
uuid = "69de0a69-1ddd-5017-9359-2bf0b02dc9f0"
version = "2.8.1"

[[deps.Pipe]]
git-tree-sha1 = "6842804e7867b115ca9de748a0cf6b364523c16d"
uuid = "b98c9c47-44ae-5843-9183-064241ee97a0"
version = "1.3.0"

[[deps.Pixman_jll]]
deps = ["Artifacts", "CompilerSupportLibraries_jll", "JLLWrappers", "LLVMOpenMP_jll", "Libdl"]
git-tree-sha1 = "64779bc4c9784fee475689a1752ef4d5747c5e87"
uuid = "30392449-352a-5448-841d-b1acce4e97dc"
version = "0.42.2+0"

[[deps.Pkg]]
deps = ["Artifacts", "Dates", "Downloads", "FileWatching", "LibGit2", "Libdl", "Logging", "Markdown", "Printf", "REPL", "Random", "SHA", "Serialization", "TOML", "Tar", "UUIDs", "p7zip_jll"]
uuid = "44cfe95a-1eb2-52ea-b672-e2afdf69b78f"
version = "1.9.2"

[[deps.PlotThemes]]
deps = ["PlotUtils", "Statistics"]
git-tree-sha1 = "1f03a2d339f42dca4a4da149c7e15e9b896ad899"
uuid = "ccf2f8ad-2431-5c83-bf29-c5338b663b6a"
version = "3.1.0"

[[deps.PlotUtils]]
deps = ["ColorSchemes", "Colors", "Dates", "PrecompileTools", "Printf", "Random", "Reexport", "Statistics"]
git-tree-sha1 = "862942baf5663da528f66d24996eb6da85218e76"
uuid = "995b91a9-d308-5afd-9ec6-746e21dbc043"
version = "1.4.0"

[[deps.Plots]]
deps = ["Base64", "Contour", "Dates", "Downloads", "FFMPEG", "FixedPointNumbers", "GR", "JLFzf", "JSON", "LaTeXStrings", "Latexify", "LinearAlgebra", "Measures", "NaNMath", "Pkg", "PlotThemes", "PlotUtils", "PrecompileTools", "Preferences", "Printf", "REPL", "Random", "RecipesBase", "RecipesPipeline", "Reexport", "RelocatableFolders", "Requires", "Scratch", "Showoff", "SparseArrays", "Statistics", "StatsBase", "UUIDs", "UnicodeFun", "UnitfulLatexify", "Unzip"]
git-tree-sha1 = "ccee59c6e48e6f2edf8a5b64dc817b6729f99eb5"
uuid = "91a5bcdd-55d7-5caf-9e0b-520d859cae80"
version = "1.39.0"

    [deps.Plots.extensions]
    FileIOExt = "FileIO"
    GeometryBasicsExt = "GeometryBasics"
    IJuliaExt = "IJulia"
    ImageInTerminalExt = "ImageInTerminal"
    UnitfulExt = "Unitful"

    [deps.Plots.weakdeps]
    FileIO = "5789e2e9-d7fb-5bc7-8068-2c6fae9b9549"
    GeometryBasics = "5c1252a2-5f33-56bf-86c9-59e7332b4326"
    IJulia = "7073ff75-c697-5162-941a-fcdaad2a7d2a"
    ImageInTerminal = "d8c32880-2388-543b-8c61-d9f865259254"
    Unitful = "1986cc42-f94f-5a68-af5c-568840ba703d"

[[deps.PooledArrays]]
deps = ["DataAPI", "Future"]
git-tree-sha1 = "36d8b4b899628fb92c2749eb488d884a926614d3"
uuid = "2dfb63ee-cc39-5dd5-95bd-886bf059d720"
version = "1.4.3"

[[deps.PrecompileTools]]
deps = ["Preferences"]
git-tree-sha1 = "03b4c25b43cb84cee5c90aa9b5ea0a78fd848d2f"
uuid = "aea7be01-6a6a-4083-8856-8a6e6704d82a"
version = "1.2.0"

[[deps.Preferences]]
deps = ["TOML"]
git-tree-sha1 = "00805cd429dcb4870060ff49ef443486c262e38e"
uuid = "21216c6a-2e73-6563-6e65-726566657250"
version = "1.4.1"

[[deps.PrettyTables]]
deps = ["Crayons", "LaTeXStrings", "Markdown", "PrecompileTools", "Printf", "Reexport", "StringManipulation", "Tables"]
git-tree-sha1 = "88b895d13d53b5577fd53379d913b9ab9ac82660"
uuid = "08abe8d2-0d0c-5749-adfa-8a2ac140af0d"
version = "2.3.1"

[[deps.Printf]]
deps = ["Unicode"]
uuid = "de0858da-6303-5e67-8744-51eddeeeb8d7"

[[deps.Qt6Base_jll]]
deps = ["Artifacts", "CompilerSupportLibraries_jll", "Fontconfig_jll", "Glib_jll", "JLLWrappers", "Libdl", "Libglvnd_jll", "OpenSSL_jll", "Vulkan_Loader_jll", "Xorg_libSM_jll", "Xorg_libXext_jll", "Xorg_libXrender_jll", "Xorg_libxcb_jll", "Xorg_xcb_util_cursor_jll", "Xorg_xcb_util_image_jll", "Xorg_xcb_util_keysyms_jll", "Xorg_xcb_util_renderutil_jll", "Xorg_xcb_util_wm_jll", "Zlib_jll", "libinput_jll", "xkbcommon_jll"]
git-tree-sha1 = "37b7bb7aabf9a085e0044307e1717436117f2b3b"
uuid = "c0090381-4147-56d7-9ebc-da0b1113ec56"
version = "6.5.3+1"

[[deps.QuadGK]]
deps = ["DataStructures", "LinearAlgebra"]
git-tree-sha1 = "9b23c31e76e333e6fb4c1595ae6afa74966a729e"
uuid = "1fd47b50-473d-5c70-9696-f719f8f3bcdc"
version = "2.9.4"

[[deps.REPL]]
deps = ["InteractiveUtils", "Markdown", "Sockets", "Unicode"]
uuid = "3fa0cd96-eef1-5676-8a61-b3b8758bbffb"

[[deps.Random]]
deps = ["SHA", "Serialization"]
uuid = "9a3f8284-a2c9-5f02-9a11-845980a1fd5c"

[[deps.Ratios]]
deps = ["Requires"]
git-tree-sha1 = "1342a47bf3260ee108163042310d26f2be5ec90b"
uuid = "c84ed2f1-dad5-54f0-aa8e-dbefe2724439"
version = "0.4.5"
weakdeps = ["FixedPointNumbers"]

    [deps.Ratios.extensions]
    RatiosFixedPointNumbersExt = "FixedPointNumbers"

[[deps.RecipesBase]]
deps = ["PrecompileTools"]
git-tree-sha1 = "5c3d09cc4f31f5fc6af001c250bf1278733100ff"
uuid = "3cdcf5f2-1ef4-517c-9805-6587b60abb01"
version = "1.3.4"

[[deps.RecipesPipeline]]
deps = ["Dates", "NaNMath", "PlotUtils", "PrecompileTools", "RecipesBase"]
git-tree-sha1 = "45cf9fd0ca5839d06ef333c8201714e888486342"
uuid = "01d81517-befc-4cb6-b9ec-a95719d0359c"
version = "0.6.12"

[[deps.Reexport]]
git-tree-sha1 = "45e428421666073eab6f2da5c9d310d99bb12f9b"
uuid = "189a3867-3050-52da-a836-e630ba90ab69"
version = "1.2.2"

[[deps.RelocatableFolders]]
deps = ["SHA", "Scratch"]
git-tree-sha1 = "ffdaf70d81cf6ff22c2b6e733c900c3321cab864"
uuid = "05181044-ff0b-4ac5-8273-598c1e38db00"
version = "1.0.1"

[[deps.Requires]]
deps = ["UUIDs"]
git-tree-sha1 = "838a3a4188e2ded87a4f9f184b4b0d78a1e91cb7"
uuid = "ae029012-a4dd-5104-9daa-d747884805df"
version = "1.3.0"

[[deps.Rmath]]
deps = ["Random", "Rmath_jll"]
git-tree-sha1 = "f65dcb5fa46aee0cf9ed6274ccbd597adc49aa7b"
uuid = "79098fc4-a85e-5d69-aa6a-4863f24498fa"
version = "0.7.1"

[[deps.Rmath_jll]]
deps = ["Artifacts", "JLLWrappers", "Libdl", "Pkg"]
git-tree-sha1 = "6ed52fdd3382cf21947b15e8870ac0ddbff736da"
uuid = "f50d1b31-88e8-58de-be2c-1cc44531875f"
version = "0.4.0+0"

[[deps.Roots]]
deps = ["Accessors", "ChainRulesCore", "CommonSolve", "Printf"]
git-tree-sha1 = "1ab580704784260ee5f45bffac810b152922747b"
uuid = "f2b01f46-fcfa-551c-844a-d8ac1e96c665"
version = "2.1.5"

    [deps.Roots.extensions]
    RootsForwardDiffExt = "ForwardDiff"
    RootsIntervalRootFindingExt = "IntervalRootFinding"
    RootsSymPyExt = "SymPy"
    RootsSymPyPythonCallExt = "SymPyPythonCall"

    [deps.Roots.weakdeps]
    ForwardDiff = "f6369f11-7733-5829-9624-2563aa707210"
    IntervalRootFinding = "d2bf35a9-74e0-55ec-b149-d360ff49b807"
    SymPy = "24249f21-da20-56a4-8eb1-6a02cf4ae2e6"
    SymPyPythonCall = "bc8888f7-b21e-4b7c-a06a-5d9c9496438c"

[[deps.SHA]]
uuid = "ea8e919c-243c-51af-8825-aaa63cd721ce"
version = "0.7.0"

[[deps.Scratch]]
deps = ["Dates"]
git-tree-sha1 = "3bac05bc7e74a75fd9cba4295cde4045d9fe2386"
uuid = "6c6a2e73-6563-6170-7368-637461726353"
version = "1.2.1"

[[deps.SentinelArrays]]
deps = ["Dates", "Random"]
git-tree-sha1 = "0e7508ff27ba32f26cd459474ca2ede1bc10991f"
uuid = "91c51154-3ec4-41a3-a24f-3f23e20d615c"
version = "1.4.1"

[[deps.Serialization]]
uuid = "9e88b42a-f829-5b0c-bbe9-9e923198166b"

[[deps.SharedArrays]]
deps = ["Distributed", "Mmap", "Random", "Serialization"]
uuid = "1a1011a3-84de-559e-8e89-a11a2f7dc383"

[[deps.ShiftedArrays]]
git-tree-sha1 = "503688b59397b3307443af35cd953a13e8005c16"
uuid = "1277b4bf-5013-50f5-be3d-901d8477a67a"
version = "2.0.0"

[[deps.Showoff]]
deps = ["Dates", "Grisu"]
git-tree-sha1 = "91eddf657aca81df9ae6ceb20b959ae5653ad1de"
uuid = "992d4aef-0814-514b-bc4d-f2e9a6c4116f"
version = "1.0.3"

[[deps.SimpleBufferStream]]
git-tree-sha1 = "874e8867b33a00e784c8a7e4b60afe9e037b74e1"
uuid = "777ac1f9-54b0-4bf8-805c-2214025038e7"
version = "1.1.0"

[[deps.Sockets]]
uuid = "6462fe0b-24de-5631-8697-dd941f90decc"

[[deps.SortingAlgorithms]]
deps = ["DataStructures"]
git-tree-sha1 = "66e0a8e672a0bdfca2c3f5937efb8538b9ddc085"
uuid = "a2af1166-a08f-5f64-846c-94a0d3cef48c"
version = "1.2.1"

[[deps.SparseArrays]]
deps = ["Libdl", "LinearAlgebra", "Random", "Serialization", "SuiteSparse_jll"]
uuid = "2f01184e-e22b-5df5-ae63-d93ebab69eaf"

[[deps.SpecialFunctions]]
deps = ["IrrationalConstants", "LogExpFunctions", "OpenLibm_jll", "OpenSpecFun_jll"]
git-tree-sha1 = "e2cfc4012a19088254b3950b85c3c1d8882d864d"
uuid = "276daf66-3868-5448-9aa4-cd146d93841b"
version = "2.3.1"
weakdeps = ["ChainRulesCore"]

    [deps.SpecialFunctions.extensions]
    SpecialFunctionsChainRulesCoreExt = "ChainRulesCore"

[[deps.StableRNGs]]
deps = ["Random", "Test"]
git-tree-sha1 = "ddc1a7b85e760b5285b50b882fa91e40c603be47"
uuid = "860ef19b-820b-49d6-a774-d7a799459cd3"
version = "1.0.1"

[[deps.StaticArrays]]
deps = ["LinearAlgebra", "PrecompileTools", "Random", "StaticArraysCore"]
git-tree-sha1 = "bf074c045d3d5ffd956fa0a461da38a44685d6b2"
uuid = "90137ffa-7385-5640-81b9-e52037218182"
version = "1.9.3"
weakdeps = ["ChainRulesCore", "Statistics"]

    [deps.StaticArrays.extensions]
    StaticArraysChainRulesCoreExt = "ChainRulesCore"
    StaticArraysStatisticsExt = "Statistics"

[[deps.StaticArraysCore]]
git-tree-sha1 = "36b3d696ce6366023a0ea192b4cd442268995a0d"
uuid = "1e83bf80-4336-4d27-bf5d-d5a4f845583c"
version = "1.4.2"

[[deps.Statistics]]
deps = ["LinearAlgebra", "SparseArrays"]
uuid = "10745b16-79ce-11e8-11f9-7d13ad32a3b2"
version = "1.9.0"

[[deps.StatsAPI]]
deps = ["LinearAlgebra"]
git-tree-sha1 = "1ff449ad350c9c4cbc756624d6f8a8c3ef56d3ed"
uuid = "82ae8749-77ed-4fe6-ae5f-f523153014b0"
version = "1.7.0"

[[deps.StatsBase]]
deps = ["DataAPI", "DataStructures", "LinearAlgebra", "LogExpFunctions", "Missings", "Printf", "Random", "SortingAlgorithms", "SparseArrays", "Statistics", "StatsAPI"]
git-tree-sha1 = "1d77abd07f617c4868c33d4f5b9e1dbb2643c9cf"
uuid = "2913bbd2-ae8a-5f71-8c99-4fb6c76f3a91"
version = "0.34.2"

[[deps.StatsFuns]]
deps = ["HypergeometricFunctions", "IrrationalConstants", "LogExpFunctions", "Reexport", "Rmath", "SpecialFunctions"]
git-tree-sha1 = "f625d686d5a88bcd2b15cd81f18f98186fdc0c9a"
uuid = "4c63d2b9-4356-54db-8cca-17b64c39e42c"
version = "1.3.0"
weakdeps = ["ChainRulesCore", "InverseFunctions"]

    [deps.StatsFuns.extensions]
    StatsFunsChainRulesCoreExt = "ChainRulesCore"
    StatsFunsInverseFunctionsExt = "InverseFunctions"

[[deps.StatsModels]]
deps = ["DataAPI", "DataStructures", "LinearAlgebra", "Printf", "REPL", "ShiftedArrays", "SparseArrays", "StatsAPI", "StatsBase", "StatsFuns", "Tables"]
git-tree-sha1 = "5cf6c4583533ee38639f73b880f35fc85f2941e0"
uuid = "3eaba693-59b7-5ba5-a881-562e759f1c8d"
version = "0.7.3"

[[deps.StatsPlots]]
deps = ["AbstractFFTs", "Clustering", "DataStructures", "Distributions", "Interpolations", "KernelDensity", "LinearAlgebra", "MultivariateStats", "NaNMath", "Observables", "Plots", "RecipesBase", "RecipesPipeline", "Reexport", "StatsBase", "TableOperations", "Tables", "Widgets"]
git-tree-sha1 = "3b1dcbf62e469a67f6733ae493401e53d92ff543"
uuid = "f3b207a7-027a-5e70-b257-86293d7955fd"
version = "0.15.7"

[[deps.StringManipulation]]
deps = ["PrecompileTools"]
git-tree-sha1 = "a04cabe79c5f01f4d723cc6704070ada0b9d46d5"
uuid = "892a3eda-7b42-436c-8928-eab12a02cf0e"
version = "0.3.4"

[[deps.SuiteSparse]]
deps = ["Libdl", "LinearAlgebra", "Serialization", "SparseArrays"]
uuid = "4607b0f0-06f3-5cda-b6b1-a6196a1729e9"

[[deps.SuiteSparse_jll]]
deps = ["Artifacts", "Libdl", "Pkg", "libblastrampoline_jll"]
uuid = "bea87d4a-7f5b-5778-9afe-8cc45184846c"
version = "5.10.1+6"

[[deps.TOML]]
deps = ["Dates"]
uuid = "fa267f1f-6049-4f14-aa54-33bafae1ed76"
version = "1.0.3"

[[deps.TableOperations]]
deps = ["SentinelArrays", "Tables", "Test"]
git-tree-sha1 = "e383c87cf2a1dc41fa30c093b2a19877c83e1bc1"
uuid = "ab02a1b2-a7df-11e8-156e-fb1833f50b87"
version = "1.2.0"

[[deps.TableTraits]]
deps = ["IteratorInterfaceExtensions"]
git-tree-sha1 = "c06b2f539df1c6efa794486abfb6ed2022561a39"
uuid = "3783bdb8-4a98-5b6b-af9a-565f29a5fe9c"
version = "1.0.1"

[[deps.Tables]]
deps = ["DataAPI", "DataValueInterfaces", "IteratorInterfaceExtensions", "LinearAlgebra", "OrderedCollections", "TableTraits"]
git-tree-sha1 = "cb76cf677714c095e535e3501ac7954732aeea2d"
uuid = "bd369af6-aec1-5ad0-b16a-f7cc5008161c"
version = "1.11.1"

[[deps.Tar]]
deps = ["ArgTools", "SHA"]
uuid = "a4e569a6-e804-4fa4-b0f3-eef7a1d5b13e"
version = "1.10.0"

[[deps.TensorCore]]
deps = ["LinearAlgebra"]
git-tree-sha1 = "1feb45f88d133a655e001435632f019a9a1bcdb6"
uuid = "62fd8b95-f654-4bbd-a8a5-9c27f68ccd50"
version = "0.1.1"

[[deps.Test]]
deps = ["InteractiveUtils", "Logging", "Random", "Serialization"]
uuid = "8dfed614-e22c-5e08-85e1-65c5234f0b40"

[[deps.TranscodingStreams]]
git-tree-sha1 = "1fbeaaca45801b4ba17c251dd8603ef24801dd84"
uuid = "3bb67fe8-82b1-5028-8e26-92a6c54297fa"
version = "0.10.2"
weakdeps = ["Random", "Test"]

    [deps.TranscodingStreams.extensions]
    TestExt = ["Test", "Random"]

[[deps.URIs]]
git-tree-sha1 = "67db6cc7b3821e19ebe75791a9dd19c9b1188f2b"
uuid = "5c2747f8-b7ea-4ff2-ba2e-563bfd36b1d4"
version = "1.5.1"

[[deps.UUIDs]]
deps = ["Random", "SHA"]
uuid = "cf7118a7-6976-5b1a-9a39-7adc72f591a4"

[[deps.Unicode]]
uuid = "4ec0a83e-493e-50e2-b9ac-8f72acf5a8f5"

[[deps.UnicodeFun]]
deps = ["REPL"]
git-tree-sha1 = "53915e50200959667e78a92a418594b428dffddf"
uuid = "1cfade01-22cf-5700-b092-accc4b62d6e1"
version = "0.4.1"

[[deps.Unitful]]
deps = ["Dates", "LinearAlgebra", "Random"]
git-tree-sha1 = "3c793be6df9dd77a0cf49d80984ef9ff996948fa"
uuid = "1986cc42-f94f-5a68-af5c-568840ba703d"
version = "1.19.0"
weakdeps = ["ConstructionBase", "InverseFunctions"]

    [deps.Unitful.extensions]
    ConstructionBaseUnitfulExt = "ConstructionBase"
    InverseFunctionsUnitfulExt = "InverseFunctions"

[[deps.UnitfulLatexify]]
deps = ["LaTeXStrings", "Latexify", "Unitful"]
git-tree-sha1 = "e2d817cc500e960fdbafcf988ac8436ba3208bfd"
uuid = "45397f5d-5981-4c77-b2b3-fc36d6e9b728"
version = "1.6.3"

[[deps.Unzip]]
git-tree-sha1 = "ca0969166a028236229f63514992fc073799bb78"
uuid = "41fe7b60-77ed-43a1-b4f0-825fd5a5650d"
version = "0.2.0"

[[deps.Vulkan_Loader_jll]]
deps = ["Artifacts", "JLLWrappers", "Libdl", "Wayland_jll", "Xorg_libX11_jll", "Xorg_libXrandr_jll", "xkbcommon_jll"]
git-tree-sha1 = "2f0486047a07670caad3a81a075d2e518acc5c59"
uuid = "a44049a8-05dd-5a78-86c9-5fde0876e88c"
version = "1.3.243+0"

[[deps.Wayland_jll]]
deps = ["Artifacts", "EpollShim_jll", "Expat_jll", "JLLWrappers", "Libdl", "Libffi_jll", "Pkg", "XML2_jll"]
git-tree-sha1 = "7558e29847e99bc3f04d6569e82d0f5c54460703"
uuid = "a2964d1f-97da-50d4-b82a-358c7fce9d89"
version = "1.21.0+1"

[[deps.Wayland_protocols_jll]]
deps = ["Artifacts", "JLLWrappers", "Libdl", "Pkg"]
git-tree-sha1 = "93f43ab61b16ddfb2fd3bb13b3ce241cafb0e6c9"
uuid = "2381bf8a-dfd0-557d-9999-79630e7b1b91"
version = "1.31.0+0"

[[deps.WeakRefStrings]]
deps = ["DataAPI", "InlineStrings", "Parsers"]
git-tree-sha1 = "b1be2855ed9ed8eac54e5caff2afcdb442d52c23"
uuid = "ea10d353-3f73-51f8-a26c-33c1cb351aa5"
version = "1.4.2"

[[deps.Widgets]]
deps = ["Colors", "Dates", "Observables", "OrderedCollections"]
git-tree-sha1 = "fcdae142c1cfc7d89de2d11e08721d0f2f86c98a"
uuid = "cc8bc4a8-27d6-5769-a93b-9d913e69aa62"
version = "0.6.6"

[[deps.WoodburyMatrices]]
deps = ["LinearAlgebra", "SparseArrays"]
git-tree-sha1 = "c1a7aa6219628fcd757dede0ca95e245c5cd9511"
uuid = "efce3f68-66dc-5838-9240-27a6d6f5f9b6"
version = "1.0.0"

[[deps.WorkerUtilities]]
git-tree-sha1 = "cd1659ba0d57b71a464a29e64dbc67cfe83d54e7"
uuid = "76eceee3-57b5-4d4a-8e66-0e911cebbf60"
version = "1.6.1"

[[deps.XML2_jll]]
deps = ["Artifacts", "JLLWrappers", "Libdl", "Libiconv_jll", "Zlib_jll"]
git-tree-sha1 = "801cbe47eae69adc50f36c3caec4758d2650741b"
uuid = "02c8fc9c-b97f-50b9-bbe4-9be30ff0a78a"
version = "2.12.2+0"

[[deps.XSLT_jll]]
deps = ["Artifacts", "JLLWrappers", "Libdl", "Libgcrypt_jll", "Libgpg_error_jll", "Libiconv_jll", "Pkg", "XML2_jll", "Zlib_jll"]
git-tree-sha1 = "91844873c4085240b95e795f692c4cec4d805f8a"
uuid = "aed1982a-8fda-507f-9586-7b0439959a61"
version = "1.1.34+0"

[[deps.XZ_jll]]
deps = ["Artifacts", "JLLWrappers", "Libdl"]
git-tree-sha1 = "522b8414d40c4cbbab8dee346ac3a09f9768f25d"
uuid = "ffd25f8a-64ca-5728-b0f7-c24cf3aae800"
version = "5.4.5+0"

[[deps.Xorg_libICE_jll]]
deps = ["Libdl", "Pkg"]
git-tree-sha1 = "e5becd4411063bdcac16be8b66fc2f9f6f1e8fe5"
uuid = "f67eecfb-183a-506d-b269-f58e52b52d7c"
version = "1.0.10+1"

[[deps.Xorg_libSM_jll]]
deps = ["Libdl", "Pkg", "Xorg_libICE_jll"]
git-tree-sha1 = "4a9d9e4c180e1e8119b5ffc224a7b59d3a7f7e18"
uuid = "c834827a-8449-5923-a945-d239c165b7dd"
version = "1.2.3+0"

[[deps.Xorg_libX11_jll]]
deps = ["Artifacts", "JLLWrappers", "Libdl", "Xorg_libxcb_jll", "Xorg_xtrans_jll"]
git-tree-sha1 = "afead5aba5aa507ad5a3bf01f58f82c8d1403495"
uuid = "4f6342f7-b3d2-589e-9d20-edeb45f2b2bc"
version = "1.8.6+0"

[[deps.Xorg_libXau_jll]]
deps = ["Artifacts", "JLLWrappers", "Libdl"]
git-tree-sha1 = "6035850dcc70518ca32f012e46015b9beeda49d8"
uuid = "0c0b7dd1-d40b-584c-a123-a41640f87eec"
version = "1.0.11+0"

[[deps.Xorg_libXcursor_jll]]
deps = ["Artifacts", "JLLWrappers", "Libdl", "Pkg", "Xorg_libXfixes_jll", "Xorg_libXrender_jll"]
git-tree-sha1 = "12e0eb3bc634fa2080c1c37fccf56f7c22989afd"
uuid = "935fb764-8cf2-53bf-bb30-45bb1f8bf724"
version = "1.2.0+4"

[[deps.Xorg_libXdmcp_jll]]
deps = ["Artifacts", "JLLWrappers", "Libdl"]
git-tree-sha1 = "34d526d318358a859d7de23da945578e8e8727b7"
uuid = "a3789734-cfe1-5b06-b2d0-1dd0d9d62d05"
version = "1.1.4+0"

[[deps.Xorg_libXext_jll]]
deps = ["Artifacts", "JLLWrappers", "Libdl", "Pkg", "Xorg_libX11_jll"]
git-tree-sha1 = "b7c0aa8c376b31e4852b360222848637f481f8c3"
uuid = "1082639a-0dae-5f34-9b06-72781eeb8cb3"
version = "1.3.4+4"

[[deps.Xorg_libXfixes_jll]]
deps = ["Artifacts", "JLLWrappers", "Libdl", "Pkg", "Xorg_libX11_jll"]
git-tree-sha1 = "0e0dc7431e7a0587559f9294aeec269471c991a4"
uuid = "d091e8ba-531a-589c-9de9-94069b037ed8"
version = "5.0.3+4"

[[deps.Xorg_libXi_jll]]
deps = ["Artifacts", "JLLWrappers", "Libdl", "Pkg", "Xorg_libXext_jll", "Xorg_libXfixes_jll"]
git-tree-sha1 = "89b52bc2160aadc84d707093930ef0bffa641246"
uuid = "a51aa0fd-4e3c-5386-b890-e753decda492"
version = "1.7.10+4"

[[deps.Xorg_libXinerama_jll]]
deps = ["Artifacts", "JLLWrappers", "Libdl", "Pkg", "Xorg_libXext_jll"]
git-tree-sha1 = "26be8b1c342929259317d8b9f7b53bf2bb73b123"
uuid = "d1454406-59df-5ea1-beac-c340f2130bc3"
version = "1.1.4+4"

[[deps.Xorg_libXrandr_jll]]
deps = ["Artifacts", "JLLWrappers", "Libdl", "Pkg", "Xorg_libXext_jll", "Xorg_libXrender_jll"]
git-tree-sha1 = "34cea83cb726fb58f325887bf0612c6b3fb17631"
uuid = "ec84b674-ba8e-5d96-8ba1-2a689ba10484"
version = "1.5.2+4"

[[deps.Xorg_libXrender_jll]]
deps = ["Artifacts", "JLLWrappers", "Libdl", "Pkg", "Xorg_libX11_jll"]
git-tree-sha1 = "19560f30fd49f4d4efbe7002a1037f8c43d43b96"
uuid = "ea2f1a96-1ddc-540d-b46f-429655e07cfa"
version = "0.9.10+4"

[[deps.Xorg_libpthread_stubs_jll]]
deps = ["Artifacts", "JLLWrappers", "Libdl"]
git-tree-sha1 = "8fdda4c692503d44d04a0603d9ac0982054635f9"
uuid = "14d82f49-176c-5ed1-bb49-ad3f5cbd8c74"
version = "0.1.1+0"

[[deps.Xorg_libxcb_jll]]
deps = ["Artifacts", "JLLWrappers", "Libdl", "XSLT_jll", "Xorg_libXau_jll", "Xorg_libXdmcp_jll", "Xorg_libpthread_stubs_jll"]
git-tree-sha1 = "b4bfde5d5b652e22b9c790ad00af08b6d042b97d"
uuid = "c7cfdc94-dc32-55de-ac96-5a1b8d977c5b"
version = "1.15.0+0"

[[deps.Xorg_libxkbfile_jll]]
deps = ["Artifacts", "JLLWrappers", "Libdl", "Xorg_libX11_jll"]
git-tree-sha1 = "730eeca102434283c50ccf7d1ecdadf521a765a4"
uuid = "cc61e674-0454-545c-8b26-ed2c68acab7a"
version = "1.1.2+0"

[[deps.Xorg_xcb_util_cursor_jll]]
deps = ["Artifacts", "JLLWrappers", "Libdl", "Xorg_xcb_util_image_jll", "Xorg_xcb_util_jll", "Xorg_xcb_util_renderutil_jll"]
git-tree-sha1 = "04341cb870f29dcd5e39055f895c39d016e18ccd"
uuid = "e920d4aa-a673-5f3a-b3d7-f755a4d47c43"
version = "0.1.4+0"

[[deps.Xorg_xcb_util_image_jll]]
deps = ["Artifacts", "JLLWrappers", "Libdl", "Pkg", "Xorg_xcb_util_jll"]
git-tree-sha1 = "0fab0a40349ba1cba2c1da699243396ff8e94b97"
uuid = "12413925-8142-5f55-bb0e-6d7ca50bb09b"
version = "0.4.0+1"

[[deps.Xorg_xcb_util_jll]]
deps = ["Artifacts", "JLLWrappers", "Libdl", "Pkg", "Xorg_libxcb_jll"]
git-tree-sha1 = "e7fd7b2881fa2eaa72717420894d3938177862d1"
uuid = "2def613f-5ad1-5310-b15b-b15d46f528f5"
version = "0.4.0+1"

[[deps.Xorg_xcb_util_keysyms_jll]]
deps = ["Artifacts", "JLLWrappers", "Libdl", "Pkg", "Xorg_xcb_util_jll"]
git-tree-sha1 = "d1151e2c45a544f32441a567d1690e701ec89b00"
uuid = "975044d2-76e6-5fbe-bf08-97ce7c6574c7"
version = "0.4.0+1"

[[deps.Xorg_xcb_util_renderutil_jll]]
deps = ["Artifacts", "JLLWrappers", "Libdl", "Pkg", "Xorg_xcb_util_jll"]
git-tree-sha1 = "dfd7a8f38d4613b6a575253b3174dd991ca6183e"
uuid = "0d47668e-0667-5a69-a72c-f761630bfb7e"
version = "0.3.9+1"

[[deps.Xorg_xcb_util_wm_jll]]
deps = ["Artifacts", "JLLWrappers", "Libdl", "Pkg", "Xorg_xcb_util_jll"]
git-tree-sha1 = "e78d10aab01a4a154142c5006ed44fd9e8e31b67"
uuid = "c22f9ab0-d5fe-5066-847c-f4bb1cd4e361"
version = "0.4.1+1"

[[deps.Xorg_xkbcomp_jll]]
deps = ["Artifacts", "JLLWrappers", "Libdl", "Xorg_libxkbfile_jll"]
git-tree-sha1 = "330f955bc41bb8f5270a369c473fc4a5a4e4d3cb"
uuid = "35661453-b289-5fab-8a00-3d9160c6a3a4"
version = "1.4.6+0"

[[deps.Xorg_xkeyboard_config_jll]]
deps = ["Artifacts", "JLLWrappers", "Libdl", "Xorg_xkbcomp_jll"]
git-tree-sha1 = "691634e5453ad362044e2ad653e79f3ee3bb98c3"
uuid = "33bec58e-1273-512f-9401-5d533626f822"
version = "2.39.0+0"

[[deps.Xorg_xtrans_jll]]
deps = ["Artifacts", "JLLWrappers", "Libdl"]
git-tree-sha1 = "e92a1a012a10506618f10b7047e478403a046c77"
uuid = "c5fb5394-a638-5e4d-96e5-b29de1b5cf10"
version = "1.5.0+0"

[[deps.Zlib_jll]]
deps = ["Libdl"]
uuid = "83775a58-1f1d-513f-b197-d71354ab007a"
version = "1.2.13+0"

[[deps.Zstd_jll]]
deps = ["Artifacts", "JLLWrappers", "Libdl"]
git-tree-sha1 = "49ce682769cd5de6c72dcf1b94ed7790cd08974c"
uuid = "3161d3a3-bdf6-5164-811a-617609db77b4"
version = "1.5.5+0"

[[deps.eudev_jll]]
deps = ["Artifacts", "JLLWrappers", "Libdl", "Pkg", "gperf_jll"]
git-tree-sha1 = "431b678a28ebb559d224c0b6b6d01afce87c51ba"
uuid = "35ca27e7-8b34-5b7f-bca9-bdc33f59eb06"
version = "3.2.9+0"

[[deps.fzf_jll]]
deps = ["Artifacts", "JLLWrappers", "Libdl"]
git-tree-sha1 = "a68c9655fbe6dfcab3d972808f1aafec151ce3f8"
uuid = "214eeab7-80f7-51ab-84ad-2988db7cef09"
version = "0.43.0+0"

[[deps.gperf_jll]]
deps = ["Artifacts", "JLLWrappers", "Libdl", "Pkg"]
git-tree-sha1 = "3516a5630f741c9eecb3720b1ec9d8edc3ecc033"
uuid = "1a1c6b14-54f6-533d-8383-74cd7377aa70"
version = "3.1.1+0"

[[deps.libaec_jll]]
deps = ["Artifacts", "JLLWrappers", "Libdl"]
git-tree-sha1 = "46bf7be2917b59b761247be3f317ddf75e50e997"
uuid = "477f73a3-ac25-53e9-8cc3-50b2fa2566f0"
version = "1.1.2+0"

[[deps.libaom_jll]]
deps = ["Artifacts", "JLLWrappers", "Libdl", "Pkg"]
git-tree-sha1 = "3a2ea60308f0996d26f1e5354e10c24e9ef905d4"
uuid = "a4ae2306-e953-59d6-aa16-d00cac43593b"
version = "3.4.0+0"

[[deps.libass_jll]]
deps = ["Artifacts", "Bzip2_jll", "FreeType2_jll", "FriBidi_jll", "HarfBuzz_jll", "JLLWrappers", "Libdl", "Pkg", "Zlib_jll"]
git-tree-sha1 = "5982a94fcba20f02f42ace44b9894ee2b140fe47"
uuid = "0ac62f75-1d6f-5e53-bd7c-93b484bb37c0"
version = "0.15.1+0"

[[deps.libblastrampoline_jll]]
deps = ["Artifacts", "Libdl"]
uuid = "8e850b90-86db-534c-a0d3-1478176c7d93"
version = "5.8.0+0"

[[deps.libevdev_jll]]
deps = ["Artifacts", "JLLWrappers", "Libdl", "Pkg"]
git-tree-sha1 = "141fe65dc3efabb0b1d5ba74e91f6ad26f84cc22"
uuid = "2db6ffa8-e38f-5e21-84af-90c45d0032cc"
version = "1.11.0+0"

[[deps.libfdk_aac_jll]]
deps = ["Artifacts", "JLLWrappers", "Libdl", "Pkg"]
git-tree-sha1 = "daacc84a041563f965be61859a36e17c4e4fcd55"
uuid = "f638f0a6-7fb0-5443-88ba-1cc74229b280"
version = "2.0.2+0"

[[deps.libinput_jll]]
deps = ["Artifacts", "JLLWrappers", "Libdl", "Pkg", "eudev_jll", "libevdev_jll", "mtdev_jll"]
git-tree-sha1 = "ad50e5b90f222cfe78aa3d5183a20a12de1322ce"
uuid = "36db933b-70db-51c0-b978-0f229ee0e533"
version = "1.18.0+0"

[[deps.libpng_jll]]
deps = ["Artifacts", "JLLWrappers", "Libdl", "Zlib_jll"]
git-tree-sha1 = "93284c28274d9e75218a416c65ec49d0e0fcdf3d"
uuid = "b53b4c65-9356-5827-b1ea-8c7a1a84506f"
version = "1.6.40+0"

[[deps.libvorbis_jll]]
deps = ["Artifacts", "JLLWrappers", "Libdl", "Ogg_jll", "Pkg"]
git-tree-sha1 = "b910cb81ef3fe6e78bf6acee440bda86fd6ae00c"
uuid = "f27f6e37-5d2b-51aa-960f-b287f2bc3b7a"
version = "1.3.7+1"

[[deps.mtdev_jll]]
deps = ["Artifacts", "JLLWrappers", "Libdl", "Pkg"]
git-tree-sha1 = "814e154bdb7be91d78b6802843f76b6ece642f11"
uuid = "009596ad-96f7-51b1-9f1b-5ce2d5e8a71e"
version = "1.1.6+0"

[[deps.nghttp2_jll]]
deps = ["Artifacts", "Libdl"]
uuid = "8e850ede-7688-5339-a07c-302acd2aaf8d"
version = "1.48.0+0"

[[deps.p7zip_jll]]
deps = ["Artifacts", "Libdl"]
uuid = "3f19e933-33d8-53b3-aaab-bd5110c3b7a0"
version = "17.4.0+0"

[[deps.x264_jll]]
deps = ["Artifacts", "JLLWrappers", "Libdl", "Pkg"]
git-tree-sha1 = "4fea590b89e6ec504593146bf8b988b2c00922b2"
uuid = "1270edf5-f2f9-52d2-97e9-ab00b5d0237a"
version = "2021.5.5+0"

[[deps.x265_jll]]
deps = ["Artifacts", "JLLWrappers", "Libdl", "Pkg"]
git-tree-sha1 = "ee567a171cce03570d77ad3a43e90218e38937a9"
uuid = "dfaa095f-4041-5dcd-9319-2fabd8486b76"
version = "3.5.0+0"

[[deps.xkbcommon_jll]]
deps = ["Artifacts", "JLLWrappers", "Libdl", "Pkg", "Wayland_jll", "Wayland_protocols_jll", "Xorg_libxcb_jll", "Xorg_xkeyboard_config_jll"]
git-tree-sha1 = "9c304562909ab2bab0262639bd4f444d7bc2be37"
uuid = "d8fb68d0-12a3-5cfd-a85a-d49703b185fd"
version = "1.4.1+1"
