# Supplementary material for: A New Measure of Mnemonic Discrimination Applicable to Recognition Memory Tests With Continuous Variation in Novel Stimulus Interference
Source: Brain Behav. 2025 Jun 26;15(6):e70303. doi: 10.1002/brb3.70303 (PMC12198479; doi:10.1002/brb3.70303)
Supplement: Supplementary file 2 — Supporting Information [file BRB3-15-e70303-s002.zip › MDI/threshold_plots.jl]

include("MPT_OSN.jl")


data = simulate_data_l5(1500, 48, 1, 1234)
data = filter(row -> !isnan(row[:λ_index]), data)


LDI_Lamda_R2 = zeros(Float64, 27)
Lambda_Baseline_R2 = zeros(Float64, 27)
target = zeros(Float64, 27)

for i in 1:27

    target[i] = i * 0.03

    datasub = data[data.Δ_index .>= target[i], :]
    model = lm(@formula(λ_index ~ LDI), datasub)
    LDI_Lamda_R2[i] = r2(model)

    datasub = data[data.Δ_index .>= target[i], :]
    model = lm(@formula(λ_index ~ base_λ), datasub)
    Lambda_Baseline_R2[i] = r2(model)

end

plot(target, LDI_Lamda_R2, xlabel="Delta Treshold", ylabel="R2 - lambda ~ LDI")

plot(target, Lambda_Baseline_R2, xlabel="Delta Treshold", ylabel="R2 - lambda index ~ baseline lambda")
