# Supplementary material for: A New Measure of Mnemonic Discrimination Applicable to Recognition Memory Tests With Continuous Variation in Novel Stimulus Interference
Source: Brain Behav. 2025 Jun 26;15(6):e70303. doi: 10.1002/brb3.70303 (PMC12198479; doi:10.1002/brb3.70303)
Supplement: Supplementary file 2 — Supporting Information [file BRB3-15-e70303-s002.zip › MDI/Plotting.jl]

include("MPT_OSN.jl")
using CSV

#data = simulate_data_l5(1500, 48, 1, 1234)
#data = filter(row -> !isnan(row[:λ_index]), data)

data_bt = simulate_data_beta_tau(1500, 48, 1, 1234)
data_bt = filter(row -> !isnan(row[:λ_index]), data_bt)

data = data_bt

CSV.write("data/sim_data_exp.csv", data_bt)


model = lm(@formula(Δ_index ~ REC), data)
prediction = predict(model, data)
m_r2 = r2(model)
slope = coef(model)[2]
stderor = stderror(model)[2]
p1 = scatter(data.REC, data.Δ_index, alpha=0.1, legend=false, xlabel="REC", ylabel="Δ index", xlims=(-0.6, 1.1), ylims=(-0.6, 1.1))


pred = DataFrame(REC = minimum(data.REC):0.01:maximum(data.REC))
pr = predict(model, pred, interval = :confidence, level = 0.95)
p1 = plot!(pred.REC, pr.prediction, label="model", linewidth=2, 
        ribbon = (pr.prediction .- pr.lower, pr.upper .- pr.prediction))

savefig(p1, "plots/Delta_REC.png")

####

model = lm(@formula(λ_index ~ LDI), data)
prediction = predict(model, data)
m_r2 = r2(model)
slope = coef(model)[2]
stderor = stderror(model)[2]
p1 = scatter(data.LDI, data.λ_index, alpha=0.1, legend=false, xlabel="LDI", ylabel="λ index", xlims=(-0.6, 1.1), ylims=(-0.6, 1.1))


pred = DataFrame(LDI = minimum(data.LDI):0.01:maximum(data.LDI))
pr = predict(model, pred, interval = :confidence, level = 0.95)
p1 = plot!(pred.LDI, pr.prediction, label="model", linewidth=2, 
        ribbon = (pr.prediction .- pr.lower, pr.upper .- pr.prediction))

p1

datasub = data[data.Δ_index .>= 0.4, :]

model = lm(@formula(λ_index ~ LDI), datasub)
prediction = predict(model, datasub)
m_r2 = r2(model)
slope = coef(model)[2]
stderor = stderror(model)[2]
p2 = scatter(datasub.LDI, datasub.λ_index, alpha=0.1,legend=false, label="Data Points", xlabel="LDI", ylabel="λ index", xlims=(-0.6, 1.1), ylims=(-0.6, 1.1))
p2 = annotate!(0.2, -0.35, text("Δ Threshold: 0.4", :left, 10))


pred = DataFrame(LDI = minimum(data.LDI):0.01:maximum(data.LDI))
pr = predict(model, pred, interval = :confidence, level = 0.95)
p2 = plot!(pred.LDI, pr.prediction, label="model", linewidth=2, 
        ribbon = (pr.prediction .- pr.lower, pr.upper .- pr.prediction))


datasub = data[data.Δ_index .>= 0.6, :]

model = lm(@formula(λ_index ~ LDI), datasub)
prediction = predict(model, datasub)
m_r2 = r2(model)
slope = coef(model)[2]
stderor = stderror(model)[2]
p3 = scatter(datasub.LDI, datasub.λ_index, alpha=0.1,legend=false, label="Data Points", xlabel="LDI", ylabel="λ index", xlims=(-0.6, 1.1), ylims=(-0.6, 1.1))
p3 = annotate!(0.2, -0.35, text("Δ Threshold: 0.6", :left, 10))


pred = DataFrame(LDI = minimum(data.LDI):0.01:maximum(data.LDI))
pr = predict(model, pred, interval = :confidence, level = 0.95)
p3 = plot!(pred.LDI, pr.prediction, label="model", linewidth=2, 
        ribbon = (pr.prediction .- pr.lower, pr.upper .- pr.prediction))


LDI_Lamda_R2 = zeros(Float64, 27)
Lambda_Baseline_R2 = zeros(Float64, 27)
target = zeros(Float64, 27)

for i in 1:27

        target[i] = i * 0.03

        datasub = data[data.Δ_index .>= target[i], :]
        model = lm(@formula(λ_index ~ LDI), datasub)
        LDI_Lamda_R2[i] = r2(model)

        datasub = data[data.Δ_index .>= target[i], :]
        model = lm(@formula(λ_index ~ base_λ), datasub)
        Lambda_Baseline_R2[i] = r2(model)

end

p4 = plot(target, LDI_Lamda_R2, xlabel="Delta Treshold", ylabel="R2: λ index ~ LDI", legend=false, ylims=(0, 1), dpi=500)

savefig(p4, "plots/lambda_LDI_R2.png")

combined_plot = plot(p1, p2, p3, p4, layout=(2, 2), size=(800, 600))
savefig(combined_plot, "plots/lambda_LDI.png")


####

model = lm(@formula(λ_index ~ base_λ), data)
prediction = predict(model, data)
m_r2 = r2(model)
slope = coef(model)[2]
stderor = stderror(model)[2]
p1 = scatter(data.base_λ, data.λ_index, alpha=0.1, legend=false, xlabel="base λ", ylabel="λ index", xlims=(-0.1, 1.1), ylims=(-0.6, 1.1))


pred = DataFrame(base_λ = minimum(data.base_λ):0.01:maximum(data.base_λ))
pr = predict(model, pred, interval = :confidence, level = 0.95)
p1 = plot!(pred.base_λ, pr.prediction, label="model", linewidth=2, 
        ribbon = (pr.prediction .- pr.lower, pr.upper .- pr.prediction))

datasub = data[data.Δ_index .>= 0.4, :]

model = lm(@formula(λ_index ~ base_λ), datasub)
prediction = predict(model, datasub)
m_r2 = r2(model)
slope = coef(model)[2]
stderor = stderror(model)[2]
p2 = scatter(datasub.base_λ, datasub.λ_index, alpha=0.1,legend=false, label="Data Points", xlabel="base λ", ylabel="λ index", xlims=(-0.1, 1.1), ylims=(-0.6, 1.1))
p2 = annotate!(0.2, -0.35, text("Δ Threshold: 0.4", :left, 10))


pred = DataFrame(base_λ = minimum(data.base_λ):0.01:maximum(data.base_λ))
pr = predict(model, pred, interval = :confidence, level = 0.95)
p2 = plot!(pred.base_λ, pr.prediction, label="model", linewidth=2, 
        ribbon = (pr.prediction .- pr.lower, pr.upper .- pr.prediction))


datasub = data[data.Δ_index .>= 0.6, :]

model = lm(@formula(λ_index ~ base_λ), datasub)
prediction = predict(model, datasub)
m_r2 = r2(model)
slope = coef(model)[2]
stderor = stderror(model)[2]
p3 = scatter(datasub.base_λ, datasub.λ_index, alpha=0.1,legend=false, label="Data Points", xlabel="base λ", ylabel="λ index", xlims=(-0.1, 1.1), ylims=(-0.6, 1.1))
p3 = annotate!(0.2, -0.35, text("Δ Threshold: 0.6", :left, 10))


pred = DataFrame(base_λ = minimum(data.base_λ):0.01:maximum(data.base_λ))
pr = predict(model, pred, interval = :confidence, level = 0.95)
p3 = plot!(pred.base_λ, pr.prediction, label="model", linewidth=2, 
        ribbon = (pr.prediction .- pr.lower, pr.upper .- pr.prediction))
        

p4 = plot(target, Lambda_Baseline_R2, xlabel="Delta Treshold", ylabel="R2: λ index ~ Ground Truth λ", legend=false, ylims=(0, 1))

savefig(p4, "plots/lambda_baselambda_R2.png")

combined_plot = plot(p1, p2, p3, p4, layout=(2, 2), size=(800, 600))
savefig(combined_plot, "plots/lambda_baselambda.png")


############################# all other params x lambda plot


model = lm(@formula(λ_index ~ ψ), data)
prediction = predict(model, data)
m_r2 = r2(model)
slope = coef(model)[2]
stderor = stderror(model)[2]
p2 = scatter(data.ψ, data.λ_index, alpha=0.1, legend=false, xlabel="ψ", ylabel="λ index", xlims=(-0.1, 1.1), ylims=(-0.1, 1.1))


pred = DataFrame(ψ = minimum(data.ψ):0.01:maximum(data.ψ))
pr = predict(model, pred, interval = :confidence, level = 0.95)
p2 = plot!(pred.ψ, pr.prediction, label="model", linewidth=2, 
        ribbon = (pr.prediction .- pr.lower, pr.upper .- pr.prediction))


##

model = lm(@formula(λ_index ~ ρ), data)
prediction = predict(model, data)
m_r2 = r2(model)
slope = coef(model)[2]
stderor = stderror(model)[2]
p1 = scatter(data.ρ, data.λ_index, alpha=0.1, legend=false, xlabel="ρ", ylabel="λ index", xlims=(-0.1, 1.1), ylims=(-0.1, 1.1))


pred = DataFrame(ρ = minimum(data.ρ):0.01:maximum(data.ρ))
pr = predict(model, pred, interval = :confidence, level = 0.95)
p1 = plot!(pred.ρ, pr.prediction, label="model", linewidth=2, 
        ribbon = (pr.prediction .- pr.lower, pr.upper .- pr.prediction))
##

model = lm(@formula(λ_index ~ γ_old), data)
prediction = predict(model, data)
m_r2 = r2(model)
slope = coef(model)[2]
stderor = stderror(model)[2]
p3 = scatter(data.γ_old, data.λ_index, alpha=0.1, legend=false, xlabel="γ old", ylabel="λ index", xlims=(-0.1, 1.1), ylims=(-0.1, 1.1))


pred = DataFrame(γ_old = minimum(data.γ_old):0.01:maximum(data.γ_old))
pr = predict(model, pred, interval = :confidence, level = 0.95)
p3 = plot!(pred.γ_old, pr.prediction, label="model", linewidth=2, 
        ribbon = (pr.prediction .- pr.lower, pr.upper .- pr.prediction))
##

model = lm(@formula(λ_index ~ γ_sim), data)
prediction = predict(model, data)
m_r2 = r2(model)
slope = coef(model)[2]
stderor = stderror(model)[2]
p4 = scatter(data.γ_sim, data.λ_index, alpha=0.1, legend=false, xlabel="γ sim", ylabel="λ index", xlims=(-0.1, 1.1), ylims=(-0.1, 1.1))


pred = DataFrame(γ_sim = minimum(data.γ_sim):0.01:maximum(data.γ_sim))
pr = predict(model, pred, interval = :confidence, level = 0.95)
p4 = plot!(pred.γ_sim, pr.prediction, label="model", linewidth=2, 
        ribbon = (pr.prediction .- pr.lower, pr.upper .- pr.prediction))
##

model = lm(@formula(λ_index ~ γ_new), data)
prediction = predict(model, data)
m_r2 = r2(model)
slope = coef(model)[2]
stderor = stderror(model)[2]
p5 = scatter(data.γ_new, data.λ_index, alpha=0.1, legend=false, xlabel="γ new", ylabel="λ index", xlims=(-0.1, 1.1), ylims=(-0.1, 1.1))


pred = DataFrame(γ_new = minimum(data.γ_new):0.01:maximum(data.γ_new))
pr = predict(model, pred, interval = :confidence, level = 0.95)
p5 = plot!(pred.γ_new, pr.prediction, label="model", linewidth=2, 
        ribbon = (pr.prediction .- pr.lower, pr.upper .- pr.prediction))
##

model = lm(@formula(λ_index ~ Β), data)
prediction = predict(model, data)
m_r2 = r2(model)
slope = coef(model)[2]
stderor = stderror(model)[2]
p6 = scatter(data.Β, data.λ_index, alpha=0.1, legend=false, xlabel="β", ylabel="λ index", xlims=(-0.1, 50), ylims=(-0.1, 1.1))


pred = DataFrame(Β = minimum(data.Β):0.01:maximum(data.Β))
pr = predict(model, pred, interval = :confidence, level = 0.95)
p6 = plot!(pred.Β, pr.prediction, label="model", linewidth=2, 
        ribbon = (pr.prediction .- pr.lower, pr.upper .- pr.prediction))
##

model = lm(@formula(λ_index ~ τ), data)
prediction = predict(model, data)
m_r2 = r2(model)
slope = coef(model)[2]
stderor = stderror(model)[2]
p7 = scatter(data.τ, data.λ_index, alpha=0.1, legend=false, xlabel="τ", ylabel="λ index", xlims=(-0.1, 1.1), ylims=(-0.1, 1.1))


pred = DataFrame(τ = minimum(data.τ):0.01:maximum(data.τ))
pr = predict(model, pred, interval = :confidence, level = 0.95)
p7 = plot!(pred.τ, pr.prediction, label="model", linewidth=2, 
        ribbon = (pr.prediction .- pr.lower, pr.upper .- pr.prediction))
##

combined_plot = plot(p1, p2, p3, p4, p5, p6, p7, layout=(3, 3), size=(800, 600))
savefig(combined_plot, "plots/lambda_params.png")


############################# all other params x delta plot


model = lm(@formula(Δ_index ~ ψ), data)
prediction = predict(model, data)
m_r2 = r2(model)
slope = coef(model)[2]
stderor = stderror(model)[2]
p2 = scatter(data.ψ, data.Δ_index, alpha=0.1, legend=false, xlabel="ψ", ylabel="Δ index", xlims=(-0.1, 1.1), ylims=(-0.1, 1.1))


pred = DataFrame(ψ = minimum(data.ψ):0.01:maximum(data.ψ))
pr = predict(model, pred, interval = :confidence, level = 0.95)
p2 = plot!(pred.ψ, pr.prediction, label="model", linewidth=2, 
        ribbon = (pr.prediction .- pr.lower, pr.upper .- pr.prediction))


##

model = lm(@formula(Δ_index ~ ρ), data)
prediction = predict(model, data)
m_r2 = r2(model)
slope = coef(model)[2]
stderor = stderror(model)[2]
p1 = scatter(data.ρ, data.Δ_index, alpha=0.1, legend=false, xlabel="ρ", ylabel="Δ index", xlims=(-0.1, 1.1), ylims=(-0.1, 1.1))


pred = DataFrame(ρ = minimum(data.ρ):0.01:maximum(data.ρ))
pr = predict(model, pred, interval = :confidence, level = 0.95)
p1 = plot!(pred.ρ, pr.prediction, label="model", linewidth=2, 
        ribbon = (pr.prediction .- pr.lower, pr.upper .- pr.prediction))
##

model = lm(@formula(Δ_index ~ γ_old), data)
prediction = predict(model, data)
m_r2 = r2(model)
slope = coef(model)[2]
stderor = stderror(model)[2]
p3 = scatter(data.γ_old, data.Δ_index, alpha=0.1, legend=false, xlabel="γ old", ylabel="Δ index", xlims=(-0.1, 1.1), ylims=(-0.1, 1.1))


pred = DataFrame(γ_old = minimum(data.γ_old):0.01:maximum(data.γ_old))
pr = predict(model, pred, interval = :confidence, level = 0.95)
p3 = plot!(pred.γ_old, pr.prediction, label="model", linewidth=2, 
        ribbon = (pr.prediction .- pr.lower, pr.upper .- pr.prediction))
##

model = lm(@formula(Δ_index ~ γ_sim), data)
prediction = predict(model, data)
m_r2 = r2(model)
slope = coef(model)[2]
stderor = stderror(model)[2]
p4 = scatter(data.γ_sim, data.Δ_index, alpha=0.1, legend=false, xlabel="γ sim", ylabel="Δ index", xlims=(-0.1, 1.1), ylims=(-0.1, 1.1))


pred = DataFrame(γ_sim = minimum(data.γ_sim):0.01:maximum(data.γ_sim))
pr = predict(model, pred, interval = :confidence, level = 0.95)
p4 = plot!(pred.γ_sim, pr.prediction, label="model", linewidth=2, 
        ribbon = (pr.prediction .- pr.lower, pr.upper .- pr.prediction))
##

model = lm(@formula(Δ_index ~ γ_new), data)
prediction = predict(model, data)
m_r2 = r2(model)
slope = coef(model)[2]
stderor = stderror(model)[2]
p5 = scatter(data.γ_new, data.Δ_index, alpha=0.1, legend=false, xlabel="γ new", ylabel="Δ index", xlims=(-0.1, 1.1), ylims=(-0.1, 1.1))


pred = DataFrame(γ_new = minimum(data.γ_new):0.01:maximum(data.γ_new))
pr = predict(model, pred, interval = :confidence, level = 0.95)
p5 = plot!(pred.γ_new, pr.prediction, label="model", linewidth=2, 
        ribbon = (pr.prediction .- pr.lower, pr.upper .- pr.prediction))
##

model = lm(@formula(Δ_index ~ Β), data)
prediction = predict(model, data)
m_r2 = r2(model)
slope = coef(model)[2]
stderor = stderror(model)[2]
p6 = scatter(data.Β, data.Δ_index, alpha=0.1, legend=false, xlabel="β", ylabel="Δ index", xlims=(-0.1, 50), ylims=(-0.1, 1.1))


pred = DataFrame(Β = minimum(data.Β):0.01:maximum(data.Β))
pr = predict(model, pred, interval = :confidence, level = 0.95)
p6 = plot!(pred.Β, pr.prediction, label="model", linewidth=2, 
        ribbon = (pr.prediction .- pr.lower, pr.upper .- pr.prediction))
##

model = lm(@formula(Δ_index ~ τ), data)
prediction = predict(model, data)
m_r2 = r2(model)
slope = coef(model)[2]
stderor = stderror(model)[2]
p7 = scatter(data.τ, data.Δ_index, alpha=0.1, legend=false, xlabel="τ", ylabel="Δ index", xlims=(-0.1, 1.1), ylims=(-0.1, 1.1))


pred = DataFrame(τ = minimum(data.τ):0.01:maximum(data.τ))
pr = predict(model, pred, interval = :confidence, level = 0.95)
p7 = plot!(pred.τ, pr.prediction, label="model", linewidth=2, 
        ribbon = (pr.prediction .- pr.lower, pr.upper .- pr.prediction))
##

combined_plot = plot(p1, p2, p3, p4, p5, p6, p7, layout=(3, 3), size=(800, 600))
savefig(combined_plot, "plots/delta_params.png")

###### old plots

model = lm(@formula(λ_index ~ base_λ), data)
prediction = predict(model, data)
m_r2 = r2(model)
slope = coef(model)[2]
stderor = stderror(model)[2]
scatter(data.base_λ, data.λ_index, alpha=0.1, label="Data Points", ylabel="λ index", xlabel="base λ", xlims=(-0.6, 1.1), ylims=(-0.6, 1.1))
plot!(data.base_λ, prediction, color=:red, label="Fitted Line")
annotate!(0.2, -0.05, text("Slope: $slope", :left, 10))
annotate!(0.2, -0.15, text("Std error: $stderor", :left, 10))
annotate!(0.2, -0.25, text("R2: $m_r2", :left, 10))

pred = DataFrame(base_λ = minimum(data.base_λ):0.01:maximum(data.base_λ))
pr = predict(model, pred, interval = :prediction, level = 0.95)
plot!(pred.base_λ, pr.prediction, label="model", linewidth=3, 
        ribbon = (pr.prediction .- pr.lower, pr.upper .- pr.prediction))


model = lm(@formula(LDI ~ base_λ), data)
prediction = predict(model, data)
m_r2 = r2(model)
slope = coef(model)[2]
stderor = stderror(model)[2]
scatter(data.base_λ, data.LDI, alpha=0.1, xlabel="base λ", ylabel="LDI", xlims=(-0.6, 1.1), ylims=(-0.6, 1.1))
plot!(data.base_λ, prediction, color=:red, label="Fitted Line")
annotate!(0.2, -0.05, text("Slope: $slope", :left, 10))
annotate!(0.2, -0.15, text("Std error: $stderor", :left, 10))
annotate!(0.2, -0.25, text("R2: $m_r2", :left, 10))

pred = DataFrame(base_λ = minimum(data.base_λ):0.01:maximum(data.base_λ))
pr = predict(model, pred, interval = :prediction, level = 0.95)
plot!(pred.base_λ, pr.prediction, label="model", linewidth=3, 
        ribbon = (pr.prediction .- pr.lower, pr.upper .- pr.prediction))


model = lm(@formula(Δ_index ~ base_Δ), data)
prediction = predict(model, data)
m_r2 = r2(model)
slope = coef(model)[2]
stderor = stderror(model)[2]
scatter( data.base_Δ,data.Δ_index, alpha=0.1, label="Data Points", ylabel="Δ index", xlabel="base Δ", xlims=(-0.6, 1.1), ylims=(-0.6, 1.1))
plot!(data.base_Δ, prediction, color=:red, label="Fitted Line")
annotate!(0.2, -0.05, text("Slope: $slope", :left, 10))
annotate!(0.2, -0.15, text("Std error: $stderor", :left, 10))
annotate!(0.2, -0.25, text("R2: $m_r2", :left, 10))

pred = DataFrame(base_Δ = minimum(data.base_Δ):0.01:maximum(data.base_Δ))
pr = predict(model, pred, interval = :prediction, level = 0.95)
plot!(pred.base_Δ, pr.prediction, label="model", linewidth=3, 
        ribbon = (pr.prediction .- pr.lower, pr.upper .- pr.prediction))


model = lm(@formula(REC ~ base_Δ), data)
prediction = predict(model, data)
m_r2 = r2(model)
slope = coef(model)[2]
stderor = stderror(model)[2]
scatter( data.base_Δ,data.REC, alpha=0.1, label="Data Points", ylabel="REC", xlabel="base Δ", xlims=(-0.6, 1.1), ylims=(-0.6, 1.1))
plot!(data.base_Δ, prediction, color=:red, label="Fitted Line")
annotate!(0.2, -0.05, text("Slope: $slope", :left, 10))
annotate!(0.2, -0.15, text("Std error: $stderor", :left, 10))
annotate!(0.2, -0.25, text("R2: $m_r2", :left, 10))

pred = DataFrame(base_Δ = minimum(data.base_Δ):0.01:maximum(data.base_Δ))
pr = predict(model, pred, interval = :prediction, level = 0.95)
plot!(pred.base_Δ, pr.prediction, label="model", linewidth=3, 
        ribbon = (pr.prediction .- pr.lower, pr.upper .- pr.prediction))


model = lm(@formula(λ_index ~ LDI), data)
prediction = predict(model, data)
m_r2 = r2(model)
slope = coef(model)[2]
stderor = stderror(model)[2]
scatter(data.LDI, data.λ_index, alpha=0.1, zcolor=data.ρ, label="Data Points", xlabel="LDI", ylabel="λ", xlims=(-0.6, 1.1), ylims=(-0.6, 1.1))
plot!(data.LDI, prediction, color=:red, label="Fitted Line")
annotate!(0.2, -0.05, text("Slope: $slope", :left, 10))
annotate!(0.2, -0.15, text("Std error: $stderor", :left, 10))
annotate!(0.2, -0.25, text("R2: $m_r2", :left, 10))

pred = DataFrame(LDI = minimum(data.LDI):0.01:maximum(data.LDI))
pr = predict(model, pred, interval = :prediction, level = 0.95)
plot!(pred.LDI, pr.prediction, label="model", linewidth=3, 
        ribbon = (pr.prediction .- pr.lower, pr.upper .- pr.prediction))

## Plotting for subsetted data
datasub = data[data.Δ_index .>= 0.6, :]

model = lm(@formula(λ_index ~ LDI), datasub)
prediction = predict(model, datasub)
m_r2 = r2(model)
slope = coef(model)[2]
stderor = stderror(model)[2]
scatter(datasub.LDI, datasub.λ_index, alpha=0.1, label="Data Points", xlabel="LDI", ylabel="λ", xlims=(-0.6, 1.1), ylims=(-0.6, 1.1))
plot!(datasub.LDI, prediction, color=:red, label="Fitted Line")
annotate!(0.2, -0.05, text("Slope: $slope", :left, 10))
annotate!(0.2, -0.15, text("Std error: $stderor", :left, 10))
annotate!(0.2, -0.25, text("R2: $m_r2", :left, 10))

pred = DataFrame(LDI = minimum(data.LDI):0.01:maximum(data.LDI))
pr = predict(model, pred, interval = :prediction, level = 0.95)
plot!(pred.LDI, pr.prediction, label="model", linewidth=3, 
        ribbon = (pr.prediction .- pr.lower, pr.upper .- pr.prediction))


model = lm(@formula(λ_index ~ base_λ), datasub)
prediction = predict(model, datasub)
m_r2 = r2(model)
slope = coef(model)[2]
stderor = stderror(model)[2]
scatter(datasub.base_λ,datasub.λ_index, alpha=0.1, label="Data Points", ylabel="λ_index", xlabel="base_λ,", xlims=(-0.6, 1.1), ylims=(-0.6, 1.1))
plot!(datasub.base_λ, prediction, color=:red, label="Fitted Line")
annotate!(0.2, -0.05, text("Slope: $slope", :left, 10))
annotate!(0.2, -0.15, text("Std error: $stderor", :left, 10))
annotate!(0.2, -0.25, text("R2: $m_r2", :left, 10))

pred = DataFrame(base_λ = minimum(datasub.base_λ):0.01:maximum(datasub.base_λ))
pr = predict(model, pred, interval = :prediction, level = 0.95)
plot!(pred.base_λ, pr.prediction, label="model", linewidth=3, 
        ribbon = (pr.prediction .- pr.lower, pr.upper .- pr.prediction))


model = lm(@formula(LDI ~ base_λ), datasub)
prediction = predict(model, datasub)
m_r2 = r2(model)
slope = coef(model)[2]
stderor = stderror(model)[2]
scatter(datasub.base_λ, datasub.LDI, alpha=0.1, ylabel="LDI", xlabel="base_λ,", xlims=(-0.6, 1.1), ylims=(-0.6, 1.1))
plot!(datasub.base_λ, prediction, color=:red, label="Fitted Line")
annotate!(0.2, -0.05, text("Slope: $slope", :left, 10))
annotate!(0.2, -0.15, text("Std error: $stderor", :left, 10))
annotate!(0.2, -0.25, text("R2: $m_r2", :left, 10))

pred = DataFrame(base_λ = minimum(datasub.base_λ):0.01:maximum(datasub.base_λ))
pr = predict(model, pred, interval = :prediction, level = 0.95)
plot!(pred.base_λ, pr.prediction, label="model", linewidth=3, 
        ribbon = (pr.prediction .- pr.lower, pr.upper .- pr.prediction))


##


scatter(data.LDI, data.Δ_index, alpha = 0.1, xlabel = "LDI", ylabel = "Δ")
scatter(data.REC, data.λ_index, alpha = 0.1, xlabel = "REC", ylabel = "λ")
scatter(data.REC, data.Δ_index, alpha = 0.1, xlabel = "REC", ylabel = "Δ")

scatter(data.LDI, data.REC, alpha = 0.1, xlabel = "LDI", ylabel = "REC")
scatter(data.Δ_index, data.λ_index, alpha = 0.1, xlabel = "Δ", ylabel = "λ")
