# Supplementary material for: A New Measure of Mnemonic Discrimination Applicable to Recognition Memory Tests With Continuous Variation in Novel Stimulus Interference
Source: Brain Behav. 2025 Jun 26;15(6):e70303. doi: 10.1002/brb3.70303 (PMC12198479; doi:10.1002/brb3.70303)
Supplement: Supplementary file 2 — Supporting Information [file BRB3-15-e70303-s002.zip › MDI/distance_analysis.jl]

using JLD2


using GLM
using CSV
using DataFrames
using StatsPlots
using MDI


# https://osf.io/v7cb4/
df = DataFrame(CSV.File("./data/mst_fmri_test_itemID.csv"))

df_stdy = DataFrame(CSV.File("./data/mst_fmri_study.csv"))

distances_data = DataFrame(CSV.File("./data/mst_distances.csv"))


# Filter out the data for subject 1004 to map objects to their ItemIDs
subject_1004 = filter(row -> row.Subject == 1004, df)
object_to_itemid = Dict(subject_1004.Object .=> subject_1004.ItemID)


# Function to autofill ItemIDs
function autofill_itemid!(df, object_to_itemid)
    for row in eachrow(df)
        if ismissing(row.ItemID) && haskey(object_to_itemid, row.Object)
            row.ItemID = object_to_itemid[row.Object]
        end
    end
end

# Autofill ItemIDs based on the mapping
autofill_itemid!(df, object_to_itemid)
autofill_itemid!(df_stdy, object_to_itemid)

df_stdy

dropmissing!(df, :ItemID)
dropmissing!(df_stdy, :ItemID)


CSV.write("data/mst_fmri_test_itemID_updated.csv", df)

# Function to generate image names from ItemID
function itemid_to_imagename(itemid)
    # Convert ItemID to image names (e.g., ItemID 32 becomes "1032a.png" and "1032b.png")
    imagename_a = string("1", lpad(itemid, 3, '0'), "a.png")
    imagename_b = string("1", lpad(itemid, 3, '0'), "b.png")
    return imagename_a, imagename_b
end

# Function to get distance for a pair from the distances_data DataFrame
function get_distance_for_pair(distances_data, imagename_a, imagename_b)
    # Locate the row for imagename_a
    row_index = findfirst(distances_data.ImageName .== imagename_a)
    # Return the distance between imagename_a and imagename_b
    return distances_data[row_index, Symbol(imagename_b)]
end

# Modified function to return missing if ItemID is missing
function itemid_to_imagename(itemid)
    if ismissing(itemid)
        return missing, missing
    else
        # Convert ItemID to image names (e.g., ItemID 32 becomes "1032a.png" and "1032b.png")
        imagename_a = string("1", lpad(itemid, 3, '0'), "a.png")
        imagename_b = string("1", lpad(itemid, 3, '0'), "b.png")
        return imagename_a, imagename_b
    end
end

# Adjusted function to get distance for a pair, returns missing if any image name is missing
function get_distance_for_pair(distances_data, imagename_a, imagename_b)
    if ismissing(imagename_a) || ismissing(imagename_b)
        return missing
    else
        # Locate the row for imagename_a
        row_index = findfirst(distances_data.ImageName .== imagename_a)
        if isnothing(row_index) # In case the image name does not exist in distances_data
            return missing
        else
            # Return the distance between imagename_a and imagename_b
            return distances_data[row_index, Symbol(imagename_b)]
        end
    end
end

#=
get_distance_for_pair(distances_data, itemid_to_imagename(78)...)

# Add a new column for the distance between object pairs
df[!, :PairDistance] = [get_distance_for_pair(distances_data, itemid_to_imagename(itemid)...) for itemid in df.ItemID]


df
# Display the updated DataFrame or save it to a file
println(first(df, 5))

CSV.write("data/mst_fmri_test_itemID_updated.csv", df)


df = dropmissing(df, [:PairDistance])
=#


function itemid_to_imagename_version(itemid, itemtype)
    if ismissing(itemid)
        return missing
    else
        version = (itemtype == "Lure") ? "b" : "a"
        imagename = string("1", lpad(itemid, 3, '0'), version, ".png")
        return imagename
    end
end

function find_nearest_study_trial!(df_test, df_stdy, distances_data)
    for row in eachrow(df_test)
        # Filter df_stdy for the current subject
        df_stdy_subject = filter(r -> r.Subject == row.Subject, df_stdy)
        
        test_imagename = itemid_to_imagename_version(row.ItemID, row.ItemType)
        # Initialize with a large distance and no matching study trial
        min_distance = Inf
        nearest_study_trial = missing

        for study_row in eachrow(df_stdy_subject)
            # Always use the "a" version for study images
            study_imagename = itemid_to_imagename_version(study_row.ItemID, "NonLure")
            distance = get_distance_for_pair(distances_data, test_imagename, study_imagename)
            
            if !ismissing(distance) && distance < min_distance
                min_distance = distance
                nearest_study_trial = study_row
            end
        end
        
        # Store the nearest study trial information
        row[:NearestStudyItemID] = ismissing(nearest_study_trial) ? missing : nearest_study_trial.ItemID
        # And the minimum distance
        row[:MinDistanceToStudy] = min_distance
    end
end

df

df[!, :NearestStudyItemID] = coalesce.(df[!, :NearestStudyItemID], 0)
df[!, :MinDistanceToStudy] = coalesce.(df[!, :MinDistanceToStudy], 10.0)
df[!, :MinDistanceToStudy] = Float64.(df[!, :MinDistanceToStudy])

find_nearest_study_trial!(df, df_stdy, distances_data)


df[!, :rank_distance] = Vector{Float64}(undef, nrow(df))
df[!, :rank_distance] .= 0.0


# Function to calculate and scale ranks within a subject
function calculate_scaled_ranks(sub_df)
    # Directly assign rank_distance = 0 for MinDistanceToStudy = 0
    sub_df[!, :rank_distance] = ifelse.(sub_df.MinDistanceToStudy .== 0, 0.0, missing)
    
    # Process non-zero distances
    non_zero_distances = sub_df[ismissing.(sub_df.rank_distance), :MinDistanceToStudy]
    if length(non_zero_distances) > 0
        sorted_indices = sortperm(non_zero_distances)
        ranks = 1:length(non_zero_distances)
        scaled_ranks = (ranks .- 1) / (length(non_zero_distances) - 1)
        sub_df.rank_distance[ismissing.(sub_df.rank_distance)] .= scaled_ranks[sortperm(sorted_indices)]
    end
    
    return sub_df
end

# Apply the function to each group of rows by Subject
grouped_df = groupby(df, :Subject)

processed_groups = [calculate_scaled_ranks(grouped_df[i]) for i in 1:length(grouped_df)]

df = vcat(processed_groups...)


##### Original code

count = 0
for i in 1:72
    if length(unique(df[(105 * (i - 1)) + 1:(105 * i), "Subject"])) == 1
        global count += 1
    end
end
count # each subject has exactly 105 rows

decision = vec(df[!, "TestObj.RESP"]) # v = old, b = similar, n = new, na = missing
truth = vec(df[!, "ItemType"])
lureBin = vec(df[!, "LureBin"])
distance = vec(df[!, "MinDistanceToStudy"])
distance_rank = vec(df[!, "rank_distance"])

#=
truth = vec(data["truthOSN"]) # 1 = old 2 = new 3 = lure
lureBin = vec(data["lureBinOSN"]) # low value = similar, high value = distinct
decision = vec(data["decisionOSN"]) # 1 = old 2 = new 3 = similar

LDI = data["LDI"]
REC = data["REC"]
=#

oldStim = truth .== "Repeated"
newStim = truth .== "Foil"
lureStim = truth .== "Lure"

unique(lureBin)

# Recoding lurebin for old and new cases
lureBin[oldStim] .= 0
lureBin[newStim] .= 6

# Scale lureBin to be between 0 and 1
scale(data) = (data .- minimum(data)) ./ (maximum(data) - minimum(data))
lureBin = scale(lureBin)


model = lm(@formula(lureBin ~ distance), DataFrame(lureBin = lureBin, distance = distance))
m_r2 = r2(model)


measure_plot = scatter(lureBin, distance, xlabel = "Lure Bin", ylabel  = "Neural Network Distance", legend = false, size=(800, 600), xticks = round.(0:1/6:1, digits=2))
measure_plot = annotate!(0.8, 0.1, text("R² = $(round(m_r2, digits=3))", 10))

savefig(measure_plot, "plots/measure_compare.png")

num_participants = 72

curve_fit_params = Matrix(undef, num_participants, 5)
participant_plot = Vector(undef, num_participants)
participant_barplot = Vector(undef, num_participants)
participant_pairplot = Vector(undef, num_participants)
participant_auc_l5 = Vector(undef, num_participants)
participant_auc_l5_scale = Vector(undef, num_participants)
participant_l5_max = Vector(undef, num_participants)
participant_l5_min = Vector(undef, num_participants)
LDI = Vector(undef, num_participants)
REC = Vector(undef, num_participants)

decision_recoded = [get(Dict("v" => 1, "b" => 3, "n" => 2), x, x) for x in decision]


seed = 1234


for i in 1:num_participants # for each participant

    idx = (105 * (i - 1)) + 1:(105 * i)

    # Exclude NaN decisions + associated lurebin
    cases_noNaN = decision[idx] .!== missing

    # set decision metric (represents pNew)
    decision_metric = [Dict("v" => 0, "b" => 1, "n" => 1)[x] for x in decision[idx][cases_noNaN]]

    # Fit participant data to logistic5 curve
    fit_logistic5 = fit_model(distance[idx][cases_noNaN], decision_metric, seed = seed)
    curve_fit_params[i,:] = fit_logistic5.param


    # Get max, calculate area between max line and l5 curve
    participant_auc_l5[i], participant_auc_l5_scale[i], participant_l5_min[i], participant_l5_max[i] = get_aucs(curve_fit_params[i,:])

    lure_decisions = (decision[idx] .== "b") .& .!ismissing.(decision[idx])
    old_decisions = (decision[idx] .== "v") .& .!ismissing.(decision[idx])

    p_lure_lure = sum(lure_decisions[truth[idx] .== "Lure"]) / length(lure_decisions[truth[idx] .== "Lure"])
    p_lure_foil = sum(lure_decisions[truth[idx] .== "Foil"]) / length(lure_decisions[truth[idx] .== "Foil"])

    p_old_old = sum(old_decisions[truth[idx] .== "Repeated"]) / length(old_decisions[truth[idx] .== "Repeated"])
    p_old_foil = sum(old_decisions[truth[idx] .== "Foil"]) / length(old_decisions[truth[idx] .== "Foil"])

    LDI[i] = p_lure_lure - p_lure_foil
    REC[i] = p_old_old - p_old_foil

    # Plotting
    x_values = range(0, stop=maximum(lureBin), length=500)
    plot_values = logistic5(x_values, fit_logistic5.param)
    participant_plot[i] = scatter(distance[idx][cases_noNaN], decision_metric, alpha = 0.1, xlabel = "Distance", ylabel  = "New/Similar response")
    plot!(participant_plot[i], x_values, plot_values;
            plot_title="Participant #$(string(i))",
            annotation=[(0.5, 0.5, "Area above curve: $(round(participant_auc_l5[i], digits=2))"),
                        (0.5, 0.4, "Scaled area above curve: $(round(participant_auc_l5_scale[i], digits=2))")],
            legend = false,
            dpi=300,
            )

    hline!(participant_plot[i], [participant_l5_max[i]], linestyle=:dash, color=:red, label="Max")


    #=
    unique_lureBins = unique(lureBin[idx])
    stacked_data = zeros(Float64, length(unique_lureBins), 4) # Including an extra column for NaNs

    for j in 1:length(unique_lureBins)
        bin = unique_lureBins[j]
        for k in idx
            if lureBin[k] == bin
                for decision_value in 1:3
                    if decision_recoded[k] === decision_value
                        stacked_data[j, decision_value] += 1
                    end
                end
                if decision_recoded[k] .=== missing
                    stacked_data[j, 4] += 1 # Counting NaNs in the fourth column
                end
            end
        end
    end
    participant_barplot[i] = groupedbar(unique_lureBins, stacked_data,bar_position = :stack, bar_width=0.1, labels=["Old" "New" "Similar" "NaN"], xlabel="Lure Bin", ylabel="Count", title="Participant #$(string(i))", legend = :outertopright)

    =#
end

participant_plot[15]

df_exp = DataFrame(participant_auc_l5 = participant_auc_l5,
                participant_auc_l5_scale = participant_auc_l5_scale,
                participant_l5_min = participant_l5_min,
                participant_l5_max = participant_l5_max,
                REC = REC[:],
                LDI = LDI[:])

CSV.write("data/data_L5_fMRI_distances_rank.csv", df_exp)

# Save all the figures


for i in eachindex(participant_plot)
    savefig(participant_plot[i], "plots/MDI_Figures_Wahlheim/L5_plots_NN_Rank_Distance/participant_plot_$i.png")
end

for i in eachindex(participant_plot)
    savefig(participant_barplot[i], "MDI_Figures_Wahlheim/Bar_plots/participant_barplot_$i.png")
end
