# Supplementary material for: A New Measure of Mnemonic Discrimination Applicable to Recognition Memory Tests With Continuous Variation in Novel Stimulus Interference
Source: Brain Behav. 2025 Jun 26;15(6):e70303. doi: 10.1002/brb3.70303 (PMC12198479; doi:10.1002/brb3.70303)
Supplement: Supplementary file 2 — Supporting Information [file BRB3-15-e70303-s002.zip › MDI/trial_plots.jl]

include("MPT_OSN.jl")
using HypothesisTests

allowed_lure_values = [1,2,3,4,5]
N_trials = 72
combined_data = DataFrame()
for i in 1:9

    data = simulate_data_fixed_params(300, N_trials, 1, 1234, 0.8, 0.8, 10.0, round(0.1 * i, digits=1), [1.0,1,1], allowed_lure_values)
    combined_data = vcat(combined_data, data)
end


p1 = scatter(combined_data.τ .+rand.(Uniform(-0.02,0.02)), combined_data.λ_index, alpha = 0.1, legend = false)
p1 = xlabel!("Tau")
p1 = ylabel!("λ index")
p1 = annotate!(0.1, 0.1, text("N Trials: " * string(N_trials), :left, 10))

p2 = scatter(combined_data.τ .+rand.(Uniform(-0.02,0.02)), combined_data.LDI, alpha = 0.1, legend = false)
p2 = xlabel!("Tau")
p2 = ylabel!("LDI")


N72 = plot(p1, p2, layout=(1, 2), size=(800, 600))

allowed_lure_values = [1,2,3,4,5]
N_trials = 48
combined_data = DataFrame()
for i in 1:9

    data = simulate_data_fixed_params(300, N_trials, 1, 1234, 0.8, 0.8, 10.0, round(0.1 * i, digits=1), [1.0,1,1], allowed_lure_values)
    combined_data = vcat(combined_data, data)
end


p1 = scatter(combined_data.τ .+rand.(Uniform(-0.02,0.02)), combined_data.λ_index, alpha = 0.1, legend = false)
p1 = xlabel!("Tau")
p1 = ylabel!("λ index")
p1 = annotate!(0.1, 0.1, text("N Trials: " * string(N_trials), :left, 10))

p2 = scatter(combined_data.τ .+rand.(Uniform(-0.02,0.02)), combined_data.LDI, alpha = 0.1, legend = false)
p2 = xlabel!("Tau")
p2 = ylabel!("LDI")

N48 = plot(p1, p2, layout=(1, 2), size=(800, 600))


allowed_lure_values = [1,2,3,4,5]
N_trials = 24
combined_data = DataFrame()
for i in 1:9

    data = simulate_data_fixed_params(300, N_trials, 1, 1234, 0.8, 0.8, 10.0, round(0.1 * i, digits=1), [1.0,1,1], allowed_lure_values)
    combined_data = vcat(combined_data, data)
end


p1 = scatter(combined_data.τ .+rand.(Uniform(-0.02,0.02)), combined_data.λ_index, alpha = 0.1, legend = false)
p1 = xlabel!("Tau")
p1 = ylabel!("λ index")
p1 = annotate!(0.1, 0.1, text("N Trials: " * string(N_trials), :left, 10))

p2 = scatter(combined_data.τ .+rand.(Uniform(-0.02,0.02)), combined_data.LDI, alpha = 0.1, legend = false)
p2 = xlabel!("Tau")
p2 = ylabel!("LDI")


N24 = plot(p1, p2, layout=(1, 2), size=(800, 600))

savefig(N72, "plots/Spread_analysis/N72.png")
savefig(N48, "plots/Spread_analysis/N48.png")
savefig(N24, "plots/Spread_analysis/N24.png")


allowed_lure_values = [4,5]
N_trials = 48
combined_data = DataFrame()
for i in 1:9

    data = simulate_data_fixed_params(300, N_trials, 1, 1234, 0.8, 0.8, 10.0, round(0.1 * i, digits=1), [1.0,1,1], allowed_lure_values)
    combined_data = vcat(combined_data, data)
end


p1 = scatter(combined_data.τ .+rand.(Uniform(-0.02,0.02)), combined_data.λ_index, alpha = 0.1, legend = false)
p1 = xlabel!("Tau")
p1 = ylabel!("λ index")
p1 = annotate!(0.1, 0.1, text("N Trials: " * string(N_trials), :left, 10))
p1 = annotate!(0.1, 0.05, text("Lurebins: 4, 5", :left, 10))

p2 = scatter(combined_data.τ .+rand.(Uniform(-0.02,0.02)), combined_data.LDI, alpha = 0.1, legend = false)
p2 = xlabel!("Tau")
p2 = ylabel!("LDI")

L45 = plot(p1, p2, layout=(1, 2), size=(800, 600))


allowed_lure_values = [3,4,5]
N_trials = 48
combined_data = DataFrame()
for i in 1:9

    data = simulate_data_fixed_params(300, N_trials, 1, 1234, 0.8, 0.8, 10.0, round(0.1 * i, digits=1), [1.0,1,1], allowed_lure_values)
    combined_data = vcat(combined_data, data)
end


p1 = scatter(combined_data.τ .+rand.(Uniform(-0.02,0.02)), combined_data.λ_index, alpha = 0.1, legend = false)
p1 = xlabel!("Tau")
p1 = ylabel!("λ index")
p1 = annotate!(0.1, 0.1, text("N Trials: " * string(N_trials), :left, 10))
p1 = annotate!(0.1, 0.05, text("Lurebins: 3, 4, 5", :left, 10))

p2 = scatter(combined_data.τ .+rand.(Uniform(-0.02,0.02)), combined_data.LDI, alpha = 0.1, legend = false)
p2 = xlabel!("Tau")
p2 = ylabel!("LDI")

L345 = plot(p1, p2, layout=(1, 2), size=(800, 600))


allowed_lure_values = [1,2]
N_trials = 48
combined_data = DataFrame()
for i in 1:9

    data = simulate_data_fixed_params(300, N_trials, 1, 1234, 0.8, 0.8, 10.0, round(0.1 * i, digits=1), [1.0,1,1], allowed_lure_values)
    combined_data = vcat(combined_data, data)
end


p1 = scatter(combined_data.τ .+rand.(Uniform(-0.02,0.02)), combined_data.λ_index, alpha = 0.1, legend = false)
p1 = xlabel!("Tau")
p1 = ylabel!("λ index")
p1 = annotate!(0.1, 0.1, text("N Trials: " * string(N_trials), :left, 10))
p1 = annotate!(0.1, 0.05, text("Lurebins: 1, 2", :left, 10))

p2 = scatter(combined_data.τ .+rand.(Uniform(-0.02,0.02)), combined_data.LDI, alpha = 0.1, legend = false)
p2 = xlabel!("Tau")
p2 = ylabel!("LDI")

L12 = plot(p1, p2, layout=(1, 2), size=(800, 600))


savefig(L12, "plots/Spread_analysis/L12.png")
savefig(L45, "plots/Spread_analysis/L45.png")
savefig(L345, "plots/Spread_analysis/L345.png")


#R2 by trial plot

datas = Vector(undef, 25)
Lambda_Baseline_R2 = zeros(Float64, 25)

trials = zeros(Float64, 25)

combined_data = DataFrame()

for i in 1:25
    datas[i] = simulate_data_beta_tau(200, 6 + (i * 3), 1, 1234 + i)
    datas[i] = filter(row -> !isnan(row[:λ_index]), datas[i])

    model = lm(@formula(λ_index ~ base_λ), datas[i])
    Lambda_Baseline_R2[i] = r2(model)

    trials[i] = 6 + (i * 3)

    combined_data = vcat(combined_data, datas[i])
end

Lambda_Baseline_R2
plot(trials, Lambda_Baseline_R2, legend=false)
xlabel!("Number of trials")
ylabel!("R2")

######################################
# Spread by trial plotting


datas = Vector(undef, 25)
Lambda_Baseline_R2 = zeros(Float64, 25)

trials = zeros(Float64, 25)

combined_data = DataFrame()

for i in 1:25
    datas[i] = simulate_data_beta_tau(20, 6 + (i * 3), 50, 1234 + i)
    datas[i] = filter(row -> !isnan(row[:λ_index]), datas[i])

    model = lm(@formula(λ_index ~ base_λ), datas[i])
    Lambda_Baseline_R2[i] = r2(model)

    trials[i] = 6 + (i * 3)

    combined_data = vcat(combined_data, datas[i])
end

combined_data

data = combined_data
data = combined_data[data.Δ_index .>= 0.6, :]

group_keys = [:participant_ID, :seed]

mean_λ_index = combine(groupby(data, group_keys), :λ_index => mean => :mean_λ_index)
data = leftjoin(data, mean_λ_index, on = group_keys)

mean_LDI = combine(groupby(data, group_keys), :LDI => mean => :mean_LDI)
data = leftjoin(data, mean_LDI, on = group_keys)

mean_REC = combine(groupby(data, group_keys), :REC => mean => :mean_REC)
data = leftjoin(data, mean_REC, on = group_keys)

mean_Δ_index = combine(groupby(data, group_keys), :Δ_index => mean => :mean_Δ_index)
data = leftjoin(data, mean_Δ_index, on = group_keys)

data.diff_λ_index = data.λ_index .- data.mean_λ_index
data.diff_LDI = data.LDI .- data.mean_LDI
data.diff_REC = data.REC .- data.mean_REC
data.diff_Δ_index = data.Δ_index .- data.mean_Δ_index

# Calculate standard deviations for each N_trials level
std_diff_LDI = combine(groupby(data, :N_trials), :diff_LDI => std => :std_diff_LDI)
std_diff_REC = combine(groupby(data, :N_trials), :diff_REC => std => :std_diff_REC)
std_diff_λ_index = combine(groupby(data, :N_trials), :diff_λ_index => std => :std_diff_λ_index)
std_diff_Δ_index = combine(groupby(data, :N_trials), :diff_Δ_index => std => :std_diff_Δ_index)

data = leftjoin(data, std_diff_LDI, on = :N_trials)
data = leftjoin(data, std_diff_REC, on = :N_trials)
data = leftjoin(data, std_diff_λ_index, on = :N_trials)
data = leftjoin(data, std_diff_Δ_index, on = :N_trials)

# Create scatter plots with ribbons
p1 = scatter(data.N_trials, data.diff_LDI, alpha = 0.05, xlabel="Trials", ylabel="LDI - mean LDI", legend=false, ylims=(-1, 1))
plot!(p1, data.N_trials, 0 .* data.std_diff_LDI, ribbon=data.std_diff_LDI, fillalpha=0.5)

p2 = scatter(data.N_trials, data.diff_REC, alpha = 0.05, xlabel="Trials", ylabel="REC - mean REC", legend=false, ylims=(-1, 1))
plot!(p2, data.N_trials, 0 .* data.std_diff_REC, ribbon=data.std_diff_REC, fillalpha=0.5)

p3 = scatter(data.N_trials, data.diff_λ_index, alpha = 0.05, xlabel="Trials", ylabel="λ index - mean λ index", legend=false, ylims=(-1, 1))
plot!(p3, data.N_trials, 0 .* data.std_diff_λ_index, ribbon=data.std_diff_λ_index, fillalpha=0.5)

p4 = scatter(data.N_trials, data.diff_Δ_index, alpha = 0.05, xlabel="Trials", ylabel="Δ index - mean Δ index", legend=false, ylims=(-1, 1))
plot!(p4, data.N_trials, 0 .* data.std_diff_Δ_index, ribbon=data.std_diff_Δ_index, fillalpha=0.5)


combined_plot = plot(p1, p2, p3, p4, layout=(2, 2), size=(800, 600))

savefig(combined_plot, "plots/spread_by_trial_subset_0.6.png")


data = combined_data

group_keys = [:participant_ID, :seed]

mean_λ_index = combine(groupby(data, group_keys), :λ_index => mean => :mean_λ_index)
data = leftjoin(data, mean_λ_index, on = group_keys)

mean_LDI = combine(groupby(data, group_keys), :LDI => mean => :mean_LDI)
data = leftjoin(data, mean_LDI, on = group_keys)

mean_REC = combine(groupby(data, group_keys), :REC => mean => :mean_REC)
data = leftjoin(data, mean_REC, on = group_keys)

mean_Δ_index = combine(groupby(data, group_keys), :Δ_index => mean => :mean_Δ_index)
data = leftjoin(data, mean_Δ_index, on = group_keys)

data.diff_λ_index = data.λ_index .- data.mean_λ_index
data.diff_LDI = data.LDI .- data.mean_LDI
data.diff_REC = data.REC .- data.mean_REC
data.diff_Δ_index = data.Δ_index .- data.mean_Δ_index

# Calculate standard deviations for each N_trials level
std_diff_LDI = combine(groupby(data, :N_trials), :diff_LDI => std => :std_diff_LDI)
std_diff_REC = combine(groupby(data, :N_trials), :diff_REC => std => :std_diff_REC)
std_diff_λ_index = combine(groupby(data, :N_trials), :diff_λ_index => std => :std_diff_λ_index)
std_diff_Δ_index = combine(groupby(data, :N_trials), :diff_Δ_index => std => :std_diff_Δ_index)

data = leftjoin(data, std_diff_LDI, on = :N_trials)
data = leftjoin(data, std_diff_REC, on = :N_trials)
data = leftjoin(data, std_diff_λ_index, on = :N_trials)
data = leftjoin(data, std_diff_Δ_index, on = :N_trials)

# Create scatter plots with ribbons
p1 = scatter(data.N_trials, data.diff_LDI, alpha = 0.05, xlabel="Trials", ylabel="LDI - mean LDI", legend=false, ylims=(-1, 1))
plot!(p1, data.N_trials, 0 .* data.std_diff_LDI, ribbon=data.std_diff_LDI, fillalpha=0.5)

p2 = scatter(data.N_trials, data.diff_REC, alpha = 0.05, xlabel="Trials", ylabel="REC - mean REC", legend=false, ylims=(-1, 1))
plot!(p2, data.N_trials, 0 .* data.std_diff_REC, ribbon=data.std_diff_REC, fillalpha=0.5)

p3 = scatter(data.N_trials, data.diff_λ_index, alpha = 0.05, xlabel="Trials", ylabel="λ index - mean λ index", legend=false, ylims=(-1, 1))
plot!(p3, data.N_trials, 0 .* data.std_diff_λ_index, ribbon=data.std_diff_λ_index, fillalpha=0.5)

p4 = scatter(data.N_trials, data.diff_Δ_index, alpha = 0.05, xlabel="Trials", ylabel="Δ index - mean Δ index", legend=false, ylims=(-1, 1))
plot!(p4, data.N_trials, 0 .* data.std_diff_Δ_index, ribbon=data.std_diff_Δ_index, fillalpha=0.5)

combined_plot = plot(p1, p2, p3, p4, layout=(2, 2), size=(800, 600))

savefig(combined_plot, "plots/spread_by_trial_no_subset.png")

#############
# plots for beta tau curve


f(l) = 1 / (1 + exp(-β * (l - τ)))
l = range(0,1,200)
β = 10
τ = 0.5

f2(l) = 1 / (1 + exp(-β2 * (l - τ2)))
β2 = 10
τ2 = 0.7

f3(l) = 1 / (1 + exp(-β3 * (l - τ3)))
β3 = 5
τ3 = 0.2

bt_p = plot(l, [f.(l), f2.(l), f3.(l)], label=["β = 10 τ = 0.5" "β = 10 τ = 0.7" "β = 5 τ = 0.2"], dpi = 500)
bt_p = xlabel!("lure dissimilarity")
bt_p = ylabel!("lure discriminability")

plot!(l, f2.(l), fillrange=0, fillalpha=0.1, fillcolor=:red, label = false)

savefig(bt_p, "plots/beta_tau_examplecurves.png")
