# Supplementary material for: A New Measure of Mnemonic Discrimination Applicable to Recognition Memory Tests With Continuous Variation in Novel Stimulus Interference
Source: Brain Behav. 2025 Jun 26;15(6):e70303. doi: 10.1002/brb3.70303 (PMC12198479; doi:10.1002/brb3.70303)
Supplement: Supplementary file 2 — Supporting Information [file BRB3-15-e70303-s002.zip › MDI/MDI_Empirical_less_lures.jl]

using DataFrames
using MAT
using StatsPlots
using CSV
using MDI

function read_mat_file(file_path)
    file = matopen(file_path)
    variables = names(file)
    data = Dict()

    for var in variables
        data[var] = read(file, var)
    end

    close(file)

    return data
end

# https://github.com/mdlee/mpt4mst/tree/main/data
data = read_mat_file("./data/msttDataWithin.mat")["d"]

truth = vec(data["truthOSN"]) # 1 = old 2 = new 3 = lure
lureBin = vec(data["lureBinOSN"]) # low value = similar, high value = distinct
decision = vec(data["decisionOSN"]) # 1 = old 2 = new 3 = similar

LDI_original = data["LDI"]
REC_original = data["REC"]

oldStim = truth .== 1
newStim = truth .== 2
lureStim = truth .== 3

# Recoding lurebin for old and new cases
lureBin[oldStim] .= 0
lureBin[newStim] .= 6


noBin123 = .!((lureBin .== 1) .| (lureBin .== 2) .| (lureBin .== 3)) # 39 lure trial per participant are lureBin 1 2 or 3

lureBin = lureBin[noBin123]
decision = decision[noBin123]
truth = truth[noBin123]

oldStim = oldStim[noBin123]
newStim = newStim[noBin123]
lureStim = lureStim[noBin123]


# Scale lureBin to be between 0 and 1
scale(data) = (data .- minimum(data)) ./ (maximum(data) - minimum(data))
lureBin .= scale(lureBin)

curve_fit_params = Matrix(undef, 21, 5)
participant_plot = Vector(undef, 21)
participant_barplot = Vector(undef, 21)
participant_pairplot = Vector(undef, 21)
participant_auc_l5 = Vector(undef, 21)
participant_auc_l5_scale = Vector(undef, 21)
participant_l5_max = Vector(undef, 21)
participant_l5_min = Vector(undef, 21)

LDI = Vector(undef, 21)
REC = Vector(undef, 21)

seed = 1234


#= Code below verifies the provided LDI and REC measures are correct
i = 4
idx = (192 * (i - 1)) + 1:(192 * i)
decision[idx]
cases_noNaN = .!isnan.(decision[idx])

lure_decisions = (decision[idx] .== 3) .& .!ismissing.(decision[idx])
old_decisions = (decision[idx] .== 1) .& .!ismissing.(decision[idx])

p_lure_lure = sum(lure_decisions[truth[idx] .== 3]) / length(lure_decisions[truth[idx] .== 3])
p_lure_foil = sum(lure_decisions[truth[idx] .== 2]) / length(lure_decisions[truth[idx] .== 2])

p_old_old = sum(old_decisions[truth[idx] .== 1]) / length(old_decisions[truth[idx] .== 1])
p_old_foil = sum(old_decisions[truth[idx] .== 2]) / length(old_decisions[truth[idx] .== 2])

p_lure_lure - p_lure_foil
LDI[4]

p_old_old - p_old_foil
REC[4]
=#


for i in 1:21 # for each participant

    idx = (140 * (i - 1)) + 1:(140 * i)

    # Exclude NaN decisions + associated lurebin
    cases_noNaN = .!isnan.(decision[idx])

    # set decision metric (represents pNew)
    decision_metric = [Dict(1 => 0, 2 => 1, 3 => 1)[x] for x in decision[idx][cases_noNaN]]

    # Fit participant data to logistic5 curve
    fit_logistic5 = fit_model(lureBin[idx][cases_noNaN], decision_metric, seed = seed)
    curve_fit_params[i,:] = fit_logistic5.param


    # Get max, calculate area between max line and l5 curve
    participant_auc_l5[i], participant_auc_l5_scale[i], participant_l5_min[i], participant_l5_max[i] = get_aucs(curve_fit_params[i,:])


    lure_decisions = (decision[idx] .== 3) .& .!ismissing.(decision[idx])
    old_decisions = (decision[idx] .== 1) .& .!ismissing.(decision[idx])

    p_lure_lure = sum(lure_decisions[truth[idx] .== 3]) / length(lure_decisions[truth[idx] .== 3])
    p_lure_foil = sum(lure_decisions[truth[idx] .== 2]) / length(lure_decisions[truth[idx] .== 2])

    p_old_old = sum(old_decisions[truth[idx] .== 1]) / length(old_decisions[truth[idx] .== 1])
    p_old_foil = sum(old_decisions[truth[idx] .== 2]) / length(old_decisions[truth[idx] .== 2])

    LDI[i] = p_lure_lure - p_lure_foil
    REC[i] = p_old_old - p_old_foil


    # Plotting
    x_values = range(0, stop=maximum(lureBin), length=500)
    plot_values = logistic5(x_values, fit_logistic5.param)
    participant_plot[i] = scatter(lureBin[idx][cases_noNaN], decision_metric, alpha = 0.1, xlabel = "Lure Bin", ylabel  = "New/Similar response")
    plot!(participant_plot[i], x_values, plot_values;
            plot_title="Participant #$(string(i))",
            annotation=[(0.5, 0.5, "Area above curve: $(round(participant_auc_l5[i], digits=2))"),
                        (0.5, 0.4, "Scaled area above curve: $(round(participant_auc_l5_scale[i], digits=2))")],
            legend = false,
            dpi=300,
            )

    hline!(participant_plot[i], [participant_l5_max[i]], linestyle=:dash, color=:red, label="Max")

    unique_lureBins = unique(lureBin[idx])
    stacked_data = zeros(Float64, length(unique_lureBins), 4) # Including an extra column for NaNs

    for j in 1:length(unique_lureBins)
        bin = unique_lureBins[j]
        for k in idx
            if lureBin[k] == bin
                for decision_value in 1:3
                    if decision[k] == decision_value
                        stacked_data[j, decision_value] += 1
                    end
                end
                if isnan(decision[k])
                    stacked_data[j, 4] += 1 # Counting NaNs in the fourth column
                end
            end
        end
    end
    participant_barplot[i] = groupedbar(unique_lureBins, stacked_data,bar_position = :stack, bar_width=0.1, labels=["Old" "New" "Similar" "NaN"], xlabel="Lure Bin", ylabel="Count", title="Participant #$(string(i))", legend = :outertopright)
end

df = DataFrame(participant_auc_l5 = participant_auc_l5,
                participant_auc_l5_scale = participant_auc_l5_scale,
                participant_l5_min = participant_l5_min,
                participant_l5_max = participant_l5_max,
                REC = REC,
                LDI = LDI)
CSV.write("data/matdata_no_B123.csv", df)


df.LDI
LDI_original[1,:]
scatter(LDI_original[1,:], df.LDI)

#=
for i in eachindex(participant_plot)
    savefig(participant_plot[i], "MDI_Figures_LeeStark/participant_plot_$i.png")
end

for i in eachindex(participant_plot)
    savefig(participant_barplot[i], "MDI_Figures_LeeStark/participant_barplot_$i.png")
end
=#
