# Supplementary material for: A New Measure of Mnemonic Discrimination Applicable to Recognition Memory Tests With Continuous Variation in Novel Stimulus Interference
Source: Brain Behav. 2025 Jun 26;15(6):e70303. doi: 10.1002/brb3.70303 (PMC12198479; doi:10.1002/brb3.70303)
Supplement: Supplementary file 2 — Supporting Information [file BRB3-15-e70303-s002.zip › MDI/Project.toml]

[deps]
CSV = "336ed68f-0bac-5ca0-87d4-7b16caf5d00b"
DataFrames = "a93c6f00-e57d-5684-b7b6-d8193f3e46c0"
Distributions = "31c24e10-a181-5473-b8eb-7969acd0382f"
GLM = "38e38edf-8417-5370-95a0-9cbb8c7f171a"
HypothesisTests = "09f84164-cd44-5f33-b23f-e6b0d136a0d5"
JLD2 = "033835bb-8acc-5ee8-8aae-3f567f8a3819"
MAT = "23992714-dd62-5051-b70f-ba57cb901cac"
Plots = "91a5bcdd-55d7-5caf-9e0b-520d859cae80"
QuadGK = "1fd47b50-473d-5c70-9696-f719f8f3bcdc"
StableRNGs = "860ef19b-820b-49d6-a774-d7a799459cd3"
StatsBase = "2913bbd2-ae8a-5f71-8c99-4fb6c76f3a91"
StatsPlots = "f3b207a7-027a-5e70-b257-86293d7955fd"
