# Supplementary material for: A New Measure of Mnemonic Discrimination Applicable to Recognition Memory Tests With Continuous Variation in Novel Stimulus Interference
Source: Brain Behav. 2025 Jun 26;15(6):e70303. doi: 10.1002/brb3.70303 (PMC12198479; doi:10.1002/brb3.70303)
Supplement: Supplementary file 2 — Supporting Information [file BRB3-15-e70303-s002.zip › MDI/data/mst_fmri_study.csv]

Subject	SubTrial	Object	ItemType	LureBin	StudyObj.RESP	StudyObj.RT	ItemID
1004	1	vhs tape	Repeated	1	v	910	15
1004	2	grater	Repeated	3	v	741
1004	3	cage	Repeated	3	v	832
1004	4	Hockey Stick	Lure	3	n	1008
1004	5	Pillow	Repeated	3	v	574
1004	6	pumpkin	Repeated	2	n	800
1004	7	mask	Repeated	2	v	781
1004	8	light stand	Repeated	2	v	1030
1004	9	budda fountain	Lure	2	v	1579
1004	10	feather	Lure	2	n	949
1004	11	triangle	Repeated	2	v	963
1004	12	arrows	Repeated	2	n	1059
1004	13	paperclip	Lure	2	v	704
1004	14	Binoculars	Lure	3	n	972
1004	15	measuring cup	Repeated	3	v	680
1004	16	knit hat	Repeated	1	n	1209
1004	17	electric drums	Repeated	3	v	871
1004	18	Strawberry	Repeated	1	n	1011
1004	19	Blowdryer	Repeated	3	v	706
1004	20	spray bottle	Repeated	1	v	1222
1004	21	exercise ropes	Lure	1	n	937
1004	22	Film Reel	Lure	3	n	1972
1004	23	chalk	Lure	1		0
1004	24	Mailbox	Repeated	1	n	1036
1004	25	Nails	Repeated	2	v	787
1004	26	allen wrench	Lure	1	v	1175
1004	27	Oboe	Lure	3	v	979
1004	28	exercise ball chair	Repeated	3	n	1044
1004	29	pumpkin pie	Repeated	3	v	807
1004	30	cereal	Lure	3	v	757
1004	31	thermostat	Lure	2	v	997
1004	32	cream pie	Repeated	2	v	839
1004	33	paintbrush	Lure	2	v	965
1004	34	Broom	Lure	1	v	951
1004	35	lantern	Repeated	1	n	1102
1004	36	diesel truck	Repeated	3	n	943
1004	37	Trumpet	Lure	2	v	940
1004	38	red heart	Lure	2	v	806
1004	39	Map	Repeated	1	n	803
1004	40	stuffed seahorse	Lure	1	v	828
1004	41	Wheelchair	Repeated	1	v	972
1004	42	cake	Repeated	2	v	883
1004	43	Hanger	Repeated	3	v	859
1004	44	Magnifying Glass	Repeated	2	v	782
1004	45	Stroller	Repeated	1	n	1071
1004	46	megaphone	Lure	2	n	1146
1004	47	anchor	Lure	1	n	825
1004	48	3d glasses	Lure	1	v	724
1004	49	Ruler	Repeated	3	v	871
1004	50	table top	Lure	1	v	736
1004	51	bassoon	Lure	3	v	732
1004	52	forklift	Lure	3	n	809
1004	53	monopoly	Repeated	2	v	865
1004	54	rose	Lure	2	n	1251
1004	55	stick of butter	Repeated	2	v	818
1004	56	Flashlight	Repeated	1	n	859
1004	57	printer cartridge	Repeated	1	v	1731
1004	58	utensils organizer	Lure	3	v	1080
1004	59	Staple Remover	Lure	1	v	795
1004	60	football goal post	Lure	2	n	813
1004	61	lantern	Lure	1	n	1451
1004	62	oreos	Lure	1	v	971
1004	63	Soccer Ball	Repeated	2	n	749
1004	64	ship in a bottle	Lure	1	v	769
1004	65	Purse	Lure	2	v	845
1004	66	Pumpkin	Lure	3	n	986
1004	67	Calculator	Lure	3	v	665
1004	68	suit of armor	Repeated	3	n	988
1004	69	jack in a box	Lure	2	v	887
1004	70	records	Lure	3	v	761
1004	71	iphone	Repeated	1	v	739
1004	72	Balloons	Lure	3	v	749
1005	1	spork	Repeated	1		0
1005	2	spray bottle	Lure	1	v	1283
1005	3	disco ball	Repeated	1	n	1011
1005	4	Microphone	Repeated	2	n	1266
1005	5	Keyboard	Repeated	1	v	1802
1005	6	mask	Lure	2	v	1534
1005	7	computer plugs	Repeated	3	v	1240
1005	8	lamp	Repeated	3	v	860
1005	9	silver bracelets	Repeated	2	n	989
1005	10	monopoly	Lure	2	v	752
1005	11	Stroller	Lure	1	v	838
1005	12	wifi station	Repeated	3	v	1130
1005	13	grater	Lure	3	v	799
1005	14	Map	Lure	1	n	1085
1005	15	press machine	Repeated	3	v	1202
1005	16	knit hat	Lure	1	n	980
1005	17	triangle	Lure	2	v	847
1005	18	funnel	Repeated	3	v	738
1005	19	light stand	Lure	2	v	1592
1005	20	cage	Lure	3	v	1593
1005	21	Laptop	Repeated	2	v	786
1005	22	Strawberry	Lure	1	v	1179
1005	23	Toolbox	Repeated	2	n	1334
1005	24	measuring cup	Lure	3	v	1027
1005	25	printer cartridge	Lure	1	n	1006
1005	26	Mailbox	Lure	1	n	772
1005	27	beaker	Repeated	2	v	834
1005	28	cinnamon roll	Repeated	1	v	1052
1005	29	suit of armor	Lure	3	n	828
1005	30	Pillow	Lure	3	v	645
1005	31	Frame	Repeated	1	v	867
1005	32	Soccer Ball	Lure	2	n	820
1005	33	cake platter	Repeated	3	v	663
1005	34	race start pedals	Repeated	1	v	647
1005	35	cuticle cutters	Repeated	3	v	1450
1005	36	cream pie	Lure	2	v	680
1005	37	spatula	Repeated	2	v	724
1005	38	vhs tape	Lure	1	v	850
1005	39	lantern	Lure	1	n	670
1005	40	Sewing Machine	Repeated	1	v	1196
1005	41	iphone	Lure	1	v	765
1005	42	pumpkin pie	Lure	3	v	870
1005	43	Wheelchair	Lure	1	n	878
1005	44	Blowdryer	Lure	3	v	737
1005	45	Projector	Repeated	2	v	1119
1005	46	electric drums	Lure	3	v	936
1005	47	Tractor	Repeated	1	n	631
1005	48	3 drawer dresser	Repeated	3	v	796
1005	49	Baseball	Repeated	1	n	765
1005	50	axe	Repeated	3	n	893
1005	51	Magnifying Glass	Lure	2	v	630
1005	52	pumpkin	Lure	2	n	990
1005	53	Hanger	Lure	3	v	562
1005	54	cake	Lure	2	v	565
1005	55	Nails	Lure	2	n	1119
1005	56	Ruler	Lure	3	v	667
1005	57	Wheelbarrow	Repeated	1	n	570
1005	58	diesel truck	Lure	3	n	588
1005	59	stick of butter	Lure	2	v	637
1005	60	thimble	Repeated	3	v	1142
1005	61	jeans	Repeated	3	v	968
1005	62	arrows	Lure	2	n	1384
1005	63	Glasses	Repeated	2	v	1440
1005	64	Peas	Repeated	1	v	965
1005	65	exercise ball chair	Lure	3	v	1328
1005	66	Air Pump	Repeated	2	n	1138
1005	67	sunglasses	Repeated	1	v	608
1005	68	graduation cap	Repeated	3	v	1015
1005	69	label maker	Repeated	2	v	1050
1005	70	Water Gallon	Repeated	2	v	812
1005	71	Flashlight	Lure	1	v	701
1005	72	Computer	Repeated	2	v	959
1006	1	sunglasses	Lure	1	v	1018
1006	2	cake platter	Lure	3	v	795
1006	3	spatula	Lure	2	v	668
1006	4	records	Repeated	3	v	787
1006	5	Trumpet	Repeated	2	n	1485
1006	6	ship in a bottle	Repeated	1	v	966
1006	7	lantern	Repeated	1	n	1475
1006	8	Wheelbarrow	Lure	1	n	678
1006	9	exercise ropes	Repeated	1	n	1105
1006	10	Tractor	Lure	1	n	592
1006	11	wifi station	Lure	3	v	1695
1006	12	utensils organizer	Repeated	3	v	799
1006	13	Water Gallon	Lure	2	v	858
1006	14	Frame	Lure	1	v	671
1006	15	Calculator	Repeated	3	v	964
1006	16	label maker	Lure	2	v	1069
1006	17	football goal post	Repeated	2	n	862
1006	18	allen wrench	Repeated	1	v	1823
1006	19	computer plugs	Lure	3	v	1179
1006	20	Hockey Stick	Repeated	3	n	1610
1006	21	disco ball	Lure	1	v	1476
1006	22	paperclip	Repeated	2	v	783
1006	23	cereal	Repeated	3	v	882
1006	24	oreos	Repeated	1	v	589
1006	25	Peas	Lure	1	v	632
1006	26	3 drawer dresser	Lure	3	v	664
1006	27	chalk	Repeated	1	n	995
1006	28	thermostat	Repeated	2	v	780
1006	29	Film Reel	Repeated	3	v	1207
1006	30	Projector	Lure	2	v	1745
1006	31	Glasses	Lure	2	v	662
1006	32	silver bracelets	Lure	2	v	1511
1006	33	beaker	Lure	2	v	1302
1006	34	graduation cap	Lure	3		0
1006	35	Pumpkin	Repeated	3	n	675
1006	36	Staple Remover	Repeated	1	v	923
1006	37	race start pedals	Lure	1	n	1188
1006	38	lamp	Lure	3	v	864
1006	39	press machine	Lure	3	n	1603
1006	40	paintbrush	Repeated	2	n	932
1006	41	table top	Repeated	1	v	1454
1006	42	Microphone	Lure	2	n	1144
1006	43	axe	Lure	3	n	694
1006	44	Binoculars	Repeated	3	n	896
1006	45	feather	Repeated	2	n	1622
1006	46	Baseball	Lure	1	n	705
1006	47	budda fountain	Repeated	2	v	1200
1006	48	thimble	Lure	3	v	1078
1006	49	bassoon	Repeated	3	n	1304
1006	50	jack in a box	Repeated	2	v	1610
1006	51	megaphone	Repeated	2	n	694
1006	52	anchor	Repeated	1	n	1098
1006	53	Broom	Repeated	1	v	784
1006	54	Air Pump	Lure	2	n	972
1006	55	Computer	Lure	2	v	755
1006	56	jeans	Lure	3	v	644
1006	57	Purse	Repeated	2	v	741
1006	58	rose	Repeated	2	n	611
1006	59	stuffed seahorse	Repeated	1	v	863
1006	60	Keyboard	Lure	1	v	585
1006	61	spork	Lure	1	v	1630
1006	62	Oboe	Repeated	3	n	1350
1006	63	Laptop	Lure	2	v	635
1006	64	cuticle cutters	Lure	3		0
1006	65	Balloons	Repeated	3	n	1080
1006	66	Toolbox	Lure	2	n	1519
1006	67	Sewing Machine	Lure	1	v	798
1006	68	funnel	Lure	3	v	1133
1006	69	red heart	Repeated	2	v	1310
1006	70	cinnamon roll	Lure	1	v	929
1006	71	3d glasses	Repeated	1	n	1664
1006	72	forklift	Repeated	3		0
1007	1	monopoly	Repeated	2	v	1381
1007	2	Pumpkin	Lure	3	n	1049
1007	3	cereal	Lure	3	v	934
1007	4	oreos	Lure	1	v	665
1007	5	lantern	Repeated	1	n	823
1007	6	jack in a box	Lure	2	v	839
1007	7	knit hat	Repeated	1	n	1048
1007	8	diesel truck	Repeated	3	n	794
1007	9	spray bottle	Repeated	1	v	739
1007	10	electric drums	Repeated	3	v	894
1007	11	Film Reel	Lure	3	v	1301
1007	12	Ruler	Repeated	3	v	908
1007	13	Hockey Stick	Lure	3	n	1872
1007	14	table top	Lure	1	v	1766
1007	15	exercise ball chair	Repeated	3	v	1175
1007	16	Trumpet	Lure	2	v	913
1007	17	paperclip	Lure	2	v	904
1007	18	Mailbox	Repeated	1	n	992
1007	19	3d glasses	Lure	1	v	1215
1007	20	anchor	Lure	1	n	1422
1007	21	lantern	Lure	1	n	926
1007	22	triangle	Repeated	2	v	800
1007	23	red heart	Lure	2	v	805
1007	24	Strawberry	Repeated	1	n	907
1007	25	Calculator	Lure	3	v	723
1007	26	records	Lure	3	v	1035
1007	27	Blowdryer	Repeated	3	v	865
1007	28	Balloons	Lure	3	n	814
1007	29	utensils organizer	Lure	3	v	869
1007	30	exercise ropes	Lure	1	n	1122
1007	31	Purse	Lure	2	v	1215
1007	32	cage	Repeated	3	v	932
1007	33	rose	Lure	2	n	896
1007	34	pumpkin pie	Repeated	3	v	890
1007	35	light stand	Repeated	2	v	956
1007	36	budda fountain	Lure	2	n	1670
1007	37	Soccer Ball	Repeated	2	n	661
1007	38	Staple Remover	Lure	1	v	592
1007	39	cake	Repeated	2	v	1087
1007	40	cream pie	Repeated	2	v	681
1007	41	grater	Repeated	3	v	994
1007	42	paintbrush	Lure	2	v	859
1007	43	Magnifying Glass	Repeated	2	v	1227
1007	44	Pillow	Repeated	3	v	648
1007	45	forklift	Lure	3	n	1453
1007	46	chalk	Lure	1	n	1350
1007	47	measuring cup	Repeated	3	v	934
1007	48	pumpkin	Repeated	2	n	1121
1007	49	allen wrench	Lure	1	n	1490
1007	50	Flashlight	Repeated	1	v	1742
1007	51	Map	Repeated	1	n	1413
1007	52	thermostat	Lure	2	v	1178
1007	53	football goal post	Lure	2	v	1098
1007	54	stuffed seahorse	Lure	1	v	1344
1007	55	mask	Repeated	2	v	765
1007	56	Oboe	Lure	3	v	1066
1007	57	Broom	Lure	1	v	1331
1007	58	Hanger	Repeated	3	v	665
1007	59	iphone	Repeated	1	v	755
1007	60	ship in a bottle	Lure	1	v	1039
1007	61	arrows	Repeated	2	n	1008
1007	62	Nails	Repeated	2	n	859
1007	63	feather	Lure	2	n	1131
1007	64	Wheelchair	Repeated	1	v	1315
1007	65	megaphone	Lure	2	n	1152
1007	66	printer cartridge	Repeated	1	v	1293
1007	67	stick of butter	Repeated	2	v	1264
1007	68	suit of armor	Repeated	3		0
1007	69	vhs tape	Repeated	1	v	948
1007	70	Binoculars	Lure	3	n	817
1007	71	Stroller	Repeated	1	n	715
1007	72	bassoon	Lure	3	v	778
1008	1	Microphone	Repeated	2		0
1008	2	3 drawer dresser	Repeated	3	v	1215
1008	3	cinnamon roll	Repeated	1	v	828
1008	4	Keyboard	Repeated	1	v	866
1008	5	knit hat	Lure	1	n	666
1008	6	funnel	Repeated	3	n	852
1008	7	spork	Repeated	1	v	1142
1008	8	label maker	Repeated	2	v	1260
1008	9	arrows	Lure	2	n	1097
1008	10	beaker	Repeated	2	v	1051
1008	11	Toolbox	Repeated	2	n	994
1008	12	spray bottle	Lure	1	n	974
1008	13	Stroller	Lure	1	n	983
1008	14	Tractor	Repeated	1	n	1088
1008	15	Frame	Repeated	1	v	659
1008	16	press machine	Repeated	3		0
1008	17	race start pedals	Repeated	1	v	1005
1008	18	Water Gallon	Repeated	2	v	1008
1008	19	cake platter	Repeated	3	v	684
1008	20	Wheelbarrow	Repeated	1	n	574
1008	21	disco ball	Repeated	1	n	679
1008	22	Wheelchair	Lure	1	n	1138
1008	23	cage	Lure	3	v	1095
1008	24	lantern	Lure	1	n	900
1008	25	sunglasses	Repeated	1	v	823
1008	26	stick of butter	Lure	2	v	727
1008	27	lamp	Repeated	3	v	778
1008	28	Soccer Ball	Lure	2	n	545
1008	29	Strawberry	Lure	1	v	1028
1008	30	triangle	Lure	2	n	1074
1008	31	electric drums	Lure	3	v	1067
1008	32	Flashlight	Lure	1	n	746
1008	33	spatula	Repeated	2	v	648
1008	34	cake	Lure	2	v	1285
1008	35	Map	Lure	1	n	747
1008	36	cream pie	Lure	2	v	625
1008	37	measuring cup	Lure	3	v	774
1008	38	Nails	Lure	2	n	764
1008	39	Pillow	Lure	3	v	833
1008	40	graduation cap	Repeated	3	n	799
1008	41	monopoly	Lure	2	v	821
1008	42	Hanger	Lure	3	v	769
1008	43	grater	Lure	3	v	738
1008	44	Computer	Repeated	2	v	957
1008	45	exercise ball chair	Lure	3	n	782
1008	46	jeans	Repeated	3	n	879
1008	47	mask	Lure	2	n	783
1008	48	suit of armor	Lure	3	n	1152
1008	49	printer cartridge	Lure	1	n	1427
1008	50	vhs tape	Lure	1	v	664
1008	51	wifi station	Repeated	3	v	722
1008	52	Magnifying Glass	Lure	2	n	701
1008	53	Air Pump	Repeated	2	n	882
1008	54	axe	Repeated	3	n	632
1008	55	Sewing Machine	Repeated	1	n	626
1008	56	pumpkin pie	Lure	3	v	739
1008	57	light stand	Lure	2	n	1041
1008	58	computer plugs	Repeated	3	v	940
1008	59	diesel truck	Lure	3	n	696
1008	60	thimble	Repeated	3	v	1073
1008	61	Glasses	Repeated	2	v	805
1008	62	iphone	Lure	1	n	1089
1008	63	Ruler	Lure	3	v	791
1008	64	silver bracelets	Repeated	2	n	1100
1008	65	Baseball	Repeated	1	n	576
1008	66	cuticle cutters	Repeated	3	v	1017
1008	67	Blowdryer	Lure	3	v	816
1008	68	Peas	Repeated	1	v	844
1008	69	pumpkin	Lure	2	v	769
1008	70	Projector	Repeated	2	v	1194
1008	71	Mailbox	Lure	1	n	684
1008	72	Laptop	Repeated	2	v	654
1009	1	jack in a box	Repeated	2	v	1293
1009	2	exercise ropes	Repeated	1	n	885
1009	3	anchor	Repeated	1	n	865
1009	4	Projector	Lure	2	v	846
1009	5	thimble	Lure	3	v	1204
1009	6	Oboe	Repeated	3	v	1066
1009	7	axe	Lure	3	n	605
1009	8	label maker	Lure	2	v	1325
1009	9	Wheelbarrow	Lure	1	n	670
1009	10	Air Pump	Lure	2	n	901
1009	11	chalk	Repeated	1	n	965
1009	12	press machine	Lure	3	v	1101
1009	13	Water Gallon	Lure	2	v	967
1009	14	Sewing Machine	Lure	1	v	1374
1009	15	funnel	Lure	3	n	1221
1009	16	table top	Repeated	1	v	1227
1009	17	3d glasses	Repeated	1	v	626
1009	18	bassoon	Repeated	3	v	632
1009	19	utensils organizer	Repeated	3	v	806
1009	20	sunglasses	Lure	1	v	1286
1009	21	beaker	Lure	2	v	930
1009	22	Film Reel	Repeated	3	v	1195
1009	23	disco ball	Lure	1	v	1559
1009	24	Peas	Lure	1	v	1048
1009	25	lantern	Repeated	1	n	1116
1009	26	paintbrush	Repeated	2	v	1387
1009	27	Toolbox	Lure	2	n	838
1009	28	Pumpkin	Repeated	3	n	635
1009	29	graduation cap	Lure	3	v	593
1009	30	silver bracelets	Lure	2	n	1348
1009	31	records	Repeated	3	v	749
1009	32	Purse	Repeated	2	v	867
1009	33	3 drawer dresser	Lure	3	v	1055
1009	34	spatula	Lure	2	v	597
1009	35	Microphone	Lure	2	v	1078
1009	36	Tractor	Lure	1	n	480
1009	37	Keyboard	Lure	1	v	783
1009	38	jeans	Lure	3	v	732
1009	39	cinnamon roll	Lure	1	v	630
1009	40	red heart	Repeated	2	v	903
1009	41	rose	Repeated	2	v	750
1009	42	football goal post	Repeated	2	n	887
1009	43	oreos	Repeated	1	v	778
1009	44	Broom	Repeated	1	n	757
1009	45	forklift	Repeated	3	n	659
1009	46	cake platter	Lure	3	n	1486
1009	47	cereal	Repeated	3	v	605
1009	48	Frame	Lure	1	v	877
1009	49	Trumpet	Repeated	2	v	596
1009	50	feather	Repeated	2	n	685
1009	51	budda fountain	Repeated	2	n	710
1009	52	Glasses	Lure	2	v	682
1009	53	Laptop	Lure	2	v	1054
1009	54	Baseball	Lure	1	n	686
1009	55	lamp	Lure	3	v	738
1009	56	cuticle cutters	Lure	3	n	686
1009	57	Binoculars	Repeated	3	n	622
1009	58	Staple Remover	Repeated	1	v	859
1009	59	Balloons	Repeated	3	v	1352
1009	60	Computer	Lure	2	v	1036
1009	61	Hockey Stick	Repeated	3	n	1402
1009	62	Calculator	Repeated	3	v	861
1009	63	spork	Lure	1	v	841
1009	64	megaphone	Repeated	2	n	983
1009	65	thermostat	Repeated	2	v	925
1009	66	stuffed seahorse	Repeated	1	n	836
1009	67	allen wrench	Repeated	1	n	1451
1009	68	ship in a bottle	Repeated	1	v	1349
1009	69	computer plugs	Lure	3	v	915
1009	70	wifi station	Lure	3	v	845
1009	71	race start pedals	Lure	1	v	1264
1009	72	paperclip	Repeated	2	v	1153
1010	1	cream pie	Repeated	2	v	881
1010	2	Ruler	Repeated	3	v	822
1010	3	spray bottle	Repeated	1	v	791
1010	4	Stroller	Repeated	1	n	514
1010	5	Wheelchair	Repeated	1	n	606
1010	6	Oboe	Lure	3	v	818
1010	7	football goal post	Lure	2	n	1043
1010	8	Soccer Ball	Repeated	2	n	666
1010	9	cage	Repeated	3	v	1032
1010	10	Staple Remover	Lure	1	v	966
1010	11	lantern	Repeated	1	n	744
1010	12	oreos	Lure	1	v	763
1010	13	pumpkin pie	Repeated	3	v	666
1010	14	printer cartridge	Repeated	1	n	1001
1010	15	Binoculars	Lure	3	n	821
1010	16	allen wrench	Lure	1	n	1317
1010	17	thermostat	Lure	2	v	713
1010	18	utensils organizer	Lure	3	v	870
1010	19	Strawberry	Repeated	1	v	560
1010	20	iphone	Repeated	1	v	730
1010	21	Purse	Lure	2	v	1063
1010	22	electric drums	Repeated	3	v	1093
1010	23	chalk	Lure	1	n	1087
1010	24	jack in a box	Lure	2	v	928
1010	25	anchor	Lure	1	n	498
1010	26	table top	Lure	1	v	1232
1010	27	vhs tape	Repeated	1	v	792
1010	28	mask	Repeated	2	v	1125
1010	29	Calculator	Lure	3	v	765
1010	30	Magnifying Glass	Repeated	2	v	1013
1010	31	3d glasses	Lure	1	v	943
1010	32	Film Reel	Lure	3	v	1046
1010	33	ship in a bottle	Lure	1	n	661
1010	34	paperclip	Lure	2	v	987
1010	35	bassoon	Lure	3	v	863
1010	36	Flashlight	Repeated	1	n	868
1010	37	Hockey Stick	Lure	3	n	657
1010	38	records	Lure	3	v	798
1010	39	exercise ball chair	Repeated	3	n	1004
1010	40	measuring cup	Repeated	3	v	1285
1010	41	arrows	Repeated	2	n	1020
1010	42	Map	Repeated	1	n	693
1010	43	suit of armor	Repeated	3	n	609
1010	44	Pumpkin	Lure	3	n	766
1010	45	triangle	Repeated	2	n	1011
1010	46	grater	Repeated	3	v	1041
1010	47	Broom	Lure	1	n	982
1010	48	exercise ropes	Lure	1	n	1307
1010	49	red heart	Lure	2	v	1287
1010	50	Hanger	Repeated	3	v	915
1010	51	stick of butter	Repeated	2	v	707
1010	52	megaphone	Lure	2	n	1316
1010	53	Balloons	Lure	3	n	1094
1010	54	feather	Lure	2		0
1010	55	lantern	Lure	1	n	1168
1010	56	cereal	Lure	3	v	799
1010	57	diesel truck	Repeated	3	n	1033
1010	58	Blowdryer	Repeated	3	v	1247
1010	59	cake	Repeated	2	v	1042
1010	60	rose	Lure	2	n	943
1010	61	Mailbox	Repeated	1	n	1027
1010	62	Nails	Repeated	2	v	1571
1010	63	monopoly	Repeated	2	v	842
1010	64	paintbrush	Lure	2	n	1507
1010	65	pumpkin	Repeated	2	n	730
1010	66	knit hat	Repeated	1	v	1009
1010	67	light stand	Repeated	2	n	1413
1010	68	Pillow	Repeated	3	v	1086
1010	69	Trumpet	Lure	2	v	1410
1010	70	stuffed seahorse	Lure	1	v	1130
1010	71	budda fountain	Lure	2	n	780
1010	72	forklift	Lure	3	n	1080
1012	1	Baseball	Lure	1	n	1664
1012	2	Staple Remover	Repeated	1	v	1281
1012	3	Pumpkin	Repeated	3	n	759
1012	4	funnel	Lure	3	v	917
1012	5	forklift	Repeated	3	n	1323
1012	6	records	Repeated	3	v	1531
1012	7	3d glasses	Repeated	1	v	1903
1012	8	Sewing Machine	Lure	1	v	1169
1012	9	megaphone	Repeated	2	n	1549
1012	10	Glasses	Lure	2	v	767
1012	11	Broom	Repeated	1		0
1012	12	Oboe	Repeated	3	v	1543
1012	13	Tractor	Lure	1	n	594
1012	14	jeans	Lure	3	v	1370
1012	15	computer plugs	Lure	3		0
1012	16	cereal	Repeated	3	v	1143
1012	17	Toolbox	Lure	2	n	932
1012	18	red heart	Repeated	2	v	822
1012	19	utensils organizer	Repeated	3	v	867
1012	20	Air Pump	Lure	2	n	882
1012	21	thermostat	Repeated	2	v	630
1012	22	jack in a box	Repeated	2	v	885
1012	23	Film Reel	Repeated	3	v	947
1012	24	bassoon	Repeated	3	v	880
1012	25	exercise ropes	Repeated	1	n	1375
1012	26	paperclip	Repeated	2	v	1287
1012	27	rose	Repeated	2	v	1258
1012	28	Laptop	Lure	2	v	1166
1012	29	press machine	Lure	3	v	1014
1012	30	cinnamon roll	Lure	1	v	731
1012	31	graduation cap	Lure	3	v	742
1012	32	Calculator	Repeated	3	v	1174
1012	33	football goal post	Repeated	2		0
1012	34	Purse	Repeated	2	v	1439
1012	35	race start pedals	Lure	1	n	1752
1012	36	cake platter	Lure	3	v	1454
1012	37	wifi station	Lure	3	v	949
1012	38	Trumpet	Repeated	2	v	817
1012	39	Binoculars	Repeated	3	v	1119
1012	40	ship in a bottle	Repeated	1	v	1192
1012	41	silver bracelets	Lure	2	v	1199
1012	42	Projector	Lure	2	v	725
1012	43	paintbrush	Repeated	2	n	817
1012	44	lamp	Lure	3	v	958
1012	45	beaker	Lure	2	v	995
1012	46	anchor	Repeated	1	n	1303
1012	47	Keyboard	Lure	1	v	800
1012	48	thimble	Lure	3	v	1480
1012	49	Peas	Lure	1	n	1328
1012	50	disco ball	Lure	1	v	746
1012	51	sunglasses	Lure	1	v	730
1012	52	spatula	Lure	2	v	1110
1012	53	3 drawer dresser	Lure	3	v	1582
1012	54	Balloons	Repeated	3	v	1524
1012	55	Microphone	Lure	2	v	652
1012	56	Hockey Stick	Repeated	3	v	895
1012	57	lantern	Repeated	1	n	1749
1012	58	spork	Lure	1	v	1015
1012	59	label maker	Lure	2	v	1365
1012	60	Frame	Lure	1		0
1012	61	feather	Repeated	2	v	726
1012	62	allen wrench	Repeated	1	n	1546
1012	63	chalk	Repeated	1	v	1245
1012	64	Wheelbarrow	Lure	1	n	1249
1012	65	Water Gallon	Lure	2	v	1108
1012	66	stuffed seahorse	Repeated	1	v	1412
1012	67	cuticle cutters	Lure	3	v	1518
1012	68	budda fountain	Repeated	2	v	1420
1012	69	table top	Repeated	1	v	1211
1012	70	oreos	Repeated	1	v	799
1012	71	Computer	Lure	2	v	540
1012	72	axe	Lure	3	v	828
1013	1	Ruler	Repeated	3	v	1025
1013	2	suit of armor	Repeated	3	v	1265
1013	3	Hanger	Repeated	3	v	596
1013	4	grater	Repeated	3	v	616
1013	5	lantern	Lure	1	n	1115
1013	6	pumpkin	Repeated	2	n	837
1013	7	Pillow	Repeated	3	v	622
1013	8	light stand	Repeated	2	v	1182
1013	9	forklift	Lure	3	v	739
1013	10	allen wrench	Lure	1	v	950
1013	11	diesel truck	Repeated	3	n	641
1013	12	football goal post	Lure	2	n	804
1013	13	anchor	Lure	1	n	1372
1013	14	Balloons	Lure	3	n	761
1013	15	budda fountain	Lure	2	n	704
1013	16	printer cartridge	Repeated	1	v	1751
1013	17	utensils organizer	Lure	3	v	1013
1013	18	Strawberry	Repeated	1	v	826
1013	19	ship in a bottle	Lure	1	v	809
1013	20	cake	Repeated	2	v	637
1013	21	Binoculars	Lure	3	v	645
1013	22	pumpkin pie	Repeated	3	v	767
1013	23	Soccer Ball	Repeated	2	v	594
1013	24	table top	Lure	1	v	777
1013	25	feather	Lure	2	n	1142
1013	26	triangle	Repeated	2	v	779
1013	27	records	Lure	3	v	675
1013	28	Wheelchair	Repeated	1	n	932
1013	29	vhs tape	Repeated	1	v	761
1013	30	rose	Lure	2	n	633
1013	31	bassoon	Lure	3	v	953
1013	32	stick of butter	Repeated	2	v	936
1013	33	arrows	Repeated	2	n	1070
1013	34	stuffed seahorse	Lure	1	n	922
1013	35	exercise ropes	Lure	1	n	1026
1013	36	Film Reel	Lure	3	v	819
1013	37	Flashlight	Repeated	1	v	1316
1013	38	spray bottle	Repeated	1	v	1035
1013	39	Hockey Stick	Lure	3	n	745
1013	40	cream pie	Repeated	2	v	601
1013	41	Mailbox	Repeated	1	n	903
1013	42	cage	Repeated	3	v	759
1013	43	oreos	Lure	1	v	826
1013	44	exercise ball chair	Repeated	3	v	1235
1013	45	paperclip	Lure	2	v	816
1013	46	megaphone	Lure	2	v	807
1013	47	iphone	Repeated	1	v	841
1013	48	Oboe	Lure	3	v	688
1013	49	lantern	Repeated	1	n	708
1013	50	paintbrush	Lure	2	n	771
1013	51	red heart	Lure	2	v	741
1013	52	Pumpkin	Lure	3	n	482
1013	53	Blowdryer	Repeated	3	v	754
1013	54	Purse	Lure	2	v	661
1013	55	mask	Repeated	2	v	778
1013	56	Stroller	Repeated	1	n	787
1013	57	measuring cup	Repeated	3	v	680
1013	58	Map	Repeated	1	n	929
1013	59	3d glasses	Lure	1	v	799
1013	60	cereal	Lure	3	v	731
1013	61	monopoly	Repeated	2	v	735
1013	62	Trumpet	Lure	2	v	604
1013	63	Staple Remover	Lure	1	v	546
1013	64	Nails	Repeated	2	n	813
1013	65	Magnifying Glass	Repeated	2	n	810
1013	66	Calculator	Lure	3	v	664
1013	67	electric drums	Repeated	3	v	924
1013	68	Broom	Lure	1	n	804
1013	69	chalk	Lure	1	n	813
1013	70	thermostat	Lure	2	v	728
1013	71	jack in a box	Lure	2	v	625
1013	72	knit hat	Repeated	1	v	701
1014	1	Ruler	Lure	3	v	1109
1014	2	Frame	Repeated	1	v	666
1014	3	Hanger	Lure	3	v	644
1014	4	vhs tape	Lure	1	v	1274
1014	5	light stand	Lure	2	v	853
1014	6	thimble	Repeated	3	v	1064
1014	7	Sewing Machine	Repeated	1	v	715
1014	8	stick of butter	Lure	2	v	635
1014	9	Mailbox	Lure	1	n	655
1014	10	Glasses	Repeated	2	v	512
1014	11	Toolbox	Repeated	2	v	647
1014	12	Stroller	Lure	1	n	967
1014	13	sunglasses	Repeated	1	v	582
1014	14	Keyboard	Repeated	1	v	853
1014	15	computer plugs	Repeated	3	v	779
1014	16	cake	Lure	2	v	708
1014	17	monopoly	Lure	2	v	969
1014	18	cage	Lure	3	v	776
1014	19	spray bottle	Lure	1	v	908
1014	20	cream pie	Lure	2	v	723
1014	21	wifi station	Repeated	3	v	735
1014	22	cuticle cutters	Repeated	3	v	1103
1014	23	race start pedals	Repeated	1	v	1351
1014	24	disco ball	Repeated	1	v	1436
1014	25	electric drums	Lure	3	v	885
1014	26	Blowdryer	Lure	3	v	793
1014	27	Microphone	Repeated	2	v	677
1014	28	funnel	Repeated	3	v	699
1014	29	Pillow	Lure	3	v	942
1014	30	Baseball	Repeated	1	v	928
1014	31	Magnifying Glass	Lure	2	v	1554
1014	32	pumpkin	Lure	2	n	1251
1014	33	graduation cap	Repeated	3	v	1373
1014	34	Water Gallon	Repeated	2	v	1008
1014	35	Soccer Ball	Lure	2	n	933
1014	36	Strawberry	Lure	1	v	673
1014	37	3 drawer dresser	Repeated	3	v	924
1014	38	printer cartridge	Lure	1	v	1970
1014	39	suit of armor	Lure	3	n	1280
1014	40	cake platter	Repeated	3	n	1493
1014	41	Wheelchair	Lure	1	n	1722
1014	42	Projector	Repeated	2	v	1997
1014	43	Flashlight	Lure	1	n	1517
1014	44	Computer	Repeated	2	v	1093
1014	45	spork	Repeated	1	v	795
1014	46	silver bracelets	Repeated	2	v	1311
1014	47	triangle	Lure	2	v	1161
1014	48	measuring cup	Lure	3	v	989
1014	49	Air Pump	Repeated	2	v	1372
1014	50	grater	Lure	3	v	822
1014	51	Laptop	Repeated	2	v	789
1014	52	Wheelbarrow	Repeated	1	v	707
1014	53	mask	Lure	2	v	1034
1014	54	cinnamon roll	Repeated	1	v	1053
1014	55	knit hat	Lure	1	v	900
1014	56	pumpkin pie	Lure	3	v	1722
1014	57	spatula	Repeated	2	v	874
1014	58	axe	Repeated	3	n	784
1014	59	iphone	Lure	1	v	884
1014	60	arrows	Lure	2	n	826
1014	61	Peas	Repeated	1		0
1014	62	Tractor	Repeated	1	n	1042
1014	63	label maker	Repeated	2	v	852
1014	64	exercise ball chair	Lure	3	v	976
1014	65	diesel truck	Lure	3	n	1016
1014	66	lamp	Repeated	3	v	568
1014	67	Nails	Lure	2	n	776
1014	68	beaker	Repeated	2	v	890
1014	69	jeans	Repeated	3	v	967
1014	70	lantern	Lure	1	n	981
1014	71	press machine	Repeated	3	v	1161
1014	72	Map	Lure	1	n	1074
1015	1	Air Pump	Lure	2	v	1601
1015	2	cereal	Repeated	3	v	1320
1015	3	wifi station	Lure	3	v	1609
1015	4	jack in a box	Repeated	2	v	945
1015	5	Oboe	Repeated	3	v	1287
1015	6	Sewing Machine	Lure	1		0
1015	7	anchor	Repeated	1	n	1058
1015	8	axe	Lure	3	n	1017
1015	9	Laptop	Lure	2	v	1167
1015	10	computer plugs	Lure	3	v	888
1015	11	lamp	Lure	3	v	692
1015	12	oreos	Repeated	1	v	1044
1015	13	lantern	Repeated	1	n	1041
1015	14	race start pedals	Lure	1	v	1511
1015	15	allen wrench	Repeated	1	n	1162
1015	16	records	Repeated	3	v	811
1015	17	beaker	Lure	2	v	1206
1015	18	Binoculars	Repeated	3	n	1856
1015	19	Projector	Lure	2	v	912
1015	20	ship in a bottle	Repeated	1	n	1353
1015	21	Pumpkin	Repeated	3	v	735
1015	22	label maker	Lure	2		0
1015	23	football goal post	Repeated	2	v	1860
1015	24	table top	Repeated	1	v	791
1015	25	exercise ropes	Repeated	1	v	841
1015	26	cinnamon roll	Lure	1	v	831
1015	27	Calculator	Repeated	3	v	960
1015	28	Wheelbarrow	Lure	1	v	847
1015	29	Peas	Lure	1	v	764
1015	30	rose	Repeated	2	n	1227
1015	31	Baseball	Lure	1	v	769
1015	32	spatula	Lure	2	v	1270
1015	33	Glasses	Lure	2	v	1215
1015	34	Broom	Repeated	1	v	798
1015	35	paperclip	Repeated	2	v	904
1015	36	press machine	Lure	3	v	867
1015	37	budda fountain	Repeated	2	n	949
1015	38	3 drawer dresser	Lure	3	v	850
1015	39	utensils organizer	Repeated	3	v	1081
1015	40	megaphone	Repeated	2	v	985
1015	41	Film Reel	Repeated	3	v	1380
1015	42	3d glasses	Repeated	1		0
1015	43	Computer	Lure	2	v	967
1015	44	silver bracelets	Lure	2	n	1131
1015	45	Frame	Lure	1	v	1178
1015	46	chalk	Repeated	1	n	882
1015	47	Hockey Stick	Repeated	3	n	1048
1015	48	Purse	Repeated	2	v	1187
1015	49	Keyboard	Lure	1	v	1007
1015	50	forklift	Repeated	3	n	1148
1015	51	spork	Lure	1	v	1030
1015	52	cake platter	Lure	3	v	1064
1015	53	paintbrush	Repeated	2	n	1089
1015	54	Balloons	Repeated	3	n	987
1015	55	sunglasses	Lure	1	v	928
1015	56	thermostat	Repeated	2	v	966
1015	57	Tractor	Lure	1	n	706
1015	58	feather	Repeated	2	n	860
1015	59	cuticle cutters	Lure	3	v	1169
1015	60	graduation cap	Lure	3	n	1031
1015	61	Microphone	Lure	2	n	1060
1015	62	Trumpet	Repeated	2	n	1202
1015	63	bassoon	Repeated	3	n	789
1015	64	thimble	Lure	3	n	1901
1015	65	Water Gallon	Lure	2	v	814
1015	66	stuffed seahorse	Repeated	1	v	795
1015	67	jeans	Lure	3	v	1237
1015	68	Staple Remover	Repeated	1	v	1861
1015	69	Toolbox	Lure	2		0
1015	70	red heart	Repeated	2		0
1015	71	funnel	Lure	3	v	1969
1015	72	disco ball	Lure	1		0
1016	1	Oboe	Lure	3		0
1016	2	oreos	Lure	1	n	1702
1016	3	exercise ball chair	Repeated	3		0
1016	4	Strawberry	Repeated	1	v	716
1016	5	paperclip	Lure	2	v	1362
1016	6	Binoculars	Lure	3	n	1159
1016	7	Wheelchair	Repeated	1	n	1485
1016	8	records	Lure	3	v	876
1016	9	budda fountain	Lure	2	v	1866
1016	10	Balloons	Lure	3	n	998
1016	11	measuring cup	Repeated	3	v	926
1016	12	rose	Lure	2	n	833
1016	13	ship in a bottle	Lure	1	v	1601
1016	14	Hanger	Repeated	3	v	807
1016	15	stick of butter	Repeated	2	v	1221
1016	16	light stand	Repeated	2	n	1201
1016	17	arrows	Repeated	2	n	1618
1016	18	iphone	Repeated	1	v	757
1016	19	grater	Repeated	3	v	1539
1016	20	suit of armor	Repeated	3	v	952
1016	21	thermostat	Lure	2	v	726
1016	22	Broom	Lure	1	v	1121
1016	23	Hockey Stick	Lure	3	v	576
1016	24	feather	Lure	2	v	529
1016	25	pumpkin	Repeated	2	n	1217
1016	26	Mailbox	Repeated	1	v	788
1016	27	triangle	Repeated	2	v	1647
1016	28	spray bottle	Repeated	1	v	692
1016	29	cake	Repeated	2	v	1445
1016	30	cream pie	Repeated	2	v	637
1016	31	vhs tape	Repeated	1	v	721
1016	32	Soccer Ball	Repeated	2	n	682
1016	33	Map	Repeated	1	v	1151
1016	34	electric drums	Repeated	3	v	1909
1016	35	forklift	Lure	3		0
1016	36	mask	Repeated	2	v	981
1016	37	utensils organizer	Lure	3	v	712
1016	38	Nails	Repeated	2	v	1262
1016	39	Flashlight	Repeated	1	n	1034
1016	40	chalk	Lure	1	v	750
1016	41	Pumpkin	Lure	3	n	964
1016	42	megaphone	Lure	2	n	1145
1016	43	monopoly	Repeated	2	v	779
1016	44	Stroller	Repeated	1	n	894
1016	45	jack in a box	Lure	2	v	664
1016	46	anchor	Lure	1	n	1906
1016	47	printer cartridge	Repeated	1	v	1539
1016	48	bassoon	Lure	3	v	819
1016	49	lantern	Lure	1	n	1625
1016	50	pumpkin pie	Repeated	3	v	516
1016	51	table top	Lure	1	v	1002
1016	52	lantern	Repeated	1	n	1108
1016	53	cereal	Lure	3	v	784
1016	54	football goal post	Lure	2	v	985
1016	55	diesel truck	Repeated	3		0
1016	56	Staple Remover	Lure	1	v	925
1016	57	paintbrush	Lure	2	n	1091
1016	58	allen wrench	Lure	1	v	1224
1016	59	red heart	Lure	2	v	746
1016	60	Magnifying Glass	Repeated	2	n	1414
1016	61	Purse	Lure	2	v	608
1016	62	Pillow	Repeated	3	v	567
1016	63	cage	Repeated	3	v	1283
1016	64	Film Reel	Lure	3	v	1426
1016	65	stuffed seahorse	Lure	1	n	913
1016	66	Ruler	Repeated	3	v	886
1016	67	Blowdryer	Repeated	3	v	880
1016	68	Trumpet	Lure	2	v	490
1016	69	exercise ropes	Lure	1	n	1009
1016	70	3d glasses	Lure	1	v	1252
1016	71	Calculator	Lure	3	v	582
1016	72	knit hat	Repeated	1	n	1066
1017	1	Wheelchair	Lure	1		0
1017	2	grater	Lure	3	v	1394
1017	3	Blowdryer	Lure	3	v	877
1017	4	vhs tape	Lure	1	n	1277
1017	5	silver bracelets	Repeated	2	v	1832
1017	6	jeans	Repeated	3	v	1957
1017	7	press machine	Repeated	3	n	1870
1017	8	mask	Lure	2	n	1533
1017	9	suit of armor	Lure	3		0
1017	10	Water Gallon	Repeated	2	v	1014
1017	11	printer cartridge	Lure	1	v	1515
1017	12	wifi station	Repeated	3	v	861
1017	13	knit hat	Lure	1	n	900
1017	14	arrows	Lure	2	n	1291
1017	15	beaker	Repeated	2	v	1197
1017	16	sunglasses	Repeated	1	v	1269
1017	17	Tractor	Repeated	1	n	902
1017	18	Peas	Repeated	1	v	1192
1017	19	pumpkin pie	Lure	3	v	921
1017	20	Flashlight	Lure	1	v	1475
1017	21	diesel truck	Lure	3	n	1247
1017	22	Ruler	Lure	3	v	1283
1017	23	Laptop	Repeated	2	v	1158
1017	24	cake platter	Repeated	3	v	876
1017	25	Strawberry	Lure	1	v	1387
1017	26	Frame	Repeated	1	v	1357
1017	27	disco ball	Repeated	1	v	1206
1017	28	funnel	Repeated	3	v	807
1017	29	Pillow	Lure	3	v	839
1017	30	pumpkin	Lure	2	n	950
1017	31	cream pie	Lure	2	v	814
1017	32	Projector	Repeated	2	v	1420
1017	33	computer plugs	Repeated	3	v	1036
1017	34	label maker	Repeated	2	v	1412
1017	35	Wheelbarrow	Repeated	1	n	1011
1017	36	Stroller	Lure	1	n	967
1017	37	Magnifying Glass	Lure	2	n	1459
1017	38	axe	Repeated	3	n	1100
1017	39	cage	Lure	3	v	1063
1017	40	Soccer Ball	Lure	2	n	821
1017	41	Keyboard	Repeated	1	v	830
1017	42	spork	Repeated	1	v	916
1017	43	Glasses	Repeated	2	v	1380
1017	44	Baseball	Repeated	1	n	734
1017	45	spatula	Repeated	2	v	605
1017	46	cake	Lure	2	v	1055
1017	47	Mailbox	Lure	1	n	1300
1017	48	race start pedals	Repeated	1	v	1466
1017	49	Map	Lure	1	n	1538
1017	50	stick of butter	Lure	2	v	812
1017	51	measuring cup	Lure	3	v	1035
1017	52	monopoly	Lure	2	v	1174
1017	53	Computer	Repeated	2	v	1042
1017	54	Nails	Lure	2	n	1075
1017	55	cuticle cutters	Repeated	3	v	1293
1017	56	exercise ball chair	Lure	3		0
1017	57	iphone	Lure	1	v	1856
1017	58	Sewing Machine	Repeated	1	v	1531
1017	59	Microphone	Repeated	2		0
1017	60	Toolbox	Repeated	2		0
1017	61	3 drawer dresser	Repeated	3	v	1187
1017	62	spray bottle	Lure	1	v	1163
1017	63	cinnamon roll	Repeated	1	v	1109
1017	64	lantern	Lure	1	n	1232
1017	65	triangle	Lure	2	v	1186
1017	66	electric drums	Lure	3	v	1270
1017	67	Air Pump	Repeated	2	v	1232
1017	68	Hanger	Lure	3	v	744
1017	69	thimble	Repeated	3		0
1017	70	lamp	Repeated	3	v	786
1017	71	light stand	Lure	2		0
1017	72	graduation cap	Repeated	3	v	1190
1018	1	jack in a box	Repeated	2		0
1018	2	disco ball	Lure	1	v	1697
1018	3	Air Pump	Lure	2	n	973
1018	4	thimble	Lure	3	n	1308
1018	5	Toolbox	Lure	2	n	669
1018	6	paintbrush	Repeated	2	n	661
1018	7	funnel	Lure	3	n	835
1018	8	budda fountain	Repeated	2	n	910
1018	9	stuffed seahorse	Repeated	1	v	1258
1018	10	utensils organizer	Repeated	3	v	816
1018	11	graduation cap	Lure	3	v	1198
1018	12	press machine	Lure	3	n	1301
1018	13	Pumpkin	Repeated	3	n	1090
1018	14	lamp	Lure	3	v	768
1018	15	bassoon	Repeated	3	v	998
1018	16	jeans	Lure	3	v	541
1018	17	spatula	Lure	2	v	636
1018	18	Keyboard	Lure	1	n	627
1018	19	Trumpet	Repeated	2	v	766
1018	20	Balloons	Repeated	3	v	1638
1018	21	Broom	Repeated	1	n	1241
1018	22	sunglasses	Lure	1	v	619
1018	23	allen wrench	Repeated	1	n	1632
1018	24	megaphone	Repeated	2	n	1004
1018	25	rose	Repeated	2	n	1124
1018	26	Staple Remover	Repeated	1	v	925
1018	27	Peas	Lure	1	n	1191
1018	28	race start pedals	Lure	1	n	934
1018	29	Calculator	Repeated	3	v	553
1018	30	records	Repeated	3	v	877
1018	31	cake platter	Lure	3	v	655
1018	32	ship in a bottle	Repeated	1	v	872
1018	33	Purse	Repeated	2	v	617
1018	34	Hockey Stick	Repeated	3	n	769
1018	35	spork	Lure	1	v	677
1018	36	3d glasses	Repeated	1	v	1195
1018	37	Frame	Lure	1	v	1137
1018	38	Microphone	Lure	2	v	1313
1018	39	Wheelbarrow	Lure	1	n	646
1018	40	paperclip	Repeated	2	v	758
1018	41	table top	Repeated	1	v	809
1018	42	Binoculars	Repeated	3	v	744
1018	43	chalk	Repeated	1	n	1056
1018	44	exercise ropes	Repeated	1	n	650
1018	45	lantern	Repeated	1	v	927
1018	46	axe	Lure	3	n	650
1018	47	3 drawer dresser	Lure	3	v	564
1018	48	cereal	Repeated	3	v	929
1018	49	anchor	Repeated	1	n	1017
1018	50	forklift	Repeated	3	v	1674
1018	51	Water Gallon	Lure	2	v	656
1018	52	feather	Repeated	2	n	655
1018	53	beaker	Lure	2	v	999
1018	54	cuticle cutters	Lure	3	v	604
1018	55	silver bracelets	Lure	2	v	819
1018	56	Computer	Lure	2	v	686
1018	57	red heart	Repeated	2	v	748
1018	58	Oboe	Repeated	3	v	634
1018	59	Projector	Lure	2	v	722
1018	60	cinnamon roll	Lure	1	v	620
1018	61	Film Reel	Repeated	3	v	1186
1018	62	Baseball	Lure	1	n	1056
1018	63	thermostat	Repeated	2	v	650
1018	64	wifi station	Lure	3	v	821
1018	65	football goal post	Repeated	2	v	962
1018	66	Tractor	Lure	1	n	1319
1018	67	Laptop	Lure	2	v	622
1018	68	computer plugs	Lure	3	v	602
1018	69	label maker	Lure	2	v	900
1018	70	Sewing Machine	Lure	1	v	764
1018	71	oreos	Repeated	1	v	829
1018	72	Glasses	Lure	2	v	607
1019	1	bassoon	Lure	3		0
1019	2	measuring cup	Repeated	3	v	872
1019	3	grater	Repeated	3	v	806
1019	4	Mailbox	Repeated	1	n	1277
1019	5	oreos	Lure	1	v	864
1019	6	utensils organizer	Lure	3	v	920
1019	7	Stroller	Repeated	1	n	799
1019	8	Hanger	Repeated	3	v	722
1019	9	jack in a box	Lure	2	v	694
1019	10	cereal	Lure	3	v	750
1019	11	vhs tape	Repeated	1	v	972
1019	12	Purse	Lure	2	v	1073
1019	13	pumpkin pie	Repeated	3	v	615
1019	14	ship in a bottle	Lure	1	v	1149
1019	15	arrows	Repeated	2	n	1244
1019	16	cage	Repeated	3	v	1416
1019	17	cream pie	Repeated	2	v	754
1019	18	light stand	Repeated	2	n	756
1019	19	paintbrush	Lure	2	n	1072
1019	20	feather	Lure	2	n	1087
1019	21	diesel truck	Repeated	3	n	1682
1019	22	mask	Repeated	2	v	1234
1019	23	exercise ball chair	Repeated	3		0
1019	24	Trumpet	Lure	2	v	1024
1019	25	Calculator	Lure	3	v	723
1019	26	Balloons	Lure	3	n	676
1019	27	iphone	Repeated	1	v	758
1019	28	chalk	Lure	1	n	757
1019	29	cake	Repeated	2	v	670
1019	30	football goal post	Lure	2	n	695
1019	31	Pillow	Repeated	3	v	603
1019	32	exercise ropes	Lure	1	n	611
1019	33	paperclip	Lure	2	v	729
1019	34	red heart	Lure	2	v	1070
1019	35	allen wrench	Lure	1	n	829
1019	36	spray bottle	Repeated	1	n	697
1019	37	printer cartridge	Repeated	1	n	1039
1019	38	pumpkin	Repeated	2	n	1016
1019	39	electric drums	Repeated	3	v	796
1019	40	Ruler	Repeated	3	v	655
1019	41	Film Reel	Lure	3	n	932
1019	42	rose	Lure	2	n	839
1019	43	monopoly	Repeated	2	v	1529
1019	44	Broom	Lure	1	v	1259
1019	45	Binoculars	Lure	3	n	1141
1019	46	Wheelchair	Repeated	1	n	977
1019	47	knit hat	Repeated	1	v	974
1019	48	records	Lure	3	v	865
1019	49	Blowdryer	Repeated	3	v	1625
1019	50	Strawberry	Repeated	1	n	1097
1019	51	anchor	Lure	1	n	1218
1019	52	Hockey Stick	Lure	3	v	1394
1019	53	table top	Lure	1	v	1271
1019	54	Magnifying Glass	Repeated	2	n	1156
1019	55	megaphone	Lure	2	v	1303
1019	56	suit of armor	Repeated	3	n	1099
1019	57	Staple Remover	Lure	1	v	1312
1019	58	lantern	Lure	1	n	1236
1019	59	budda fountain	Lure	2	n	1075
1019	60	Oboe	Lure	3	v	789
1019	61	Map	Repeated	1	v	1182
1019	62	forklift	Lure	3	n	982
1019	63	thermostat	Lure	2	v	813
1019	64	stick of butter	Repeated	2	v	644
1019	65	triangle	Repeated	2	v	945
1019	66	lantern	Repeated	1	v	1137
1019	67	Flashlight	Repeated	1	n	1106
1019	68	Pumpkin	Lure	3	n	765
1019	69	Nails	Repeated	2	v	1218
1019	70	3d glasses	Lure	1	v	1045
1019	71	stuffed seahorse	Lure	1	v	766
1019	72	Soccer Ball	Repeated	2	n	745
1020	1	graduation cap	Repeated	3		0
1020	2	Strawberry	Lure	1	v	1532
1020	3	Projector	Repeated	2	v	1573
1020	4	lantern	Lure	1	n	840
1020	5	silver bracelets	Repeated	2	n	1512
1020	6	spork	Repeated	1	v	864
1020	7	label maker	Repeated	2	v	1766
1020	8	Ruler	Lure	3	v	1217
1020	9	Wheelbarrow	Repeated	1	n	852
1020	10	Computer	Repeated	2	v	968
1020	11	stick of butter	Lure	2	n	793
1020	12	Soccer Ball	Lure	2	n	772
1020	13	cream pie	Lure	2	v	1170
1020	14	lamp	Repeated	3	v	1071
1020	15	disco ball	Repeated	1	v	1003
1020	16	printer cartridge	Lure	1	n	1625
1020	17	pumpkin	Lure	2	n	1174
1020	18	press machine	Repeated	3	v	1591
1020	19	Air Pump	Repeated	2	n	1388
1020	20	Microphone	Repeated	2	v	1354
1020	21	spray bottle	Lure	1	v	980
1020	22	cake	Lure	2	v	1012
1020	23	Baseball	Repeated	1	n	1026
1020	24	jeans	Repeated	3	v	1028
1020	25	pumpkin pie	Lure	3	v	1374
1020	26	thimble	Repeated	3	n	1151
1020	27	monopoly	Lure	2	v	1050
1020	28	Glasses	Repeated	2	v	1494
1020	29	Peas	Repeated	1		0
1020	30	iphone	Lure	1	v	1837
1020	31	cage	Lure	3	v	1318
1020	32	Map	Lure	1	n	1013
1020	33	race start pedals	Repeated	1	n	787
1020	34	knit hat	Lure	1	n	1422
1020	35	Wheelchair	Lure	1	v	934
1020	36	cake platter	Repeated	3	v	1038
1020	37	measuring cup	Lure	3	v	834
1020	38	diesel truck	Lure	3	n	1320
1020	39	Blowdryer	Lure	3	v	829
1020	40	Water Gallon	Repeated	2	v	1389
1020	41	exercise ball chair	Lure	3	v	1012
1020	42	electric drums	Lure	3	v	887
1020	43	axe	Repeated	3	n	666
1020	44	suit of armor	Lure	3	n	1773
1020	45	Keyboard	Repeated	1	v	682
1020	46	Toolbox	Repeated	2	n	703
1020	47	computer plugs	Repeated	3	v	905
1020	48	Magnifying Glass	Lure	2	v	750
1020	49	Hanger	Lure	3	v	736
1020	50	triangle	Lure	2	n	789
1020	51	3 drawer dresser	Repeated	3	v	643
1020	52	wifi station	Repeated	3	v	994
1020	53	mask	Lure	2	v	964
1020	54	light stand	Lure	2	v	1220
1020	55	Tractor	Repeated	1	n	963
1020	56	Mailbox	Lure	1	n	871
1020	57	vhs tape	Lure	1	v	973
1020	58	beaker	Repeated	2	n	1965
1020	59	cinnamon roll	Repeated	1	v	754
1020	60	Nails	Lure	2	n	822
1020	61	funnel	Repeated	3	v	1403
1020	62	sunglasses	Repeated	1	v	780
1020	63	Pillow	Lure	3	v	1001
1020	64	Sewing Machine	Repeated	1	n	743
1020	65	arrows	Lure	2	n	991
1020	66	grater	Lure	3	v	783
1020	67	cuticle cutters	Repeated	3	n	664
1020	68	Laptop	Repeated	2	v	683
1020	69	spatula	Repeated	2	v	873
1020	70	Stroller	Lure	1	n	761
1020	71	Flashlight	Lure	1	n	1479
1020	72	Frame	Repeated	1	v	1144
1021	1	Oboe	Repeated	3	v	1334
1021	2	3d glasses	Repeated	1	v	950
1021	3	axe	Lure	3	n	860
1021	4	anchor	Repeated	1	n	835
1021	5	utensils organizer	Repeated	3	v	956
1021	6	Trumpet	Repeated	2	v	1080
1021	7	Broom	Repeated	1	v	1333
1021	8	Hockey Stick	Repeated	3	n	1122
1021	9	exercise ropes	Repeated	1	n	1528
1021	10	paperclip	Repeated	2	v	756
1021	11	Laptop	Lure	2	v	695
1021	12	cake platter	Lure	3	v	929
1021	13	funnel	Lure	3	n	778
1021	14	spork	Lure	1	v	903
1021	15	table top	Repeated	1	v	815
1021	16	chalk	Repeated	1	n	928
1021	17	records	Repeated	3	v	1072
1021	18	paintbrush	Repeated	2	n	855
1021	19	forklift	Repeated	3	n	695
1021	20	Microphone	Lure	2	v	756
1021	21	Binoculars	Repeated	3	v	902
1021	22	Film Reel	Repeated	3	v	1617
1021	23	cereal	Repeated	3	v	703
1021	24	feather	Repeated	2	n	738
1021	25	Tractor	Lure	1	n	553
1021	26	Frame	Lure	1	v	670
1021	27	Peas	Lure	1	n	849
1021	28	Calculator	Repeated	3	v	659
1021	29	Glasses	Lure	2	v	745
1021	30	lantern	Repeated	1	n	747
1021	31	Staple Remover	Repeated	1	v	703
1021	32	Purse	Repeated	2	v	607
1021	33	allen wrench	Repeated	1	v	1157
1021	34	Balloons	Repeated	3	v	686
1021	35	Air Pump	Lure	2	n	789
1021	36	computer plugs	Lure	3	v	945
1021	37	Baseball	Lure	1	v	749
1021	38	press machine	Lure	3	v	1104
1021	39	race start pedals	Lure	1	v	835
1021	40	graduation cap	Lure	3	v	1021
1021	41	ship in a bottle	Repeated	1	v	906
1021	42	Pumpkin	Repeated	3	n	838
1021	43	Sewing Machine	Lure	1	v	742
1021	44	Water Gallon	Lure	2	v	692
1021	45	jack in a box	Repeated	2	v	702
1021	46	Computer	Lure	2	v	768
1021	47	Toolbox	Lure	2	n	1139
1021	48	Projector	Lure	2	v	764
1021	49	3 drawer dresser	Lure	3	v	525
1021	50	thimble	Lure	3	v	755
1021	51	megaphone	Repeated	2	n	792
1021	52	cuticle cutters	Lure	3	v	798
1021	53	budda fountain	Repeated	2	v	952
1021	54	stuffed seahorse	Repeated	1	v	717
1021	55	beaker	Lure	2	v	875
1021	56	spatula	Lure	2	v	1002
1021	57	Wheelbarrow	Lure	1	n	557
1021	58	football goal post	Repeated	2	v	757
1021	59	jeans	Lure	3	v	693
1021	60	rose	Repeated	2	n	751
1021	61	silver bracelets	Lure	2	v	1406
1021	62	sunglasses	Lure	1	v	636
1021	63	label maker	Lure	2	v	787
1021	64	bassoon	Repeated	3	v	854
1021	65	thermostat	Repeated	2	v	1199
1021	66	cinnamon roll	Lure	1	v	677
1021	67	Keyboard	Lure	1	v	1017
1021	68	disco ball	Lure	1	v	748
1021	69	oreos	Repeated	1	v	1562
1021	70	lamp	Lure	3	v	802
1021	71	red heart	Repeated	2	v	750
1021	72	wifi station	Lure	3	v	977
1022	1	Binoculars	Lure	3	n	1039
1022	2	Mailbox	Repeated	1	n	1230
1022	3	records	Lure	3	v	830
1022	4	cake	Repeated	2	v	921
1022	5	Wheelchair	Repeated	1		0
1022	6	Trumpet	Lure	2	v	1103
1022	7	utensils organizer	Lure	3	v	678
1022	8	red heart	Lure	2	v	668
1022	9	cage	Repeated	3	v	865
1022	10	Broom	Lure	1	v	752
1022	11	Pillow	Repeated	3	v	617
1022	12	oreos	Lure	1	v	662
1022	13	feather	Lure	2	n	1295
1022	14	exercise ball chair	Repeated	3	v	898
1022	15	Blowdryer	Repeated	3	v	709
1022	16	mask	Repeated	2	v	855
1022	17	Flashlight	Repeated	1	n	1068
1022	18	chalk	Lure	1	v	1285
1022	19	forklift	Lure	3		0
1022	20	monopoly	Repeated	2	v	1869
1022	21	cereal	Lure	3	v	673
1022	22	Map	Repeated	1	n	968
1022	23	table top	Lure	1		0
1022	24	3d glasses	Lure	1	v	875
1022	25	electric drums	Repeated	3	v	592
1022	26	paperclip	Lure	2	v	786
1022	27	ship in a bottle	Lure	1	v	727
1022	28	anchor	Lure	1	v	1117
1022	29	Strawberry	Repeated	1	v	1232
1022	30	Hockey Stick	Lure	3	n	1229
1022	31	printer cartridge	Repeated	1	v	1961
1022	32	thermostat	Lure	2	v	974
1022	33	light stand	Repeated	2		0
1022	34	Soccer Ball	Repeated	2	n	1268
1022	35	arrows	Repeated	2	n	1225
1022	36	Pumpkin	Lure	3	n	1048
1022	37	knit hat	Repeated	1	n	1086
1022	38	pumpkin	Repeated	2	n	662
1022	39	pumpkin pie	Repeated	3	v	1117
1022	40	Ruler	Repeated	3	v	1087
1022	41	bassoon	Lure	3	v	1146
1022	42	megaphone	Lure	2	n	827
1022	43	cream pie	Repeated	2	v	1503
1022	44	Staple Remover	Lure	1	v	675
1022	45	lantern	Lure	1	n	1441
1022	46	allen wrench	Lure	1	v	1107
1022	47	stuffed seahorse	Lure	1	v	663
1022	48	Calculator	Lure	3	v	688
1022	49	Film Reel	Lure	3	v	1162
1022	50	Purse	Lure	2	v	813
1022	51	Stroller	Repeated	1	n	1059
1022	52	grater	Repeated	3	v	847
1022	53	measuring cup	Repeated	3	v	1504
1022	54	Magnifying Glass	Repeated	2	v	590
1022	55	budda fountain	Lure	2	n	801
1022	56	Hanger	Repeated	3	v	976
1022	57	football goal post	Lure	2	n	1322
1022	58	lantern	Repeated	1	n	1320
1022	59	iphone	Repeated	1	v	735
1022	60	rose	Lure	2	n	744
1022	61	stick of butter	Repeated	2	v	744
1022	62	vhs tape	Repeated	1	v	1082
1022	63	exercise ropes	Lure	1		0
1022	64	suit of armor	Repeated	3	n	905
1022	65	Oboe	Lure	3	v	742
1022	66	spray bottle	Repeated	1	v	1352
1022	67	paintbrush	Lure	2	n	934
1022	68	Nails	Repeated	2	n	1253
1022	69	diesel truck	Repeated	3	n	754
1022	70	Balloons	Lure	3	n	598
1022	71	triangle	Repeated	2	v	1418
1022	72	jack in a box	Lure	2	v	886
1023	1	race start pedals	Repeated	1		0
1023	2	stick of butter	Lure	2	v	1104
1023	3	grater	Lure	3	v	1177
1023	4	Glasses	Repeated	2	v	725
1023	5	measuring cup	Lure	3	v	469
1023	6	Air Pump	Repeated	2	v	550
1023	7	spatula	Repeated	2	v	617
1023	8	pumpkin pie	Lure	3	v	837
1023	9	monopoly	Lure	2	v	666
1023	10	disco ball	Repeated	1	v	590
1023	11	pumpkin	Lure	2	v	507
1023	12	electric drums	Lure	3	v	757
1023	13	Laptop	Repeated	2	v	603
1023	14	Nails	Lure	2	v	1052
1023	15	mask	Lure	2	v	879
1023	16	suit of armor	Lure	3		0
1023	17	cinnamon roll	Repeated	1	v	1555
1023	18	Projector	Repeated	2	v	766
1023	19	Stroller	Lure	1	n	636
1023	20	cake platter	Repeated	3	v	730
1023	21	Magnifying Glass	Lure	2	v	664
1023	22	wifi station	Repeated	3	v	603
1023	23	triangle	Lure	2	v	539
1023	24	funnel	Repeated	3	v	592
1023	25	arrows	Lure	2	n	1086
1023	26	beaker	Repeated	2	v	811
1023	27	spork	Repeated	1	v	705
1023	28	computer plugs	Repeated	3	v	591
1023	29	spray bottle	Lure	1	v	543
1023	30	cream pie	Lure	2	v	685
1023	31	Mailbox	Lure	1	n	870
1023	32	Blowdryer	Lure	3	v	791
1023	33	diesel truck	Lure	3	n	807
1023	34	iphone	Lure	1	v	1138
1023	35	axe	Repeated	3	v	1518
1023	36	cage	Lure	3	v	1588
1023	37	Frame	Repeated	1	v	1285
1023	38	Computer	Repeated	2	v	706
1023	39	knit hat	Lure	1	n	1312
1023	40	Map	Lure	1	v	1402
1023	41	Wheelchair	Lure	1	v	778
1023	42	vhs tape	Lure	1	v	597
1023	43	sunglasses	Repeated	1		0
1023	44	cuticle cutters	Repeated	3	v	660
1023	45	3 drawer dresser	Repeated	3	v	736
1023	46	thimble	Repeated	3	v	838
1023	47	Flashlight	Lure	1	n	988
1023	48	Pillow	Lure	3	v	791
1023	49	Hanger	Lure	3	v	723
1023	50	Keyboard	Repeated	1	v	673
1023	51	light stand	Lure	2	v	789
1023	52	Water Gallon	Repeated	2	v	714
1023	53	graduation cap	Repeated	3	v	828
1023	54	jeans	Repeated	3	v	627
1023	55	Strawberry	Lure	1	v	1054
1023	56	Ruler	Lure	3	v	1183
1023	57	silver bracelets	Repeated	2	v	711
1023	58	lamp	Repeated	3	v	675
1023	59	Peas	Repeated	1	n	764
1023	60	Sewing Machine	Repeated	1	v	1188
1023	61	Microphone	Repeated	2	v	1232
1023	62	Toolbox	Repeated	2	n	815
1023	63	exercise ball chair	Lure	3	v	1949
1023	64	Soccer Ball	Lure	2	n	1047
1023	65	Wheelbarrow	Repeated	1	v	1696
1023	66	Baseball	Repeated	1	n	1159
1023	67	Tractor	Repeated	1	n	814
1023	68	press machine	Repeated	3	v	1533
1023	69	cake	Lure	2	v	626
1023	70	label maker	Repeated	2	v	1136
1023	71	printer cartridge	Lure	1	v	1532
1023	72	lantern	Lure	1	n	1204
1024	1	anchor	Repeated	1	n	887
1024	2	megaphone	Repeated	2	n	914
1024	3	Glasses	Lure	2	v	790
1024	4	Pumpkin	Repeated	3	n	791
1024	5	lamp	Lure	3	v	671
1024	6	Projector	Lure	2	v	964
1024	7	Tractor	Lure	1	n	881
1024	8	ship in a bottle	Repeated	1	v	915
1024	9	bassoon	Repeated	3	v	867
1024	10	table top	Repeated	1	v	1430
1024	11	Balloons	Repeated	3	v	1148
1024	12	spatula	Lure	2	v	1231
1024	13	funnel	Lure	3	n	1474
1024	14	wifi station	Lure	3	v	1155
1024	15	Air Pump	Lure	2	n	1400
1024	16	Oboe	Repeated	3	v	951
1024	17	Water Gallon	Lure	2	v	888
1024	18	allen wrench	Repeated	1	n	1418
1024	19	red heart	Repeated	2	v	1350
1024	20	thermostat	Repeated	2	v	813
1024	21	graduation cap	Lure	3	v	1262
1024	22	Baseball	Lure	1	n	793
1024	23	Frame	Lure	1	v	784
1024	24	Keyboard	Lure	1	v	794
1024	25	Film Reel	Repeated	3	v	1064
1024	26	cereal	Repeated	3	v	727
1024	27	Peas	Lure	1	v	1332
1024	28	cake platter	Lure	3	v	959
1024	29	records	Repeated	3	v	888
1024	30	jack in a box	Repeated	2	v	621
1024	31	Wheelbarrow	Lure	1	n	941
1024	32	football goal post	Repeated	2	n	1964
1024	33	exercise ropes	Repeated	1	v	1454
1024	34	Staple Remover	Repeated	1	v	1042
1024	35	label maker	Lure	2	v	1278
1024	36	disco ball	Lure	1	v	1052
1024	37	oreos	Repeated	1	v	909
1024	38	paperclip	Repeated	2	v	844
1024	39	silver bracelets	Lure	2	v	1411
1024	40	Microphone	Lure	2	v	1675
1024	41	stuffed seahorse	Repeated	1	v	1104
1024	42	jeans	Lure	3	v	1615
1024	43	Laptop	Lure	2	v	1770
1024	44	sunglasses	Lure	1	v	932
1024	45	Purse	Repeated	2	n	1349
1024	46	rose	Repeated	2	n	1714
1024	47	spork	Lure	1	v	794
1024	48	cuticle cutters	Lure	3	v	1335
1024	49	budda fountain	Repeated	2	n	1249
1024	50	Hockey Stick	Repeated	3	n	974
1024	51	lantern	Repeated	1	n	1225
1024	52	thimble	Lure	3	v	885
1024	53	Sewing Machine	Lure	1	v	935
1024	54	utensils organizer	Repeated	3	v	798
1024	55	forklift	Repeated	3	n	724
1024	56	Binoculars	Repeated	3	n	1313
1024	57	paintbrush	Repeated	2	n	1655
1024	58	press machine	Lure	3	v	1755
1024	59	chalk	Repeated	1	n	1299
1024	60	Broom	Repeated	1	n	1409
1024	61	Calculator	Repeated	3	v	988
1024	62	3 drawer dresser	Lure	3	v	997
1024	63	axe	Lure	3	n	1720
1024	64	Toolbox	Lure	2	v	1564
1024	65	3d glasses	Repeated	1	v	1205
1024	66	beaker	Lure	2	v	957
1024	67	Computer	Lure	2	v	828
1024	68	cinnamon roll	Lure	1	v	1122
1024	69	race start pedals	Lure	1		0
1024	70	computer plugs	Lure	3	v	898
1024	71	feather	Repeated	2	n	1014
1024	72	Trumpet	Repeated	2	v	830
1025	1	utensils organizer	Lure	3		0
1025	2	Magnifying Glass	Repeated	2	v	998
1025	3	monopoly	Repeated	2	v	942
1025	4	allen wrench	Lure	1	v	1797
1025	5	football goal post	Lure	2	n	1216
1025	6	cereal	Lure	3	v	808
1025	7	Hanger	Repeated	3	v	688
1025	8	budda fountain	Lure	2	n	852
1025	9	cream pie	Repeated	2	v	883
1025	10	pumpkin pie	Repeated	3	v	662
1025	11	lantern	Lure	1	n	767
1025	12	triangle	Repeated	2	v	792
1025	13	Strawberry	Repeated	1	v	665
1025	14	paintbrush	Lure	2	n	942
1025	15	measuring cup	Repeated	3	v	751
1025	16	records	Lure	3	v	720
1025	17	forklift	Lure	3	n	820
1025	18	Staple Remover	Lure	1	v	1124
1025	19	Binoculars	Lure	3	n	1066
1025	20	Pillow	Repeated	3	v	1034
1025	21	Calculator	Lure	3	v	710
1025	22	thermostat	Lure	2	v	752
1025	23	exercise ball chair	Repeated	3	n	848
1025	24	diesel truck	Repeated	3	v	744
1025	25	Soccer Ball	Repeated	2	n	928
1025	26	Mailbox	Repeated	1	n	1104
1025	27	Nails	Repeated	2	n	1017
1025	28	table top	Lure	1	v	1210
1025	29	Map	Repeated	1	n	1132
1025	30	stick of butter	Repeated	2	v	881
1025	31	pumpkin	Repeated	2	n	1163
1025	32	Stroller	Repeated	1	n	847
1025	33	Trumpet	Lure	2	v	1108
1025	34	Blowdryer	Repeated	3	v	848
1025	35	Purse	Lure	2	n	1074
1025	36	oreos	Lure	1	v	689
1025	37	feather	Lure	2	n	947
1025	38	Broom	Lure	1	v	1015
1025	39	arrows	Repeated	2	n	841
1025	40	cake	Repeated	2	v	751
1025	41	Film Reel	Lure	3	n	1322
1025	42	Ruler	Repeated	3	v	927
1025	43	ship in a bottle	Lure	1	v	1223
1025	44	mask	Repeated	2	n	1015
1025	45	rose	Lure	2	n	921
1025	46	electric drums	Repeated	3	v	724
1025	47	chalk	Lure	1	n	1093
1025	48	vhs tape	Repeated	1	v	873
1025	49	megaphone	Lure	2	n	1901
1025	50	Oboe	Lure	3	v	982
1025	51	red heart	Lure	2	n	1286
1025	52	jack in a box	Lure	2	v	841
1025	53	Pumpkin	Lure	3	n	722
1025	54	Flashlight	Repeated	1		0
1025	55	lantern	Repeated	1	n	725
1025	56	anchor	Lure	1	n	1238
1025	57	suit of armor	Repeated	3	n	1318
1025	58	grater	Repeated	3	v	902
1025	59	stuffed seahorse	Lure	1	v	1093
1025	60	Balloons	Lure	3	n	774
1025	61	paperclip	Lure	2	v	909
1025	62	light stand	Repeated	2	n	940
1025	63	printer cartridge	Repeated	1	v	1735
1025	64	cage	Repeated	3	v	1155
1025	65	Hockey Stick	Lure	3	n	869
1025	66	exercise ropes	Lure	1	n	1113
1025	67	bassoon	Lure	3	v	651
1025	68	spray bottle	Repeated	1	v	1098
1025	69	3d glasses	Lure	1	v	1110
1025	70	Wheelchair	Repeated	1	n	1148
1025	71	iphone	Repeated	1	n	1400
1025	72	knit hat	Repeated	1	n	1338
1026	1	measuring cup	Lure	3	v	1624
1026	2	label maker	Repeated	2		0
1026	3	vhs tape	Lure	1	v	1163
1026	4	computer plugs	Repeated	3	v	748
1026	5	monopoly	Lure	2	v	840
1026	6	suit of armor	Lure	3	v	793
1026	7	knit hat	Lure	1	v	1264
1026	8	beaker	Repeated	2	v	1218
1026	9	cake	Lure	2	v	1190
1026	10	Wheelchair	Lure	1	v	1651
1026	11	Baseball	Repeated	1	n	1088
1026	12	arrows	Lure	2	n	1467
1026	13	Frame	Repeated	1	v	1037
1026	14	spatula	Repeated	2	v	1506
1026	15	3 drawer dresser	Repeated	3	v	912
1026	16	Laptop	Repeated	2	v	725
1026	17	Tractor	Repeated	1	n	934
1026	18	Water Gallon	Repeated	2	v	857
1026	19	Air Pump	Repeated	2	n	1282
1026	20	race start pedals	Repeated	1	n	1241
1026	21	light stand	Lure	2	n	1985
1026	22	spray bottle	Lure	1	v	1713
1026	23	electric drums	Lure	3	v	1821
1026	24	Pillow	Lure	3	v	1234
1026	25	graduation cap	Repeated	3	n	1129
1026	26	funnel	Repeated	3	v	1339
1026	27	cake platter	Repeated	3	v	1176
1026	28	cage	Lure	3	v	1413
1026	29	Microphone	Repeated	2	v	1147
1026	30	Computer	Repeated	2	v	938
1026	31	Magnifying Glass	Lure	2	v	1558
1026	32	wifi station	Repeated	3	v	1126
1026	33	Sewing Machine	Repeated	1	v	948
1026	34	pumpkin pie	Lure	3	v	559
1026	35	Wheelbarrow	Repeated	1	n	715
1026	36	Hanger	Lure	3	v	919
1026	37	Soccer Ball	Lure	2	n	740
1026	38	lantern	Lure	1	n	1020
1026	39	Map	Lure	1	n	1449
1026	40	Flashlight	Lure	1	n	958
1026	41	Ruler	Lure	3	v	1367
1026	42	pumpkin	Lure	2	n	815
1026	43	sunglasses	Repeated	1	v	811
1026	44	cuticle cutters	Repeated	3	n	936
1026	45	Toolbox	Repeated	2	n	675
1026	46	cream pie	Lure	2	v	810
1026	47	Glasses	Repeated	2	v	1016
1026	48	diesel truck	Lure	3	n	829
1026	49	exercise ball chair	Lure	3	n	1463
1026	50	press machine	Repeated	3	n	953
1026	51	silver bracelets	Repeated	2	v	1885
1026	52	Stroller	Lure	1	n	1131
1026	53	Peas	Repeated	1	v	1237
1026	54	Blowdryer	Lure	3	v	914
1026	55	spork	Repeated	1	v	984
1026	56	mask	Lure	2	v	1068
1026	57	jeans	Repeated	3	v	1505
1026	58	iphone	Lure	1	v	1258
1026	59	triangle	Lure	2	v	1464
1026	60	Nails	Lure	2	n	773
1026	61	disco ball	Repeated	1	v	1556
1026	62	Keyboard	Repeated	1	v	839
1026	63	Strawberry	Lure	1	v	1437
1026	64	stick of butter	Lure	2	v	886
1026	65	Projector	Repeated	2	v	1329
1026	66	Mailbox	Lure	1	n	1315
1026	67	thimble	Repeated	3		0
1026	68	axe	Repeated	3	n	705
1026	69	grater	Lure	3	v	1510
1026	70	printer cartridge	Lure	1		0
1026	71	cinnamon roll	Repeated	1	v	959
1026	72	lamp	Repeated	3	v	1161
1027	1	cinnamon roll	Lure	1		0
1027	2	Toolbox	Lure	2	n	1143
1027	3	oreos	Repeated	1	v	793
1027	4	race start pedals	Lure	1	v	1130
1027	5	Tractor	Lure	1	n	976
1027	6	Calculator	Repeated	3	v	822
1027	7	cereal	Repeated	3	v	540
1027	8	jack in a box	Repeated	2	v	444
1027	9	spatula	Lure	2	n	595
1027	10	Laptop	Lure	2	v	739
1027	11	Oboe	Repeated	3	v	685
1027	12	silver bracelets	Lure	2	v	518
1027	13	Peas	Lure	1	v	317
1027	14	Baseball	Lure	1	v	386
1027	15	records	Repeated	3	v	1984
1027	16	utensils organizer	Repeated	3	v	759
1027	17	allen wrench	Repeated	1	n	802
1027	18	Film Reel	Repeated	3	v	818
1027	19	Purse	Repeated	2	v	572
1027	20	Binoculars	Repeated	3	n	608
1027	21	ship in a bottle	Repeated	1	v	1030
1027	22	cuticle cutters	Lure	3	v	806
1027	23	Staple Remover	Repeated	1	v	912
1027	24	Air Pump	Lure	2	n	882
1027	25	Water Gallon	Lure	2	v	1384
1027	26	lantern	Repeated	1	n	783
1027	27	spork	Lure	1	v	1191
1027	28	feather	Repeated	2	n	965
1027	29	3 drawer dresser	Lure	3	v	881
1027	30	exercise ropes	Repeated	1	v	1215
1027	31	lamp	Lure	3	v	889
1027	32	rose	Repeated	2	n	719
1027	33	wifi station	Lure	3	v	946
1027	34	megaphone	Repeated	2	n	1337
1027	35	beaker	Lure	2	v	824
1027	36	computer plugs	Lure	3	v	746
1027	37	Sewing Machine	Lure	1	v	664
1027	38	chalk	Repeated	1	v	731
1027	39	table top	Repeated	1	v	595
1027	40	thimble	Lure	3	v	623
1027	41	funnel	Lure	3	v	658
1027	42	disco ball	Lure	1	v	708
1027	43	Microphone	Lure	2	v	626
1027	44	Projector	Lure	2	v	554
1027	45	paperclip	Repeated	2	v	518
1027	46	graduation cap	Lure	3	n	740
1027	47	axe	Lure	3	n	553
1027	48	football goal post	Repeated	2	n	1185
1027	49	thermostat	Repeated	2	v	929
1027	50	sunglasses	Lure	1	v	743
1027	51	Wheelbarrow	Lure	1	n	743
1027	52	Balloons	Repeated	3	n	763
1027	53	cake platter	Lure	3	v	828
1027	54	label maker	Lure	2	v	1172
1027	55	stuffed seahorse	Repeated	1	v	779
1027	56	Hockey Stick	Repeated	3	n	784
1027	57	forklift	Repeated	3	n	773
1027	58	Trumpet	Repeated	2	v	820
1027	59	Glasses	Lure	2	v	487
1027	60	Frame	Lure	1	v	332
1027	61	bassoon	Repeated	3	v	465
1027	62	3d glasses	Repeated	1	v	409
1027	63	budda fountain	Repeated	2	v	433
1027	64	Broom	Repeated	1	v	401
1027	65	Pumpkin	Repeated	3	v	567
1027	66	anchor	Repeated	1	n	855
1027	67	press machine	Lure	3	v	838
1027	68	Computer	Lure	2	v	914
1027	69	paintbrush	Repeated	2	v	672
1027	70	jeans	Lure	3	v	759
1027	71	red heart	Repeated	2	v	601
1027	72	Keyboard	Lure	1	v	568
1028	1	suit of armor	Repeated	3	n	701
1028	2	Film Reel	Lure	3	v	978
1028	3	Flashlight	Repeated	1	v	855
1028	4	paintbrush	Lure	2	n	870
1028	5	stuffed seahorse	Lure	1	v	825
1028	6	mask	Repeated	2	v	1001
1028	7	spray bottle	Repeated	1	v	1003
1028	8	Hockey Stick	Lure	3	n	648
1028	9	megaphone	Lure	2	n	796
1028	10	triangle	Repeated	2	n	841
1028	11	arrows	Repeated	2	n	877
1028	12	pumpkin pie	Repeated	3	v	948
1028	13	stick of butter	Repeated	2	v	713
1028	14	Nails	Repeated	2	n	763
1028	15	Magnifying Glass	Repeated	2	v	883
1028	16	ship in a bottle	Lure	1	v	1026
1028	17	exercise ball chair	Repeated	3	v	953
1028	18	red heart	Lure	2	v	651
1028	19	cake	Repeated	2	v	778
1028	20	lantern	Repeated	1	n	761
1028	21	monopoly	Repeated	2	v	651
1028	22	pumpkin	Repeated	2	n	685
1028	23	Trumpet	Lure	2	v	1013
1028	24	paperclip	Lure	2	v	664
1028	25	feather	Lure	2	n	755
1028	26	utensils organizer	Lure	3	v	632
1028	27	rose	Lure	2	v	647
1028	28	Map	Repeated	1	n	914
1028	29	jack in a box	Lure	2	v	703
1028	30	cream pie	Repeated	2	v	620
1028	31	measuring cup	Repeated	3	v	801
1028	32	lantern	Lure	1	n	786
1028	33	bassoon	Lure	3	v	623
1028	34	light stand	Repeated	2	v	966
1028	35	Broom	Lure	1	v	636
1028	36	Binoculars	Lure	3	n	938
1028	37	Pumpkin	Lure	3	n	567
1028	38	chalk	Lure	1	n	1149
1028	39	Stroller	Repeated	1	n	824
1028	40	Oboe	Lure	3	v	606
1028	41	3d glasses	Lure	1	v	1275
1028	42	grater	Repeated	3	v	730
1028	43	Soccer Ball	Repeated	2	n	910
1028	44	diesel truck	Repeated	3	n	752
1028	45	budda fountain	Lure	2	n	689
1028	46	Calculator	Lure	3		0
1028	47	Blowdryer	Repeated	3	v	673
1028	48	Ruler	Repeated	3	v	923
1028	49	Pillow	Repeated	3	v	583
1028	50	allen wrench	Lure	1	v	1003
1028	51	cereal	Lure	3	v	601
1028	52	records	Lure	3	v	739
1028	53	iphone	Repeated	1	v	762
1028	54	Wheelchair	Repeated	1	v	976
1028	55	table top	Lure	1	v	1054
1028	56	knit hat	Repeated	1		0
1028	57	Mailbox	Repeated	1	n	907
1028	58	Balloons	Lure	3	v	1126
1028	59	electric drums	Repeated	3	v	851
1028	60	oreos	Lure	1	v	680
1028	61	Purse	Lure	2	v	755
1028	62	football goal post	Lure	2	n	1277
1028	63	thermostat	Lure	2	v	704
1028	64	vhs tape	Repeated	1	v	786
1028	65	Strawberry	Repeated	1	v	670
1028	66	exercise ropes	Lure	1	n	806
1028	67	cage	Repeated	3	v	736
1028	68	anchor	Lure	1	n	774
1028	69	Hanger	Repeated	3	v	615
1028	70	Staple Remover	Lure	1	v	578
1028	71	printer cartridge	Repeated	1	v	999
1028	72	forklift	Lure	3	n	747
1029	1	monopoly	Lure	2	v	1323
1029	2	pumpkin pie	Lure	3	v	1146
1029	3	diesel truck	Lure	3	n	924
1029	4	cage	Lure	3	v	1057
1029	5	sunglasses	Repeated	1	v	953
1029	6	spork	Repeated	1	v	1076
1029	7	grater	Lure	3	v	685
1029	8	computer plugs	Repeated	3	v	1049
1029	9	axe	Repeated	3	n	757
1029	10	Projector	Repeated	2	v	1011
1029	11	jeans	Repeated	3	v	1735
1029	12	funnel	Repeated	3		0
1029	13	Baseball	Repeated	1	n	880
1029	14	lantern	Lure	1	n	944
1029	15	cake platter	Repeated	3	v	830
1029	16	Air Pump	Repeated	2	n	1000
1029	17	Mailbox	Lure	1	n	1520
1029	18	Sewing Machine	Repeated	1	v	1494
1029	19	stick of butter	Lure	2	v	936
1029	20	Nails	Lure	2	n	807
1029	21	silver bracelets	Repeated	2	v	1414
1029	22	label maker	Repeated	2	v	1193
1029	23	Hanger	Lure	3	v	786
1029	24	vhs tape	Lure	1	v	770
1029	25	light stand	Lure	2	v	797
1029	26	Magnifying Glass	Lure	2	n	1302
1029	27	Tractor	Repeated	1		0
1029	28	mask	Lure	2	v	1009
1029	29	arrows	Lure	2	n	981
1029	30	Microphone	Repeated	2	v	1218
1029	31	cuticle cutters	Repeated	3	v	1462
1029	32	beaker	Repeated	2	v	829
1029	33	graduation cap	Repeated	3	n	1139
1029	34	lamp	Repeated	3	v	806
1029	35	thimble	Repeated	3	v	1129
1029	36	cake	Lure	2	v	948
1029	37	3 drawer dresser	Repeated	3	v	864
1029	38	Keyboard	Repeated	1	v	864
1029	39	knit hat	Lure	1	n	1141
1029	40	exercise ball chair	Lure	3	v	1398
1029	41	wifi station	Repeated	3	v	938
1029	42	race start pedals	Repeated	1	v	1236
1029	43	spatula	Repeated	2	v	1228
1029	44	measuring cup	Lure	3	v	798
1029	45	Strawberry	Lure	1	n	797
1029	46	Soccer Ball	Lure	2	n	482
1029	47	Peas	Repeated	1	n	857
1029	48	electric drums	Lure	3	v	880
1029	49	Frame	Repeated	1	v	758
1029	50	Toolbox	Repeated	2	v	1103
1029	51	Stroller	Lure	1	n	976
1029	52	Ruler	Lure	3	v	1744
1029	53	cream pie	Lure	2	v	949
1029	54	spray bottle	Lure	1	v	821
1029	55	Laptop	Repeated	2	v	505
1029	56	Pillow	Lure	3	v	753
1029	57	Wheelchair	Lure	1	n	1498
1029	58	Wheelbarrow	Repeated	1	n	1414
1029	59	Glasses	Repeated	2	v	746
1029	60	suit of armor	Lure	3	n	1229
1029	61	Map	Lure	1	n	1297
1029	62	Water Gallon	Repeated	2	n	1068
1029	63	Blowdryer	Lure	3	v	1441
1029	64	Flashlight	Lure	1	n	1879
1029	65	disco ball	Repeated	1	v	976
1029	66	triangle	Lure	2	v	959
1029	67	Computer	Repeated	2	v	681
1029	68	cinnamon roll	Repeated	1	v	1110
1029	69	pumpkin	Lure	2	n	1135
1029	70	press machine	Repeated	3	v	1199
1029	71	iphone	Lure	1	v	1734
1029	72	printer cartridge	Lure	1	v	1747
1030	1	Purse	Repeated	2	v	950
1030	2	budda fountain	Repeated	2	n	1898
1030	3	paperclip	Repeated	2	v	906
1030	4	Binoculars	Repeated	3	n	995
1030	5	Sewing Machine	Lure	1	v	968
1030	6	cinnamon roll	Lure	1	v	1226
1030	7	table top	Repeated	1	v	1123
1030	8	ship in a bottle	Repeated	1	v	1280
1030	9	beaker	Lure	2	v	1246
1030	10	computer plugs	Lure	3	v	1044
1030	11	forklift	Repeated	3	n	1751
1030	12	jack in a box	Repeated	2	v	912
1030	13	Microphone	Lure	2	v	1022
1030	14	records	Repeated	3	v	1275
1030	15	Air Pump	Lure	2	n	1298
1030	16	exercise ropes	Repeated	1	n	764
1030	17	Frame	Lure	1	v	746
1030	18	Staple Remover	Repeated	1	v	862
1030	19	megaphone	Repeated	2	n	789
1030	20	jeans	Lure	3	v	780
1030	21	thermostat	Repeated	2	v	916
1030	22	Calculator	Repeated	3	v	832
1030	23	Balloons	Repeated	3	n	1355
1030	24	cake platter	Lure	3	v	801
1030	25	press machine	Lure	3	v	1642
1030	26	Projector	Lure	2	v	888
1030	27	wifi station	Lure	3	v	982
1030	28	Pumpkin	Repeated	3	n	838
1030	29	Water Gallon	Lure	2	v	992
1030	30	silver bracelets	Lure	2	v	1679
1030	31	Oboe	Repeated	3	v	765
1030	32	Tractor	Lure	1	n	821
1030	33	football goal post	Repeated	2	n	1772
1030	34	label maker	Lure	2	v	1811
1030	35	chalk	Repeated	1	v	1379
1030	36	Computer	Lure	2	v	875
1030	37	Broom	Repeated	1	v	1091
1030	38	stuffed seahorse	Repeated	1	v	1168
1030	39	funnel	Lure	3	v	681
1030	40	Glasses	Lure	2	v	1222
1030	41	Film Reel	Repeated	3	v	939
1030	42	red heart	Repeated	2	v	1835
1030	43	lantern	Repeated	1	n	859
1030	44	Peas	Lure	1	n	1508
1030	45	Wheelbarrow	Lure	1	n	705
1030	46	utensils organizer	Repeated	3	v	926
1030	47	spork	Lure	1	v	785
1030	48	oreos	Repeated	1	v	879
1030	49	sunglasses	Lure	1	v	822
1030	50	3 drawer dresser	Lure	3	v	765
1030	51	cuticle cutters	Lure	3	v	1024
1030	52	Keyboard	Lure	1	v	591
1030	53	axe	Lure	3	v	1540
1030	54	rose	Repeated	2	n	1103
1030	55	Trumpet	Repeated	2	v	676
1030	56	race start pedals	Lure	1		0
1030	57	feather	Repeated	2	n	956
1030	58	3d glasses	Repeated	1	v	926
1030	59	disco ball	Lure	1	v	923
1030	60	Hockey Stick	Repeated	3	n	880
1030	61	paintbrush	Repeated	2	n	1011
1030	62	anchor	Repeated	1	n	1405
1030	63	lamp	Lure	3	v	684
1030	64	Toolbox	Lure	2	n	1302
1030	65	bassoon	Repeated	3	v	746
1030	66	thimble	Lure	3	v	881
1030	67	cereal	Repeated	3	v	638
1030	68	graduation cap	Lure	3	v	1078
1030	69	Baseball	Lure	1	n	878
1030	70	allen wrench	Repeated	1	n	1417
1030	71	Laptop	Lure	2	v	780
1030	72	spatula	Lure	2	v	690
1031	1	electric drums	Repeated	3	v	1955
1031	2	grater	Repeated	3		0
1031	3	Magnifying Glass	Repeated	2	n	1273
1031	4	forklift	Lure	3	v	1446
1031	5	Balloons	Lure	3	v	1310
1031	6	Strawberry	Repeated	1	n	1099
1031	7	iphone	Repeated	1	v	737
1031	8	Film Reel	Lure	3	v	1027
1031	9	exercise ropes	Lure	1	n	873
1031	10	table top	Lure	1	v	949
1031	11	Wheelchair	Repeated	1	v	1076
1031	12	pumpkin pie	Repeated	3	v	920
1031	13	paintbrush	Lure	2	v	899
1031	14	anchor	Lure	1	n	800
1031	15	jack in a box	Lure	2	v	720
1031	16	rose	Lure	2	n	773
1031	17	feather	Lure	2	n	729
1031	18	Nails	Repeated	2	v	906
1031	19	records	Lure	3	v	802
1031	20	stick of butter	Repeated	2	v	654
1031	21	cage	Repeated	3	v	1054
1031	22	triangle	Repeated	2	v	781
1031	23	cake	Repeated	2	v	700
1031	24	cream pie	Repeated	2	v	700
1031	25	Pillow	Repeated	3	v	693
1031	26	Hanger	Repeated	3	v	625
1031	27	Stroller	Repeated	1	n	1230
1031	28	Binoculars	Lure	3	n	818
1031	29	light stand	Repeated	2	n	1139
1031	30	vhs tape	Repeated	1	v	832
1031	31	printer cartridge	Repeated	1	v	1597
1031	32	chalk	Lure	1	v	808
1031	33	ship in a bottle	Lure	1	v	1127
1031	34	stuffed seahorse	Lure	1	v	955
1031	35	Pumpkin	Lure	3	n	784
1031	36	bassoon	Lure	3	v	1100
1031	37	Mailbox	Repeated	1	n	845
1031	38	lantern	Repeated	1	n	734
1031	39	paperclip	Lure	2	v	860
1031	40	megaphone	Lure	2	n	929
1031	41	monopoly	Repeated	2	v	733
1031	42	Purse	Lure	2	v	661
1031	43	Map	Repeated	1	n	1053
1031	44	Hockey Stick	Lure	3	n	874
1031	45	utensils organizer	Lure	3	v	788
1031	46	Oboe	Lure	3	v	1345
1031	47	budda fountain	Lure	2	n	890
1031	48	football goal post	Lure	2	n	1067
1031	49	Staple Remover	Lure	1	v	778
1031	50	Ruler	Repeated	3	v	1140
1031	51	arrows	Repeated	2	n	1018
1031	52	measuring cup	Repeated	3	v	559
1031	53	lantern	Lure	1	n	769
1031	54	exercise ball chair	Repeated	3	n	1186
1031	55	Trumpet	Lure	2	v	540
1031	56	knit hat	Repeated	1	v	773
1031	57	Blowdryer	Repeated	3	v	835
1031	58	cereal	Lure	3	v	941
1031	59	Flashlight	Repeated	1	n	860
1031	60	oreos	Lure	1	v	611
1031	61	thermostat	Lure	2	v	907
1031	62	3d glasses	Lure	1	v	1303
1031	63	suit of armor	Repeated	3	v	948
1031	64	mask	Repeated	2	v	1288
1031	65	pumpkin	Repeated	2	n	730
1031	66	diesel truck	Repeated	3	n	1401
1031	67	Broom	Lure	1	v	931
1031	68	Calculator	Lure	3	v	723
1031	69	allen wrench	Lure	1	n	1317
1031	70	spray bottle	Repeated	1	v	685
1031	71	Soccer Ball	Repeated	2	n	530
1031	72	red heart	Lure	2	v	667
1032	1	suit of armor	Lure	3		0
1032	2	diesel truck	Lure	3	v	1355
1032	3	stick of butter	Lure	2	v	1254
1032	4	silver bracelets	Repeated	2	v	822
1032	5	Wheelbarrow	Repeated	1	n	1007
1032	6	Keyboard	Repeated	1	v	800
1032	7	monopoly	Lure	2	v	761
1032	8	Map	Lure	1	n	891
1032	9	lantern	Lure	1	n	910
1032	10	iphone	Lure	1	v	1919
1032	11	Glasses	Repeated	2	v	1112
1032	12	Projector	Repeated	2	v	1101
1032	13	pumpkin	Lure	2	n	1354
1032	14	Soccer Ball	Lure	2	n	685
1032	15	measuring cup	Lure	3	v	994
1032	16	disco ball	Repeated	1	v	1283
1032	17	beaker	Repeated	2	v	1148
1032	18	Peas	Repeated	1	n	916
1032	19	Toolbox	Repeated	2	n	1286
1032	20	funnel	Repeated	3	v	987
1032	21	spatula	Repeated	2	v	849
1032	22	Wheelchair	Lure	1	v	1109
1032	23	knit hat	Lure	1	n	1169
1032	24	Baseball	Repeated	1	n	1447
1032	25	axe	Repeated	3	n	1039
1032	26	arrows	Lure	2	n	735
1032	27	Microphone	Repeated	2	v	1126
1032	28	Frame	Repeated	1	v	1322
1032	29	press machine	Repeated	3	v	1502
1032	30	Computer	Repeated	2	v	757
1032	31	pumpkin pie	Lure	3	v	1172
1032	32	label maker	Repeated	2	v	1137
1032	33	Mailbox	Lure	1	n	1505
1032	34	graduation cap	Repeated	3		0
1032	35	Ruler	Lure	3	v	766
1032	36	Nails	Lure	2	n	1584
1032	37	Pillow	Lure	3	v	1725
1032	38	cage	Lure	3		0
1032	39	Air Pump	Repeated	2		0
1032	40	mask	Lure	2	v	1039
1032	41	grater	Lure	3	v	726
1032	42	Hanger	Lure	3	v	755
1032	43	wifi station	Repeated	3	v	650
1032	44	vhs tape	Lure	1	v	955
1032	45	cuticle cutters	Repeated	3	v	1096
1032	46	cake platter	Repeated	3	v	832
1032	47	cake	Lure	2	v	948
1032	48	cream pie	Lure	2	v	1060
1032	49	Stroller	Lure	1	n	773
1032	50	computer plugs	Repeated	3	v	684
1032	51	thimble	Repeated	3	v	799
1032	52	exercise ball chair	Lure	3	v	1160
1032	53	Laptop	Repeated	2	v	682
1032	54	race start pedals	Repeated	1	v	1031
1032	55	spray bottle	Lure	1	n	1102
[truncated: 3,185 more rows]
