# Supplementary material for: A New Measure of Mnemonic Discrimination Applicable to Recognition Memory Tests With Continuous Variation in Novel Stimulus Interference
Source: Brain Behav. 2025 Jun 26;15(6):e70303. doi: 10.1002/brb3.70303 (PMC12198479; doi:10.1002/brb3.70303)
Supplement: Supplementary file 2 — Supporting Information [file BRB3-15-e70303-s002.zip › MDI/data/Analysis_simdataexp.R]

library(tidyverse)
library(ggstatsplot)
library(ggplot2)
library(ggsci)
library(lmerTest)
library(sjPlot)
library(ggpubr)
library(performance)

data <- read_csv("sim_data_exp.csv")

data$λ_index
data$Δ_index

names(data)[names(data) == "λ_index"] <- "lambda_index"
names(data)[names(data) == "base_λ"] <- "base_lambda"
names(data)[names(data) == "Δ_index"] <- "delta_index"


ldi_m <- lm(data = data, scale(LDI) ~ scale(lambda_index) + scale(delta_index))
base_m <- lm(data = data, scale(base_lambda) ~ scale(lambda_index) + scale(delta_index))
rec_m <- lm(data = data, scale(REC) ~ scale(lambda_index) + scale(delta_index))
lmdi_lrec_m <- lm(data = data, scale(lambda_index) ~ scale(delta_index))


tab_model(ldi_m)
tab_model(base_m)
tab_model(rec_m)
tab_model(lmdi_lrec_m)


data_04 <- filter(data, delta_index >= 0.4)

ldi_m <- lm(data = data_04, scale(LDI) ~ scale(lambda_index) + scale(delta_index))
base_m <- lm(data = data_04, scale(base_lambda) ~ scale(lambda_index) + scale(delta_index))
rec_m <- lm(data = data_04, scale(REC) ~ scale(lambda_index) + scale(delta_index))
lmdi_lrec_m <- lm(data = data_04, scale(lambda_index) ~ scale(delta_index))


tab_model(ldi_m)
tab_model(base_m)
tab_model(rec_m)
tab_model(lmdi_lrec_m)


data_06 <- filter(data, delta_index >= 0.6)

ldi_m <- lm(data = data_06, scale(LDI) ~ scale(lambda_index) + scale(delta_index))
base_m <- lm(data = data_06, scale(base_lambda) ~ scale(lambda_index) + scale(delta_index))
rec_m <- lm(data = data_06, scale(REC) ~ scale(lambda_index) + scale(delta_index))
lmdi_lrec_m <- lm(data = data_06, scale(lambda_index) ~ scale(delta_index))


tab_model(ldi_m)
tab_model(base_m)
tab_model(rec_m)
tab_model(lmdi_lrec_m)


#pdf("fig.pdf", width=21, height=14)
#combined_fig <- ggarrange(fig_ldi, fig_rec, fig_ldi_rec, fig_oldldi_rec,
                        #  fig_ldi_oldrec, labels = c("A", "B", "C", "D", "E"),
                         # font.label = list(size = 20), ncol = 3, nrow = 2)
#dev.off()

#combined_fig
