# Supplementary material for: A New Measure of Mnemonic Discrimination Applicable to Recognition Memory Tests With Continuous Variation in Novel Stimulus Interference
Source: Brain Behav. 2025 Jun 26;15(6):e70303. doi: 10.1002/brb3.70303 (PMC12198479; doi:10.1002/brb3.70303)
Supplement: Supplementary file 2 — Supporting Information [file BRB3-15-e70303-s002.zip › MDI/data/mst_distances.csv]

ImageName	1001a.png	1001b.png	1002a.png	1002b.png	1003a.png	1003b.png	1004a.png	1004b.png	1005a.png	1005b.png	1006a.png	1006b.png	1007a.png	1007b.png	1008a.png	1008b.png	1009a.png	1009b.png	1010a.png	1010b.png	1011a.png	1011b.png	1012a.png	1012b.png	1013a.png	1013b.png	1014a.png	1014b.png	1015a.png	1015b.png	1016a.png	1016b.png	1017a.png	1017b.png	1018a.png	1018b.png	1019a.png	1019b.png	1020a.png	1020b.png	1021a.png	1021b.png	1022a.png	1022b.png	1023a.png	1023b.png	1024a.png	1024b.png	1025a.png
1001a.png	0	0.42259675	0.6561212	0.53535223	0.7527818	0.7207043	0.903898	0.90710706	0.85538125	0.84352946	0.82277775	0.8115157	0.77154857	0.75847626	0.84743094	0.89942783	0.8968602	0.9343091	0.6962152	0.7985227	0.81173795	0.8340699	0.7944738	0.82653534	0.79953253	0.6837927	0.808348	0.81425905	0.9209353	0.8801595	0.63985676	0.6605624	0.9204518	0.77165854	0.9653566	0.87115735	0.90663135	0.90293396	0.87335825	0.82828134	0.68268514	0.6675432	0.85461	0.7813687	0.8233546	0.76301897	0.80658746	0.76905924	0.83676624
1001b.png	0.42259675	0	0.8294998	0.7073083	0.83218634	0.8058133	0.91681415	0.9275593	0.89829034	0.8734195	0.8379197	0.8371359	0.88984984	0.86874443	0.932354	0.95757884	0.93202585	0.9661227	0.8346825	0.8994968	0.89571375	0.90159935	0.88626474	0.9028691	0.91071886	0.8822152	0.91280645	0.9165162	0.9547005	0.9319382	0.809388	0.79332983	0.9614088	0.9061352	0.9690806	0.9232843	0.949897	0.951797	0.9020894	0.9054109	0.8170899	0.8008854	0.8721072	0.81354076	0.81574	0.78588086	0.8483424	0.8399799	0.8508625
1002a.png	0.6561212	0.8294998	0	0.5838246	0.7919177	0.8227389	0.94185454	0.9414124	0.8920666	0.9248875	0.9217401	0.89330256	0.893382	0.8575637	0.8797163	0.929738	0.90526724	0.9203104	0.75405514	0.79462886	0.84793043	0.8600441	0.83553267	0.9044157	0.7333256	0.6977011	0.79171	0.786752	0.89076215	0.8996255	0.777161	0.5519645	0.9276755	0.8419992	0.95428544	0.8809595	0.9048229	0.9172603	0.9052058	0.8490472	0.6959083	0.8002929	0.88556063	0.8798381	0.8746209	0.7911908	0.87002873	0.8250723	0.8729633
1002b.png	0.53535223	0.7073083	0.5838246	0	0.80580384	0.7968304	0.9374683	0.94904494	0.90720075	0.928476	0.8938781	0.8819347	0.9163538	0.878072	0.89457315	0.92908025	0.92194545	0.94819844	0.680226	0.7367748	0.87345815	0.9052735	0.89726985	0.93943876	0.81971705	0.78175557	0.87086576	0.8871108	0.9304043	0.9363715	0.8242508	0.6908427	0.93581873	0.82318854	0.97131705	0.911034	0.92161876	0.9167906	0.85633075	0.80690604	0.74613047	0.85153294	0.92106694	0.86012787	0.9016874	0.7949922	0.89339656	0.84411734	0.8901329
1003a.png	0.7527818	0.83218634	0.7919177	0.80580384	0	0.41802597	0.9561986	0.94933295	0.7113124	0.7994297	0.8033881	0.81863487	0.78903544	0.7878651	0.838911	0.83905935	0.8395579	0.8567443	0.8765275	0.8621171	0.6037587	0.668002	0.8144421	0.89235336	0.82206863	0.827488	0.8115591	0.81391966	0.8357563	0.7959633	0.82252187	0.7082201	0.9807474	0.91835296	0.9583149	0.86456627	0.7983695	0.79930025	0.7924032	0.79705	0.831	0.8303728	0.6411333	0.73344594	0.88329476	0.8509112	0.75330687	0.61004794	0.92810774
1003b.png	0.7207043	0.8058133	0.8227389	0.7968304	0.41802597	0	0.9450133	0.94303715	0.6477095	0.6477293	0.8213422	0.8155088	0.80923873	0.78226066	0.8147179	0.880891	0.7556779	0.6994614	0.87633985	0.8646297	0.6171477	0.705668	0.80840236	0.87650007	0.8432499	0.85455155	0.7968338	0.8119407	0.78623813	0.7734621	0.8149382	0.6974001	0.9836435	0.9289797	0.9511347	0.81952226	0.7883181	0.7487334	0.8112935	0.746138	0.82339346	0.7922933	0.70357674	0.65612113	0.89248854	0.84833306	0.75993	0.6740502	0.8910388
1004a.png	0.903898	0.91681415	0.94185454	0.9374683	0.9561986	0.9450133	0	0.13101602	0.9618552	0.9412353	0.88246644	0.87677	0.95189893	0.94839835	0.9402787	0.95614034	0.95942503	0.98019594	0.96203977	0.9468005	0.914983	0.92863995	0.9358717	0.9373401	0.9534616	0.9332451	0.92191887	0.90176636	0.9493383	0.90497386	0.9384167	0.8971293	0.9819847	0.9542037	0.9726262	0.9452256	0.95921254	0.95959383	0.92125034	0.90582156	0.87158984	0.90244573	0.9528065	0.9473027	0.95951396	0.9549421	0.965116	0.9581384	0.94155645
1004b.png	0.90710706	0.9275593	0.9414124	0.94904494	0.94933295	0.94303715	0.13101602	0	0.95425093	0.9151034	0.7987575	0.8095679	0.9437114	0.93420553	0.92405283	0.94551164	0.9491806	0.9732234	0.95120287	0.92934936	0.9362327	0.946513	0.92753243	0.91413933	0.9381455	0.913098	0.9133204	0.8969494	0.94261426	0.89948577	0.9210363	0.89136714	0.97000784	0.94709396	0.9661017	0.9129287	0.9543072	0.9516576	0.87464756	0.8664922	0.87745863	0.90280056	0.9611786	0.94438326	0.9370488	0.9237363	0.94923675	0.95127267	0.9479791
1005a.png	0.85538125	0.89829034	0.8920666	0.90720075	0.7113124	0.6477095	0.9618552	0.95425093	0	0.35283732	0.7717523	0.80319697	0.77545637	0.82718897	0.7491201	0.8570013	0.5505193	0.6157764	0.9110483	0.9103293	0.6592048	0.68495536	0.64123386	0.7200635	0.8631549	0.87627935	0.8158421	0.83276105	0.6737973	0.6184904	0.86087453	0.7818465	0.9817187	0.9456606	0.92491484	0.738219	0.61368114	0.6384387	0.7837306	0.76965415	0.8503747	0.78491896	0.87051284	0.82864344	0.9489185	0.91462845	0.82410514	0.7721534	0.9280406
1005b.png	0.84352946	0.8734195	0.9248875	0.928476	0.7994297	0.6477293	0.9412353	0.9151034	0.35283732	0	0.7043536	0.70747745	0.8006673	0.83800954	0.7470272	0.8342978	0.49878418	0.505875	0.9271261	0.92892027	0.7241864	0.77425516	0.7766225	0.79075617	0.88977087	0.8936987	0.8652195	0.8604816	0.7988303	0.6727337	0.90414995	0.8360069	0.97785467	0.95253694	0.9271461	0.8110707	0.73560345	0.7402773	0.8499402	0.8263409	0.88181454	0.8250816	0.9029422	0.8340666	0.9487992	0.92435557	0.828055	0.8141025	0.92569125
1006a.png	0.82277775	0.8379197	0.9217401	0.8938781	0.8033881	0.8213422	0.88246644	0.7987575	0.7717523	0.7043536	0	0.20795757	0.7131152	0.79486156	0.8151024	0.8392878	0.78804904	0.8443116	0.9110417	0.8828173	0.6754273	0.64474314	0.72990656	0.6938034	0.8434156	0.8727754	0.79970735	0.7990531	0.8381615	0.75954604	0.8639926	0.8507794	0.9736577	0.956452	0.90661967	0.7297434	0.8178774	0.8353653	0.9092588	0.89284647	0.81602967	0.6802267	0.899543	0.81008875	0.9110068	0.90772974	0.695103	0.70447963	0.92126215
1006b.png	0.8115157	0.8371359	0.89330256	0.8819347	0.81863487	0.8155088	0.87677	0.8095679	0.80319697	0.70747745	0.20795757	0	0.7476263	0.7621068	0.8361941	0.8854766	0.8402356	0.8899555	0.88754505	0.85973966	0.7134464	0.68158203	0.7630992	0.7111002	0.83562577	0.8376522	0.807013	0.7934456	0.78491455	0.71254236	0.88564193	0.8262377	0.97060436	0.93580073	0.93909055	0.74360025	0.835593	0.84537894	0.90365577	0.89732707	0.755533	0.6437931	0.8892608	0.82230407	0.9194523	0.8868374	0.6787405	0.69491774	0.9032918
1007a.png	0.77154857	0.88984984	0.893382	0.9163538	0.78903544	0.80923873	0.95189893	0.9437114	0.77545637	0.8006673	0.7131152	0.7476263	0	0.2217679	0.8626481	0.91255885	0.83817816	0.8680696	0.8920364	0.8648248	0.71346945	0.72218895	0.79332554	0.80663514	0.81219363	0.8049643	0.7931085	0.77495456	0.8576495	0.79525316	0.85304844	0.8198887	0.9803723	0.9647332	0.92266333	0.797192	0.8388446	0.8486016	0.9015586	0.9199524	0.8254298	0.7490168	0.865873	0.85573894	0.81900847	0.8678199	0.8016301	0.75217193	0.92517203
1007b.png	0.75847626	0.86874443	0.8575637	0.878072	0.7878651	0.78226066	0.94839835	0.93420553	0.82718897	0.83800954	0.79486156	0.7621068	0.2217679	0	0.8464384	0.9100191	0.89020574	0.9033154	0.85733044	0.8631552	0.7006599	0.721574	0.8062642	0.80609155	0.795098	0.7350645	0.7962196	0.78523344	0.86173004	0.81439835	0.8357203	0.77061105	0.97307664	0.93107307	0.95303893	0.834514	0.85003436	0.8630022	0.9035959	0.91712415	0.7723811	0.74890065	0.85735154	0.8164333	0.765427	0.79775685	0.77961606	0.72425765	0.9003474
1008a.png	0.84743094	0.932354	0.8797163	0.89457315	0.838911	0.8147179	0.9402787	0.92405283	0.7491201	0.7470272	0.8151024	0.8361941	0.8626481	0.8464384	0	0.20655996	0.6227981	0.6512082	0.9038527	0.87747014	0.7406851	0.7825985	0.77793634	0.83405745	0.8890987	0.8480993	0.83307236	0.8331167	0.8055165	0.77234304	0.8790015	0.84295374	0.9623766	0.89807487	0.9602404	0.8837272	0.72180486	0.72955513	0.84571	0.7151786	0.8978058	0.86555696	0.92518145	0.79342717	0.932597	0.9100931	0.8694276	0.854595	0.93290824
1008b.png	0.89942783	0.95757884	0.929738	0.92908025	0.83905935	0.880891	0.95614034	0.94551164	0.8570013	0.8342978	0.8392878	0.8854766	0.91255885	0.9100191	0.20655996	0	0.74290097	0.7639806	0.94157016	0.916312	0.81902003	0.8770483	0.88895714	0.9145929	0.9307881	0.905237	0.871047	0.8671514	0.85667807	0.8256203	0.9417415	0.91123277	0.9675968	0.92844266	0.95495665	0.93062145	0.7446474	0.7764562	0.90207607	0.8416532	0.9367675	0.9155248	0.95157415	0.8807663	0.9508827	0.94652176	0.8955586	0.8991509	0.9493441
1009a.png	0.8968602	0.93202585	0.90526724	0.92194545	0.8395579	0.7556779	0.95942503	0.9491806	0.5505193	0.49878418	0.78804904	0.8402356	0.83817816	0.89020574	0.6227981	0.74290097	0	0.25287235	0.93369704	0.89719915	0.72899926	0.7746682	0.79616773	0.85350496	0.9033809	0.8848551	0.8502903	0.86692363	0.81361914	0.7408476	0.87977564	0.8139461	0.9768818	0.94206905	0.9547946	0.88064116	0.66652787	0.6687568	0.8964415	0.8407562	0.9266323	0.8894468	0.9434442	0.8102622	0.92858016	0.9281855	0.8904269	0.879658	0.94901764
1009b.png	0.9343091	0.9661227	0.9203104	0.94819844	0.8567443	0.6994614	0.98019594	0.9732234	0.6157764	0.505875	0.8443116	0.8899555	0.8680696	0.9033154	0.6512082	0.7639806	0.25287235	0	0.9557808	0.94635904	0.8315396	0.87152433	0.8670945	0.89399123	0.92187554	0.9023884	0.88454676	0.88999236	0.80168176	0.78258926	0.91822606	0.84326315	0.9793045	0.9594388	0.96735984	0.90768397	0.7178333	0.71658385	0.9072465	0.89401835	0.9440132	0.9079487	0.93943334	0.8616842	0.9602707	0.94941276	0.9236392	0.9116585	0.96931976
1010a.png	0.6962152	0.8346825	0.75405514	0.680226	0.8765275	0.87633985	0.96203977	0.95120287	0.9110483	0.9271261	0.9110417	0.88754505	0.8920364	0.85733044	0.9038527	0.94157016	0.93369704	0.9557808	0	0.4340762	0.88484573	0.9239205	0.88905644	0.9113433	0.7615214	0.7300534	0.8722197	0.87482595	0.9380301	0.9297883	0.79848784	0.6711464	0.8913028	0.8086232	0.93034035	0.89604414	0.9338334	0.931739	0.89031523	0.8559336	0.72914565	0.8685626	0.8976945	0.8573132	0.89751786	0.8084562	0.9073496	0.8415753	0.7377368
1010b.png	0.7985227	0.8994968	0.79462886	0.7367748	0.8621171	0.8646297	0.9468005	0.92934936	0.9103293	0.92892027	0.8828173	0.85973966	0.8648248	0.8631552	0.87747014	0.916312	0.89719915	0.94635904	0.4340762	0	0.8459898	0.9040183	0.91125846	0.927138	0.7144952	0.8357998	0.88566834	0.8858224	0.9118121	0.9030355	0.81885517	0.71766317	0.9217172	0.8641358	0.9667308	0.91745347	0.9233961	0.9126937	0.8874373	0.7865681	0.78926	0.90609866	0.8983725	0.8663203	0.8816318	0.78500366	0.90635246	0.88039637	0.7420367
1011a.png	0.81173795	0.89571375	0.84793043	0.87345815	0.6037587	0.6171477	0.914983	0.9362327	0.6592048	0.7241864	0.6754273	0.7134464	0.71346945	0.7006599	0.7406851	0.81902003	0.72899926	0.8315396	0.88484573	0.8459898	0	0.21296191	0.73236156	0.7985159	0.80258185	0.8605321	0.7759966	0.7973187	0.8087343	0.7050478	0.850355	0.7235328	0.97909546	0.9461981	0.9600738	0.8217188	0.7406728	0.7573657	0.7959694	0.6728984	0.8557934	0.8329518	0.7789761	0.6619781	0.9087682	0.8978046	0.55615264	0.45434678	0.9163852
1011b.png	0.8340699	0.90159935	0.8600441	0.9052735	0.668002	0.705668	0.92863995	0.946513	0.68495536	0.77425516	0.64474314	0.68158203	0.72218895	0.721574	0.7825985	0.8770483	0.7746682	0.87152433	0.9239205	0.9040183	0.21296191	0	0.6815331	0.74891245	0.7819109	0.877357	0.7558361	0.7877877	0.8198545	0.73546624	0.83108187	0.7594675	0.9879692	0.94940066	0.9616398	0.8008783	0.7773242	0.81319445	0.8193877	0.74533004	0.8515551	0.80208695	0.8037346	0.7300589	0.89145565	0.89631546	0.5058321	0.39799935	0.9178266
1012a.png	0.7944738	0.88626474	0.83553267	0.89726985	0.8144421	0.80840236	0.9358717	0.92753243	0.64123386	0.7766225	0.72990656	0.7630992	0.79332554	0.8062642	0.77793634	0.88895714	0.79616773	0.8670945	0.88905644	0.91125846	0.73236156	0.6815331	0	0.2524045	0.7911111	0.7611233	0.70565903	0.7306184	0.79061025	0.6623359	0.77572304	0.76615685	0.9627721	0.94605523	0.9138024	0.7365142	0.7024274	0.76029074	0.884546	0.8313068	0.7089108	0.5874957	0.91169775	0.8645886	0.9111673	0.90783775	0.8145801	0.7832776	0.9045439
1012b.png	0.82653534	0.9028691	0.9044157	0.93943876	0.89235336	0.87650007	0.9373401	0.91413933	0.7200635	0.79075617	0.6938034	0.7111002	0.80663514	0.80609155	0.83405745	0.9145929	0.85350496	0.89399123	0.9113433	0.927138	0.7985159	0.74891245	0.2524045	0	0.80961144	0.7913036	0.759333	0.76149285	0.7737579	0.66649115	0.8559991	0.84520173	0.9647795	0.9458228	0.92254734	0.76246154	0.75263935	0.78896797	0.9124628	0.8792474	0.7507746	0.64542514	0.9342832	0.89104164	0.90813875	0.90948856	0.85046774	0.842959	0.90565956
1013a.png	0.79953253	0.91071886	0.7333256	0.81971705	0.82206863	0.8432499	0.9534616	0.9381455	0.8631549	0.88977087	0.8434156	0.83562577	0.81219363	0.795098	0.8890987	0.9307881	0.9033809	0.92187554	0.7615214	0.7144952	0.80258185	0.7819109	0.7911111	0.80961144	0	0.58374214	0.8246565	0.83209974	0.8717295	0.8721702	0.74578416	0.5877523	0.9355786	0.7856616	0.96423614	0.8953624	0.86534846	0.8996977	0.9110707	0.8649621	0.8207834	0.8322091	0.8950326	0.84362507	0.88578796	0.793341	0.7973526	0.77731824	0.8469328
1013b.png	0.6837927	0.8822152	0.6977011	0.78175557	0.827488	0.85455155	0.9332451	0.913098	0.87627935	0.8936987	0.8727754	0.8376522	0.8049643	0.7350645	0.8480993	0.905237	0.8848551	0.9023884	0.7300534	0.8357998	0.8605321	0.877357	0.7611233	0.7913036	0.58374214	0	0.82439375	0.8209741	0.8945319	0.87366146	0.76210433	0.62420225	0.77943707	0.4996488	0.94456446	0.8491404	0.88258183	0.8948523	0.9119571	0.8921755	0.7052078	0.7521763	0.8813336	0.84662837	0.8824503	0.77299047	0.8248047	0.78244716	0.89111054
1014a.png	0.808348	0.91280645	0.79171	0.87086576	0.8115591	0.7968338	0.92191887	0.9133204	0.8158421	0.8652195	0.79970735	0.807013	0.7931085	0.7962196	0.83307236	0.871047	0.8502903	0.88454676	0.8722197	0.88566834	0.7759966	0.7558361	0.70565903	0.759333	0.8246565	0.82439375	0	0.14760482	0.8087373	0.7932769	0.8493425	0.7694541	0.9630257	0.9242043	0.9507771	0.7466483	0.6765169	0.6971618	0.8701481	0.8649166	0.75244427	0.7458886	0.8567076	0.81907064	0.89201075	0.86279625	0.8321463	0.75064635	0.9194489
1014b.png	0.81425905	0.9165162	0.786752	0.8871108	0.81391966	0.8119407	0.90176636	0.8969494	0.83276105	0.8604816	0.7990531	0.7934456	0.77495456	0.78523344	0.8331167	0.8671514	0.86692363	0.88999236	0.87482595	0.8858224	0.7973187	0.7877877	0.7306184	0.76149285	0.83209974	0.8209741	0.14760482	0	0.83432275	0.8016201	0.8378345	0.770918	0.96933943	0.9342184	0.92886347	0.7399639	0.724527	0.7371622	0.8835778	0.8910507	0.7405457	0.7229669	0.8455767	0.8579771	0.9011899	0.8774325	0.8599694	0.78515244	0.91979724
1015a.png	0.9209353	0.9547005	0.89076215	0.9304043	0.8357563	0.78623813	0.9493383	0.94261426	0.6737973	0.7988303	0.8381615	0.78491455	0.8576495	0.86173004	0.8055165	0.85667807	0.81361914	0.80168176	0.9380301	0.9118121	0.8087343	0.8198545	0.79061025	0.7737579	0.8717295	0.8945319	0.8087373	0.83432275	0	0.27259743	0.89134836	0.8095646	0.98144937	0.9484817	0.966412	0.86154914	0.498308	0.5254754	0.8877679	0.8699312	0.82993263	0.8435258	0.9331546	0.8714671	0.9519961	0.9249379	0.88933396	0.85361075	0.9578041
1015b.png	0.8801595	0.9319382	0.8996255	0.9363715	0.7959633	0.7734621	0.90497386	0.89948577	0.6184904	0.6727337	0.75954604	0.71254236	0.79525316	0.81439835	0.77234304	0.8256203	0.7408476	0.78258926	0.9297883	0.9030355	0.7050478	0.73546624	0.6623359	0.66649115	0.8721702	0.87366146	0.7932769	0.8016201	0.27259743	0	0.8742638	0.81819826	0.97896624	0.9474101	0.9375522	0.80671203	0.44943416	0.46512693	0.8438834	0.7950293	0.824826	0.79351723	0.90747136	0.8533826	0.95044774	0.93319166	0.8784713	0.82996994	0.95142066
1016a.png	0.63985676	0.809388	0.777161	0.8242508	0.82252187	0.8149382	0.9384167	0.9210363	0.86087453	0.90414995	0.8639926	0.88564193	0.85304844	0.8357203	0.8790015	0.9417415	0.87977564	0.91822606	0.79848784	0.81885517	0.850355	0.83108187	0.77572304	0.8559991	0.74578416	0.76210433	0.8493425	0.8378345	0.89134836	0.8742638	0	0.4083919	0.9183078	0.84630275	0.9636388	0.92142755	0.8998413	0.90869486	0.9181992	0.8034101	0.7346196	0.71056724	0.86856234	0.7962038	0.89407635	0.8763289	0.8444935	0.8435354	0.8659323
1016b.png	0.6605624	0.79332983	0.5519645	0.6908427	0.7082201	0.6974001	0.8971293	0.89136714	0.7818465	0.8360069	0.8507794	0.8262377	0.8198887	0.77061105	0.84295374	0.91123277	0.8139461	0.84326315	0.6711464	0.71766317	0.7235328	0.7594675	0.76615685	0.84520173	0.5877523	0.62420225	0.7694541	0.770918	0.8095646	0.81819826	0.4083919	0	0.90626127	0.78152347	0.942272	0.8492599	0.8406959	0.8456836	0.8604903	0.74275136	0.63711286	0.7195684	0.79685146	0.74572825	0.83309734	0.742341	0.8010009	0.70650935	0.82385355
1017a.png	0.9204518	0.9614088	0.9276755	0.93581873	0.9807474	0.9836435	0.9819847	0.97000784	0.9817187	0.97785467	0.9736577	0.97060436	0.9803723	0.97307664	0.9623766	0.9675968	0.9768818	0.9793045	0.8913028	0.9217172	0.97909546	0.9879692	0.9627721	0.9647795	0.9355786	0.77943707	0.9630257	0.96933943	0.98144937	0.97896624	0.9183078	0.90626127	0	0.378717	0.9719297	0.98114455	0.97028506	0.97377706	0.97142375	0.9441862	0.95795715	0.9543784	0.958292	0.958575	0.96069545	0.9764025	0.98130095	0.9520049	0.9775308
1017b.png	0.77165854	0.9061352	0.8419992	0.82318854	0.91835296	0.9289797	0.9542037	0.94709396	0.9456606	0.95253694	0.956452	0.93580073	0.9647332	0.93107307	0.89807487	0.92844266	0.94206905	0.9594388	0.8086232	0.8641358	0.9461981	0.94940066	0.94605523	0.9458228	0.7856616	0.4996488	0.9242043	0.9342184	0.9484817	0.9474101	0.84630275	0.78152347	0.378717	0	0.9683584	0.9537338	0.9495665	0.9456458	0.9408866	0.9048132	0.88215476	0.9183669	0.9092745	0.88331676	0.9565617	0.9161929	0.9172962	0.85566664	0.9543278
1018a.png	0.9653566	0.9690806	0.95428544	0.97131705	0.9583149	0.9511347	0.9726262	0.9661017	0.92491484	0.9271461	0.90661967	0.93909055	0.92266333	0.95303893	0.9602404	0.95495665	0.9547946	0.96735984	0.93034035	0.9667308	0.9600738	0.9616398	0.9138024	0.92254734	0.96423614	0.94456446	0.9507771	0.92886347	0.966412	0.9375522	0.9636388	0.942272	0.9719297	0.9683584	0	0.6092073	0.960582	0.95787764	0.95218563	0.9608989	0.90847147	0.85352445	0.9700482	0.9673985	0.9585155	0.96333236	0.9480708	0.9473338	0.96237606
1018b.png	0.87115735	0.9232843	0.8809595	0.911034	0.86456627	0.81952226	0.9452256	0.9129287	0.738219	0.8110707	0.7297434	0.74360025	0.797192	0.834514	0.8837272	0.93062145	0.88064116	0.90768397	0.89604414	0.91745347	0.8217188	0.8008783	0.7365142	0.76246154	0.8953624	0.8491404	0.7466483	0.7399639	0.86154914	0.80671203	0.92142755	0.8492599	0.98114455	0.9537338	0.6092073	0	0.78710836	0.8023637	0.9195169	0.9144395	0.77689326	0.6841553	0.88247085	0.85804105	0.93475425	0.92582065	0.7784746	0.73493224	0.94295514
1019a.png	0.90663135	0.949897	0.9048229	0.92161876	0.7983695	0.7883181	0.95921254	0.9543072	0.61368114	0.73560345	0.8178774	0.835593	0.8388446	0.85003436	0.72180486	0.7446474	0.66652787	0.7178333	0.9338334	0.9233961	0.7406728	0.7773242	0.7024274	0.75263935	0.86534846	0.88258183	0.6765169	0.724527	0.498308	0.44943416	0.8998413	0.8406959	0.97028506	0.9495665	0.960582	0.78710836	0	0.087193966	0.846557	0.7921972	0.8897921	0.8516668	0.93017447	0.8630924	0.94278616	0.93046296	0.8817139	0.8414526	0.94820696
1019b.png	0.90293396	0.951797	0.9172603	0.9167906	0.79930025	0.7487334	0.95959383	0.9516576	0.6384387	0.7402773	0.8353653	0.84537894	0.8486016	0.8630022	0.72955513	0.7764562	0.6687568	0.71658385	0.931739	0.9126937	0.7573657	0.81319445	0.76029074	0.78896797	0.8996977	0.8948523	0.6971618	0.7371622	0.5254754	0.46512693	0.90869486	0.8456836	0.97377706	0.9456458	0.95787764	0.8023637	0.087193966	0	0.7922279	0.75021636	0.8897706	0.86250114	0.91956496	0.8283629	0.9423126	0.9288833	0.8900874	0.8533226	0.9532441
1020a.png	0.87335825	0.9020894	0.9052058	0.85633075	0.7924032	0.8112935	0.92125034	0.87464756	0.7837306	0.8499402	0.9092588	0.90365577	0.9015586	0.9035959	0.84571	0.90207607	0.8964415	0.9072465	0.89031523	0.8874373	0.7959694	0.8193877	0.884546	0.9124628	0.9110707	0.9119571	0.8701481	0.8835778	0.8877679	0.8438834	0.9181992	0.8604903	0.97142375	0.9408866	0.95218563	0.9195169	0.846557	0.7922279	0	0.31561142	0.9163647	0.92748106	0.82359016	0.8408427	0.9554244	0.8881002	0.8932045	0.82861054	0.94854915
1020b.png	0.82828134	0.9054109	0.8490472	0.80690604	0.79705	0.746138	0.90582156	0.8664922	0.76965415	0.8263409	0.89284647	0.89732707	0.9199524	0.91712415	0.7151786	0.8416532	0.8407562	0.89401835	0.8559336	0.7865681	0.6728984	0.74533004	0.8313068	0.8792474	0.8649621	0.8921755	0.8649166	0.8910507	0.8699312	0.7950293	0.8034101	0.74275136	0.9441862	0.9048132	0.9608989	0.9144395	0.7921972	0.75021636	0.31561142	0	0.8761236	0.9094223	0.8205234	0.7524139	0.95371604	0.8986399	0.87022233	0.82100564	0.9324495
1021a.png	0.68268514	0.8170899	0.6959083	0.74613047	0.831	0.82339346	0.87158984	0.87745863	0.8503747	0.88181454	0.81602967	0.755533	0.8254298	0.7723811	0.8978058	0.9367675	0.9266323	0.9440132	0.72914565	0.78926	0.8557934	0.8515551	0.7089108	0.7507746	0.8207834	0.7052078	0.75244427	0.7405457	0.82993263	0.824826	0.7346196	0.63711286	0.95795715	0.88215476	0.90847147	0.77689326	0.8897921	0.8897706	0.9163647	0.8761236	0	0.44030398	0.90400034	0.87968993	0.8239502	0.6937722	0.84585464	0.7863082	0.83455247
1021b.png	0.6675432	0.8008854	0.8002929	0.85153294	0.8303728	0.7922933	0.90244573	0.90280056	0.78491896	0.8250816	0.6802267	0.6437931	0.7490168	0.74890065	0.86555696	0.9155248	0.8894468	0.9079487	0.8685626	0.90609866	0.8329518	0.80208695	0.5874957	0.64542514	0.8322091	0.7521763	0.7458886	0.7229669	0.8435258	0.79351723	0.71056724	0.7195684	0.9543784	0.9183669	0.85352445	0.6841553	0.8516668	0.86250114	0.92748106	0.9094223	0.44030398	0	0.91063166	0.87579054	0.8740586	0.850064	0.78585345	0.77480674	0.8800272
1022a.png	0.85461	0.8721072	0.88556063	0.92106694	0.6411333	0.70357674	0.9528065	0.9611786	0.87051284	0.9029422	0.899543	0.8892608	0.865873	0.85735154	0.92518145	0.95157415	0.9434442	0.93943334	0.8976945	0.8983725	0.7789761	0.8037346	0.91169775	0.9342832	0.8950326	0.8813336	0.8567076	0.8455767	0.9331546	0.90747136	0.86856234	0.79685146	0.958292	0.9092745	0.9700482	0.88247085	0.93017447	0.91956496	0.82359016	0.8205234	0.90400034	0.91063166	0	0.4850471	0.94970375	0.9026828	0.8178899	0.65622115	0.9537876
1022b.png	0.7813687	0.81354076	0.8798381	0.86012787	0.73344594	0.65612113	0.9473027	0.94438326	0.82864344	0.8340666	0.81008875	0.82230407	0.85573894	0.8164333	0.79342717	0.8807663	0.8102622	0.8616842	0.8573132	0.8663203	0.6619781	0.7300589	0.8645886	0.89104164	0.84362507	0.84662837	0.81907064	0.8579771	0.8714671	0.8533826	0.7962038	0.74572825	0.958575	0.88331676	0.9673985	0.85804105	0.8630924	0.8283629	0.8408427	0.7524139	0.87968993	0.87579054	0.4850471	0	0.9204856	0.89997864	0.7610005	0.6755223	0.9370225
1023a.png	0.8233546	0.81574	0.8746209	0.9016874	0.88329476	0.89248854	0.95951396	0.9370488	0.9489185	0.9487992	0.9110068	0.9194523	0.81900847	0.765427	0.932597	0.9508827	0.92858016	0.9602707	0.89751786	0.8816318	0.9087682	0.89145565	0.9111673	0.90813875	0.88578796	0.8824503	0.89201075	0.9011899	0.9519961	0.95044774	0.89407635	0.83309734	0.96069545	0.9565617	0.9585155	0.93475425	0.94278616	0.9423126	0.9554244	0.95371604	0.8239502	0.8740586	0.94970375	0.9204856	0	0.47088754	0.8899962	0.91171426	0.8908309
1023b.png	0.76301897	0.78588086	0.7911908	0.7949922	0.8509112	0.84833306	0.9549421	0.9237363	0.91462845	0.92435557	0.90772974	0.8868374	0.8678199	0.79775685	0.9100931	0.94652176	0.9281855	0.94941276	0.8084562	0.78500366	0.8978046	0.89631546	0.90783775	0.90948856	0.793341	0.77299047	0.86279625	0.8774325	0.9249379	0.93319166	0.8763289	0.742341	0.9764025	0.9161929	0.96333236	0.92582065	0.93046296	0.9288833	0.8881002	0.8986399	0.6937722	0.850064	0.9026828	0.89997864	0.47088754	0	0.8925024	0.87314063	0.75835454
1024a.png	0.80658746	0.8483424	0.87002873	0.89339656	0.75330687	0.75993	0.965116	0.94923675	0.82410514	0.828055	0.695103	0.6787405	0.8016301	0.77961606	0.8694276	0.8955586	0.8904269	0.9236392	0.9073496	0.90635246	0.55615264	0.5058321	0.8145801	0.85046774	0.7973526	0.8248047	0.8321463	0.8599694	0.88933396	0.8784713	0.8444935	0.8010009	0.98130095	0.9172962	0.9480708	0.7784746	0.8817139	0.8900874	0.8932045	0.87022233	0.84585464	0.78585345	0.8178899	0.7610005	0.8899962	0.8925024	0	0.36139363	0.92126095
1024b.png	0.76905924	0.8399799	0.8250723	0.84411734	0.61004794	0.6740502	0.9581384	0.95127267	0.7721534	0.8141025	0.70447963	0.69491774	0.75217193	0.72425765	0.854595	0.8991509	0.879658	0.9116585	0.8415753	0.88039637	0.45434678	0.39799935	0.7832776	0.842959	0.77731824	0.78244716	0.75064635	0.78515244	0.85361075	0.82996994	0.8435354	0.70650935	0.9520049	0.85566664	0.9473338	0.73493224	0.8414526	0.8533226	0.82861054	0.82100564	0.7863082	0.77480674	0.65622115	0.6755223	0.91171426	0.87314063	0.36139363	0	0.91296726
1025a.png	0.83676624	0.8508625	0.8729633	0.8901329	0.92810774	0.8910388	0.94155645	0.9479791	0.9280406	0.92569125	0.92126215	0.9032918	0.92517203	0.9003474	0.93290824	0.9493441	0.94901764	0.96931976	0.7377368	0.7420367	0.9163852	0.9178266	0.9045439	0.90565956	0.8469328	0.89111054	0.9194489	0.91979724	0.9578041	0.95142066	0.8659323	0.82385355	0.9775308	0.9543278	0.96237606	0.94295514	0.94820696	0.9532441	0.94854915	0.9324495	0.83455247	0.8800272	0.9537876	0.9370225	0.8908309	0.75835454	0.92126095	0.91296726	0
1025b.png	0.8892467	0.92144126	0.90294003	0.9045816	0.93243456	0.9040627	0.95215344	0.95111096	0.93193567	0.92814654	0.92335546	0.9057946	0.9105271	0.91805613	0.9422491	0.95718145	0.96191055	0.9814365	0.7255777	0.7596049	0.9070828	0.9150804	0.9185318	0.9304265	0.84587455	0.9183971	0.9350204	0.9330681	0.9520998	0.9445582	0.9055813	0.8466701	0.97988904	0.960646	0.9563542	0.9382818	0.95612407	0.9572922	0.9344772	0.9222623	0.8865961	0.9147338	0.95114285	0.9448909	0.9201598	0.83527285	0.93780595	0.90433156	0.29778326
1026a.png	0.84011936	0.8949258	0.9114501	0.9018689	0.7615973	0.76213574	0.9567549	0.9349059	0.6887858	0.7476779	0.7543256	0.7741729	0.74854195	0.79209876	0.6755133	0.7269629	0.6494105	0.76993454	0.9140119	0.8858488	0.72327936	0.7353368	0.7145071	0.7795084	0.86539143	0.82052046	0.7366388	0.77095604	0.7247014	0.6480474	0.792014	0.8024329	0.9570459	0.9046743	0.9474516	0.81308234	0.5410565	0.5751128	0.86475134	0.7482835	0.86807233	0.7933802	0.878319	0.785156	0.9534274	0.9137543	0.81045496	0.7984582	0.9230999
1026b.png	0.79611754	0.8807726	0.8753152	0.87012005	0.7043427	0.72230864	0.90455276	0.9077962	0.6562441	0.7496478	0.5895572	0.62952864	0.700561	0.7498163	0.7260349	0.81321657	0.7507024	0.79372096	0.8937946	0.88769734	0.62312216	0.5953844	0.6519676	0.6787299	0.846472	0.8207443	0.64686286	0.6844834	0.71317136	0.6017134	0.8570433	0.80093664	0.9554811	0.9072557	0.8841031	0.6688529	0.5360075	0.5286162	0.82205504	0.78245735	0.7904531	0.68199706	0.80471563	0.7304543	0.92915756	0.9045801	0.7279608	0.65326786	0.9124836
1027a.png	0.8636515	0.9166502	0.91337115	0.90893364	0.6403772	0.6211803	0.9090376	0.93054134	0.7039582	0.7020756	0.85404724	0.8420254	0.8402075	0.87693506	0.760691	0.83018583	0.8193811	0.8322723	0.9112278	0.90664244	0.7101284	0.716853	0.8660968	0.9074648	0.9041697	0.9046537	0.82802325	0.8298705	0.7694882	0.7122351	0.9064404	0.8147982	0.97874266	0.94253814	0.9624721	0.8802758	0.7866736	0.7487925	0.58012605	0.64967954	0.8801575	0.88860446	0.70327073	0.7429825	0.9629208	0.91647893	0.8600385	0.73708814	0.9476705
1027b.png	0.8784746	0.9170686	0.9018047	0.9196749	0.77712065	0.72795516	0.9234691	0.9433791	0.7167866	0.720155	0.86867726	0.8544067	0.8878256	0.91490304	0.79143256	0.8454386	0.8220011	0.88382584	0.9265849	0.91878504	0.72461796	0.7433996	0.8395393	0.88478035	0.9280485	0.9244896	0.84563625	0.85374826	0.7993189	0.7267716	0.90394926	0.83583945	0.97789896	0.951794	0.96642005	0.892109	0.6775384	0.6491901	0.5955106	0.66508925	0.8963149	0.90237755	0.8699416	0.8169058	0.9525892	0.9277511	0.8995063	0.8062455	0.9519691
1028a.png	0.9102107	0.9204337	0.9326364	0.92235774	0.86828136	0.8011422	0.97038615	0.9550887	0.78093225	0.84682226	0.8585693	0.8983772	0.89067924	0.9113972	0.7659828	0.88033646	0.70305324	0.8172124	0.9504288	0.8404883	0.7679188	0.8119084	0.83164066	0.872172	0.91225564	0.9375243	0.90759885	0.93783325	0.8638049	0.75126815	0.81371015	0.843866	0.94802684	0.9483097	0.9474364	0.93285	0.7607627	0.77632576	0.86146456	0.6205287	0.9121481	0.9294411	0.90229523	0.7769513	0.9345195	0.9436969	0.9023644	0.9127554	0.94296885
1028b.png	0.8010329	0.86772	0.835165	0.8308327	0.6606062	0.5879906	0.9447786	0.9453524	0.6648316	0.6736003	0.7899459	0.8023772	0.80308664	0.8007927	0.64871144	0.7853798	0.6462903	0.72756004	0.88461846	0.8232088	0.6021237	0.67760974	0.7280693	0.8337638	0.81830657	0.85238636	0.7813159	0.80828595	0.7869183	0.6878834	0.7562834	0.714313	0.9544284	0.92767334	0.9398455	0.8497414	0.71357465	0.72553444	0.7464787	0.58252025	0.86189455	0.85300833	0.831277	0.7248495	0.92401206	0.8779954	0.8455584	0.7705571	0.91092163
1029a.png	0.69611734	0.8104315	0.8252671	0.82607687	0.80679727	0.8034245	0.9203023	0.905783	0.79880387	0.8292489	0.8180219	0.7584188	0.76066124	0.7081764	0.87564963	0.91727364	0.8323845	0.8874313	0.7831401	0.7672575	0.7740325	0.81704384	0.7679424	0.7861687	0.78545797	0.75989807	0.69967616	0.73974514	0.80608237	0.77044046	0.77517974	0.7416354	0.93842643	0.879993	0.9435836	0.82169276	0.7491392	0.7536648	0.8484749	0.80156237	0.7797711	0.77843994	0.86891216	0.7181097	0.8747211	0.8351926	0.82406104	0.79416573	0.839848
1029b.png	0.7601399	0.83573884	0.8129679	0.8150561	0.7564459	0.69026625	0.9000601	0.884874	0.6687758	0.7425473	0.7526594	0.70563525	0.75896406	0.73714644	0.777362	0.8589752	0.72464025	0.8043399	0.8012929	0.7703771	0.6740069	0.739378	0.70610106	0.7329982	0.78100884	0.7757855	0.67724574	0.7137234	0.726069	0.69254136	0.7709541	0.6821983	0.95945567	0.90443164	0.94785357	0.7716659	0.65726644	0.667153	0.852257	0.74489653	0.76747054	0.7579556	0.8214641	0.67441994	0.82678217	0.78574336	0.7611835	0.73215157	0.83093005
1030a.png	0.71988094	0.87632346	0.79399407	0.8343632	0.78858787	0.77473754	0.9353244	0.9144966	0.715837	0.7115321	0.63800913	0.63332766	0.7034807	0.6007327	0.743321	0.8400525	0.7827132	0.81279606	0.84324324	0.8747153	0.6584462	0.64681834	0.67339313	0.7100122	0.7588829	0.7122645	0.7345431	0.7537534	0.78546834	0.68741345	0.8361873	0.7664623	0.9463928	0.8249804	0.93376994	0.7947142	0.71985054	0.72115284	0.8659043	0.84387255	0.7852959	0.7446277	0.85687125	0.7772631	0.8622205	0.85680735	0.7081915	0.6983528	0.88910913
1030b.png	0.8235051	0.89331055	0.8941475	0.9174175	0.83299303	0.82344556	0.92618	0.8896934	0.785014	0.75407964	0.56160337	0.5310016	0.66903996	0.577639	0.7996044	0.87369764	0.79224086	0.8359232	0.9177566	0.93102074	0.65230614	0.62262726	0.7032298	0.66464543	0.8506058	0.84968156	0.774197	0.78263056	0.8231113	0.7114421	0.89695024	0.856546	0.97592175	0.9471082	0.95295924	0.8473437	0.7774135	0.79405975	0.91506463	0.9016742	0.82742846	0.7620841	0.9277536	0.85034287	0.8812703	0.8940092	0.7589308	0.7605114	0.9018954
1031a.png	0.90827036	0.9315444	0.9028466	0.9295327	0.85227346	0.7832036	0.94880205	0.9262176	0.7383642	0.6969042	0.78844583	0.7572872	0.7355777	0.8003118	0.8631086	0.8977772	0.7459253	0.73178947	0.9239526	0.9140048	0.7826975	0.8225378	0.7563634	0.79890555	0.837231	0.87406206	0.84357196	0.860005	0.7154728	0.634031	0.89134765	0.81730217	0.98117787	0.9518528	0.946891	0.88848037	0.740153	0.7565686	0.9048134	0.8986322	0.89762175	0.8663844	0.9480713	0.8967636	0.92167956	0.91767573	0.90185165	0.8668045	0.9496243
1031b.png	0.92785805	0.942557	0.9486642	0.9555367	0.8719957	0.84207046	0.9593629	0.95004934	0.7847409	0.81353295	0.8127482	0.8001729	0.776705	0.8315426	0.9048866	0.9005691	0.8097912	0.8109004	0.95957625	0.94045126	0.8240527	0.86178565	0.8514989	0.84805363	0.8569632	0.92295635	0.86927056	0.8759594	0.78251815	0.7115252	0.93467426	0.87832713	0.97810596	0.9506668	0.93897045	0.90047497	0.76044333	0.7670748	0.9202297	0.91429937	0.9152709	0.90799296	0.9439799	0.9136119	0.9305392	0.9298112	0.92622375	0.90185225	0.9593416
1032a.png	0.6529592	0.8123648	0.71070886	0.7054484	0.7751445	0.74162084	0.9054515	0.9008305	0.8390562	0.8714936	0.8840906	0.85041	0.8755181	0.7821406	0.86225015	0.92406684	0.853122	0.89948016	0.65068686	0.7383108	0.8062562	0.8154145	0.825083	0.8543964	0.7090385	0.702698	0.837471	0.8480938	0.8876778	0.88452816	0.5852753	0.5189849	0.92539144	0.77255464	0.9669384	0.91103035	0.87560296	0.86768746	0.84099114	0.74383366	0.68183845	0.777886	0.82780915	0.73858017	0.8242743	0.6911545	0.8330283	0.77933365	0.8004575
1032b.png	0.66345716	0.7613515	0.81317395	0.7058166	0.77036285	0.76748	0.857699	0.8530932	0.82660466	0.8179433	0.84737706	0.7629831	0.8886612	0.86848426	0.83788276	0.88924533	0.8474037	0.9110654	0.7770541	0.7525887	0.80094653	0.8250506	0.824524	0.84802246	0.77788293	0.8182578	0.8419471	0.8516203	0.88335806	0.84261394	0.6892979	0.67348075	0.9140176	0.8247446	0.9596139	0.9057586	0.84080315	0.81578493	0.7204437	0.60973793	0.7619098	0.77854776	0.8324197	0.7366263	0.90745604	0.8380882	0.8674601	0.83199656	0.84546506
1033a.png	0.8320522	0.93169963	0.89837563	0.8763618	0.747983	0.6770152	0.9614737	0.95686114	0.7904414	0.74196374	0.909435	0.9053871	0.90850955	0.885326	0.7768833	0.80088425	0.83179	0.8142666	0.9174699	0.8898859	0.81490004	0.8523735	0.8848503	0.9078252	0.8681517	0.89246	0.8665975	0.857339	0.8613475	0.79007035	0.88889366	0.8409235	0.9569932	0.913457	0.9615165	0.9260606	0.8117305	0.78161436	0.81274235	0.7775906	0.9274741	0.92618805	0.87190896	0.8027612	0.94618386	0.92293406	0.8996462	0.86570084	0.94247043
1033b.png	0.7804961	0.89895767	0.8630111	0.851838	0.7610041	0.63741314	0.9567851	0.93361455	0.8042698	0.7888114	0.87466824	0.8551715	0.88349557	0.87029666	0.7178426	0.7923001	0.79479766	0.7728877	0.90137595	0.8699466	0.7994688	0.85455596	0.8431587	0.8846259	0.80529	0.814722	0.859028	0.870612	0.8391775	0.8451705	0.8192376	0.779043	0.9464246	0.86415607	0.94876844	0.86927235	0.8163436	0.77960896	0.7926992	0.7090577	0.8720435	0.86604774	0.8318062	0.7185199	0.94196415	0.9289527	0.8366894	0.8090138	0.9508248
1034a.png	0.9214221	0.94998276	0.9313271	0.95434815	0.79732585	0.5274865	0.96345866	0.9647419	0.49054897	0.42857808	0.8725754	0.89807653	0.83446664	0.8670469	0.777438	0.85025764	0.5364163	0.55400544	0.9614376	0.95570064	0.73847294	0.82900345	0.821214	0.8887431	0.91939294	0.90839404	0.89552253	0.9106337	0.84617877	0.72464764	0.9012495	0.831859	0.98733836	0.96816176	0.9620841	0.86676884	0.7552307	0.76260066	0.91881394	0.85549885	0.92641807	0.89712197	0.95192116	0.8781499	0.952739	0.95547557	0.9186824	0.9170093	0.95650584
1034b.png	0.87343585	0.941705	0.9160993	0.9231541	0.8393897	0.6102895	0.9506917	0.95985305	0.58540463	0.51448	0.8650563	0.9124854	0.88827944	0.91383874	0.70647705	0.7938782	0.5249075	0.55496794	0.9415276	0.9046424	0.75848323	0.8407864	0.79206026	0.8708346	0.9165355	0.8976945	0.8877223	0.89404386	0.88053435	0.78501266	0.8437476	0.7813511	0.9701823	0.9543309	0.9522558	0.90543044	0.7850627	0.79570436	0.9162896	0.8115246	0.91921985	0.8863933	0.9500164	0.8836378	0.94968563	0.947511	0.9263546	0.92764443	0.93596494
1035a.png	0.79936355	0.84018487	0.82713044	0.8565903	0.87280864	0.84649456	0.91272855	0.89283437	0.8906422	0.9210993	0.8585688	0.86690885	0.9258171	0.8843391	0.89935344	0.95257384	0.9093374	0.9468506	0.84933484	0.8427623	0.8418444	0.83581764	0.8764761	0.9008329	0.7423016	0.7981305	0.89622736	0.9059504	0.8888796	0.86882246	0.5008832	0.523692	0.9605323	0.8396437	0.975487	0.93727314	0.91179633	0.9159805	0.92460895	0.8408978	0.82621515	0.8755285	0.88389844	0.79299766	0.86584157	0.84761536	0.8377245	0.84620655	0.8534041
1035b.png	0.83972645	0.8676468	0.8653887	0.8879237	0.88435996	0.8667283	0.8704901	0.8454596	0.9037276	0.92883784	0.7962056	0.8326261	0.913297	0.8921574	0.89322424	0.9373507	0.8948154	0.93955714	0.849465	0.8071601	0.86385596	0.87364244	0.88150984	0.91437423	0.8107028	0.84353435	0.88081783	0.8903802	0.86949706	0.8569182	0.51815224	0.56655395	0.96316576	0.9072271	0.9728919	0.9429105	0.91883343	0.91551447	0.9168076	0.8427296	0.81169474	0.8557781	0.90911424	0.8355007	0.91394067	0.868364	0.87911206	0.87594926	0.8651673
1036a.png	0.8113688	0.9028692	0.85528135	0.8515713	0.83457786	0.81496346	0.94595677	0.94423723	0.74188304	0.82029146	0.79851437	0.7836191	0.8299169	0.8233062	0.89497	0.92896694	0.88680696	0.91957724	0.8801783	0.8919318	0.8145871	0.78509235	0.71728826	0.75005656	0.83575964	0.7904885	0.5851145	0.5990211	0.82879746	0.76438534	0.8137101	0.7769258	0.9651379	0.87981385	0.8719617	0.7107625	0.7125426	0.7001603	0.822747	0.8070749	0.7661793	0.7739723	0.87471616	0.84470594	0.9309161	0.88517416	0.7589198	0.77063376	0.9040361
1036b.png	0.85655016	0.9220937	0.8109124	0.90637547	0.83845454	0.86024165	0.9627356	0.95549774	0.8207435	0.89122206	0.8866587	0.8793098	0.84291035	0.8468266	0.94029915	0.9613328	0.92332304	0.9464141	0.9311595	0.9330789	0.8505025	0.81568027	0.7825145	0.84780437	0.8728651	0.8574282	0.5406828	0.5352701	0.8885671	0.8789825	0.8181559	0.76395905	0.98700094	0.95066	0.9470384	0.77359474	0.84999883	0.8708347	0.92184484	0.9167063	0.79980886	0.78765017	0.88777626	0.8813259	0.9287645	0.9080655	0.81628346	0.78759265	0.93183774
1037a.png	0.83357334	0.8860382	0.841922	0.88846916	0.67696714	0.62173665	0.9366479	0.9392637	0.48409206	0.54821026	0.7734265	0.79230624	0.7911923	0.81829286	0.6229297	0.666855	0.576003	0.70172155	0.8733009	0.842268	0.56552255	0.6517863	0.7060691	0.82258475	0.79148203	0.81085414	0.79689956	0.8012084	0.7683822	0.64806366	0.8084705	0.7202325	0.971888	0.930846	0.9443724	0.8067249	0.5585928	0.5742976	0.82514125	0.7221487	0.8529074	0.85488045	0.80760217	0.7449097	0.93693745	0.89850026	0.7585201	0.7135862	0.902064
1037b.png	0.8187051	0.88299847	0.8477133	0.8798984	0.700243	0.6394751	0.9208184	0.92967546	0.5245184	0.57673764	0.7298547	0.732772	0.76352775	0.7953963	0.6271647	0.6820389	0.5966743	0.7265601	0.8531732	0.8337204	0.5356875	0.59902436	0.6824847	0.79220784	0.77326804	0.8012693	0.7492112	0.76029646	0.7690552	0.63210523	0.82177556	0.717185	0.9706199	0.91997325	0.89804494	0.70471513	0.5259954	0.5548451	0.80610573	0.701342	0.8310715	0.82206964	0.78706527	0.7309381	0.93223745	0.8817357	0.7203083	0.65481436	0.873134
1038a.png	0.80478203	0.88264436	0.7921436	0.8364347	0.901162	0.8840043	0.86501527	0.89052856	0.90639216	0.86321276	0.8833397	0.8359083	0.9038437	0.87229234	0.90538853	0.9422922	0.90429413	0.95285153	0.8366462	0.86173666	0.89962083	0.85525614	0.8041746	0.80541766	0.72339153	0.759504	0.85229844	0.8348983	0.8982201	0.8638989	0.72225773	0.63075125	0.93885326	0.8553179	0.9644493	0.9001655	0.89656776	0.90836215	0.9263857	0.85499555	0.6890899	0.78488165	0.9525081	0.90410995	0.8897648	0.73512816	0.903578	0.878146	0.7854785
1038b.png	0.7400075	0.84131044	0.7785307	0.7959782	0.8761019	0.8371555	0.91698825	0.90181184	0.8890484	0.8924395	0.8619702	0.8325248	0.87097657	0.8107647	0.9111011	0.95612735	0.91279405	0.9472492	0.738505	0.8111211	0.90288496	0.8535766	0.79947	0.81099725	0.69059014	0.762641	0.8575594	0.86108875	0.9028935	0.88828987	0.63430727	0.57774556	0.9597247	0.87160534	0.96654516	0.9291773	0.9129596	0.92700624	0.9461453	0.8819253	0.7072139	0.80035675	0.9272689	0.8852153	0.8159679	0.5840731	0.86032134	0.8467818	0.72863823
1039a.png	0.72160447	0.85076535	0.7584378	0.8489698	0.80274147	0.79675615	0.94507396	0.9430559	0.8929295	0.9247427	0.8825031	0.87485546	0.85942316	0.83242095	0.9091759	0.9438567	0.92416626	0.93507683	0.8479196	0.8864914	0.87165725	0.8724571	0.80852467	0.8497735	0.79844964	0.7575362	0.8245586	0.82058704	0.92492276	0.91629577	0.7591501	0.5991067	0.9710229	0.91901803	0.9404486	0.86765206	0.9255611	0.918085	0.8905857	0.87123865	0.63220006	0.7208203	0.84239817	0.85332865	0.8197868	0.71834105	0.84017795	0.7666944	0.88107115
1039b.png	0.727854	0.83042014	0.76690257	0.85118854	0.83633363	0.81121904	0.9438463	0.9491695	0.8939444	0.9127293	0.8796763	0.85878336	0.87323153	0.8176993	0.9047315	0.93844354	0.8992958	0.911584	0.859429	0.9080249	0.87093437	0.86259854	0.790964	0.8270514	0.83803123	0.7522409	0.82433355	0.8231238	0.9299613	0.9148988	0.77508986	0.6899885	0.9609642	0.9244418	0.92514706	0.8595217	0.91194445	0.9088235	0.9105406	0.90612525	0.59335065	0.65779805	0.85776305	0.8403906	0.774373	0.7040986	0.8248379	0.7619288	0.8891252
1040a.png	0.80476284	0.80017334	0.9229362	0.95692044	0.9170583	0.8998047	0.9693256	0.96430814	0.960093	0.9431105	0.9467341	0.92230636	0.940649	0.94272524	0.97347164	0.9721977	0.9805481	0.9879465	0.92732346	0.9680682	0.95980895	0.9643394	0.97364384	0.97546923	0.9585974	0.95871115	0.97655135	0.9774565	0.9701889	0.9752619	0.95151544	0.9354321	0.995001	0.94440377	0.95871896	0.955513	0.9828369	0.9787503	0.9521014	0.9581793	0.9613752	0.9360976	0.94294256	0.9514133	0.9226668	0.93526894	0.90443623	0.9106513	0.9645635
1040b.png	0.79678684	0.7912969	0.9220615	0.95251054	0.92569834	0.8994927	0.9744389	0.9722287	0.95988595	0.9528839	0.94769704	0.92434585	0.9419277	0.9479085	0.9721733	0.9706291	0.97324514	0.9848861	0.9193744	0.96932954	0.95870465	0.96024907	0.97067976	0.96956635	0.9482524	0.9499055	0.97526324	0.9754961	0.9720563	0.9736061	0.9537132	0.9302858	0.9948643	0.93667656	0.9442187	0.94163287	0.9831819	0.97788167	0.9480557	0.9599645	0.94888026	0.9316366	0.94911987	0.9454796	0.93282634	0.9466454	0.8989775	0.8961999	0.96342474
1041a.png	0.86868393	0.9068072	0.78767884	0.8573393	0.8857582	0.8527325	0.95279914	0.92652625	0.9280644	0.9300066	0.935781	0.9243564	0.9551017	0.91490054	0.91758263	0.96636325	0.8939561	0.8898984	0.80805385	0.85867655	0.9028762	0.90452397	0.9301506	0.9359191	0.6821631	0.81937754	0.9144748	0.9107658	0.92545176	0.9432548	0.74991524	0.60510266	0.9502268	0.8880511	0.9796024	0.9534023	0.92726105	0.91774	0.9042133	0.848703	0.8693467	0.9056418	0.91516674	0.87738144	0.85842824	0.6876718	0.90092427	0.8805563	0.8534813
1041b.png	0.87552667	0.93915117	0.8260838	0.8578131	0.9210737	0.89282566	0.9498967	0.92870563	0.9435908	0.9191016	0.95629287	0.938892	0.96697384	0.93889797	0.91485906	0.96509814	0.91501755	0.90860045	0.87545836	0.88959324	0.94277364	0.93550396	0.95578736	0.9560211	0.7094736	0.8293247	0.9454175	0.9403373	0.95491135	0.96527725	0.7594254	0.6925205	0.9744849	0.86339784	0.9753375	0.9668126	0.9608944	0.9563472	0.91284937	0.87153804	0.89094704	0.93109894	0.94985265	0.91773456	0.90059495	0.7874799	0.9251759	0.935308	0.88689035
1042a.png	0.6830988	0.8121796	0.829141	0.8221418	0.80245495	0.777223	0.8757103	0.87232184	0.8066126	0.73467094	0.7619534	0.6659125	0.7870562	0.773062	0.85886484	0.9135143	0.8850334	0.9082488	0.8190892	0.77714956	0.7913437	0.81023335	0.76544356	0.7912408	0.77892816	0.81806946	0.7740648	0.76587725	0.84221977	0.75377506	0.77496415	0.70149654	0.96540934	0.9158028	0.9506427	0.80693823	0.8359241	0.8301208	0.8544748	0.8056587	0.6375019	0.65953207	0.87417907	0.7918716	0.91896576	0.89101094	0.86021495	0.80375105	0.88088953
1042b.png	0.6648015	0.77239084	0.813845	0.817706	0.79038113	0.74652565	0.8628403	0.84684885	0.73443943	0.7218964	0.7112073	0.6457931	0.7464514	0.7242665	0.7965779	0.8669956	0.82217085	0.87452906	0.80498415	0.80412906	0.7661849	0.7848994	0.6554677	0.72620463	0.80339086	0.77795225	0.7207534	0.7354443	0.85248107	0.74240464	0.7180129	0.680449	0.9626333	0.91762835	0.9159756	0.74503565	0.7872777	0.7785635	0.84243584	0.799505	0.5968212	0.5459485	0.84261304	0.73234344	0.913811	0.87068635	0.7955687	0.77941096	0.8433687
1043a.png	0.88871753	0.92720276	0.8669551	0.86400354	0.86139953	0.8889533	0.9002615	0.89571035	0.89559317	0.92809594	0.8203193	0.8230407	0.8860044	0.9039124	0.881027	0.8988137	0.9153145	0.9477595	0.69799924	0.55660367	0.8603319	0.9207634	0.8763345	0.911154	0.79502654	0.88892853	0.86072105	0.862478	0.8425749	0.8411203	0.8875506	0.7661419	0.963646	0.93515116	0.9086785	0.9001943	0.91626453	0.91377085	0.89305836	0.8902906	0.84470445	0.8733901	0.91622627	0.8836016	0.9411753	0.91476816	0.89280564	0.88250756	0.8551495
1043b.png	0.82473063	0.91352856	0.80335677	0.80223644	0.8962806	0.91416126	0.9025605	0.8662654	0.8995367	0.9305021	0.86036825	0.87331903	0.8346516	0.8677924	0.8735811	0.9170718	0.92383385	0.9350543	0.65309346	0.5080191	0.86297137	0.91404945	0.8753783	0.9022765	0.6836007	0.83458555	0.88258433	0.8674027	0.9030827	0.89105093	0.8350773	0.7120733	0.9446814	0.9237481	0.9562341	0.92821205	0.89844364	0.9138841	0.83324057	0.7897639	0.8213154	0.8768764	0.9130457	0.85637105	0.9352758	0.9149128	0.939565	0.9178966	0.86846364
1044a.png	0.74744433	0.7998046	0.83060133	0.80082715	0.82654047	0.788781	0.85453945	0.8638048	0.83158857	0.83335495	0.73332995	0.70957303	0.8378266	0.8645012	0.83143353	0.91195506	0.84672093	0.9420266	0.7919498	0.7635615	0.59833276	0.64993274	0.7409295	0.7891028	0.8175711	0.8598559	0.82007265	0.8194361	0.9070698	0.8162736	0.8165834	0.76564276	0.9517318	0.9160671	0.9393484	0.77921665	0.85005915	0.855847	0.7565969	0.7054901	0.80059975	0.810056	0.86239624	0.79062676	0.94988906	0.908588	0.8238848	0.72180456	0.87821203
1044b.png	0.76842207	0.80241215	0.86380225	0.87096685	0.86787915	0.81088454	0.85986435	0.8423696	0.80643284	0.84115154	0.687342	0.6749958	0.82622206	0.83810014	0.8465383	0.93353146	0.83683294	0.9424273	0.8613439	0.8791328	0.6276344	0.642522	0.6889814	0.71580803	0.8486229	0.8762774	0.8022481	0.8124932	0.89067876	0.7797715	0.7912568	0.7317418	0.9740981	0.9327911	0.9062955	0.8414306	0.8368919	0.85284424	0.83037806	0.75665504	0.7670927	0.7586426	0.88954914	0.78614664	0.94196737	0.898149	0.81918025	0.75578344	0.8732205
1045a.png	0.7833697	0.89328456	0.8155093	0.87334955	0.5536308	0.5774696	0.94332296	0.9380237	0.81396246	0.83151424	0.80548644	0.7881432	0.71296847	0.6923859	0.83576477	0.883403	0.8404128	0.8346534	0.88996226	0.9024982	0.66653365	0.6842183	0.75299656	0.82419133	0.79105806	0.73516506	0.7015563	0.71041614	0.8496245	0.82688725	0.75566125	0.699136	0.9607211	0.9276938	0.9535624	0.8007351	0.8411076	0.83502966	0.798665	0.7943469	0.77173793	0.6580808	0.76068074	0.7248529	0.86648077	0.8559477	0.7711297	0.6599188	0.937383
1045b.png	0.77420795	0.88411105	0.77709186	0.83110917	0.67744565	0.7323351	0.91822875	0.90855736	0.815868	0.85407287	0.75825095	0.71574175	0.77913743	0.73248017	0.80678946	0.8427658	0.82822216	0.8834857	0.82553583	0.81439066	0.7289972	0.75503147	0.7003715	0.77743196	0.69656837	0.6742351	0.68655264	0.670056	0.83809495	0.80237985	0.79124045	0.6792896	0.94409174	0.8606073	0.89763314	0.8013674	0.7936195	0.7986456	0.85218406	0.8241156	0.72919273	0.78506833	0.8231431	0.76834226	0.8982594	0.8886571	0.83175725	0.74056613	0.9287182
1046a.png	0.8839671	0.9569733	0.90903866	0.94427013	0.9201194	0.94413894	0.95140064	0.9361501	0.93102884	0.9431332	0.892257	0.895435	0.8810815	0.86863184	0.9111951	0.92230266	0.9479402	0.960483	0.95571595	0.9596992	0.9132214	0.83349013	0.8817774	0.890531	0.91394645	0.86774063	0.89940834	0.9007981	0.9591689	0.930921	0.82987845	0.90755594	0.97324604	0.9628024	0.9486214	0.8825855	0.93514884	0.9474357	0.9580883	0.9523178	0.87707853	0.7926762	0.9592162	0.8705144	0.9135359	0.94430023	0.870386	0.8423085	0.96812665
1046b.png	0.903647	0.9549722	0.9226625	0.95015484	0.92159325	0.93591726	0.9464988	0.92907953	0.9452489	0.94905144	0.8675206	0.8195274	0.9092493	0.87724507	0.9185367	0.959018	0.95798576	0.9687639	0.95533484	0.96541023	0.9024823	0.81568915	0.88324535	0.8907196	0.91478235	0.89655805	0.9052487	0.9150324	0.96282625	0.9246112	0.89264715	0.9296954	0.98689276	0.9739058	0.97394675	0.8942705	0.93239284	0.9452263	0.9599375	0.9482387	0.8731803	0.746088	0.9424561	0.8564203	0.92770576	0.94208896	0.8652316	0.83172417	0.9701625
1047a.png	0.6211685	0.86029685	0.7921716	0.7251228	0.7995733	0.8157345	0.9581475	0.95005506	0.8471553	0.9061461	0.8736151	0.84517014	0.83503973	0.7752485	0.8678068	0.9245401	0.9182176	0.9375149	0.65451646	0.81130797	0.78049433	0.790968	0.8457388	0.8768455	0.7641202	0.4939196	0.83903676	0.87157977	0.9009447	0.87500024	0.7397778	0.6864089	0.910792	0.61082166	0.963627	0.85649884	0.8952506	0.8813323	0.7740219	0.76298815	0.728884	0.8444586	0.8186896	0.7614527	0.93482435	0.79861295	0.8137323	0.70769835	0.89686763
1047b.png	0.68638617	0.88351667	0.82856697	0.7544825	0.72618365	0.77688754	0.94689786	0.9091037	0.81320953	0.8460783	0.7872407	0.7582998	0.831679	0.7985166	0.8292477	0.89825255	0.8830542	0.92976385	0.76597583	0.71020436	0.6803481	0.75532275	0.7773176	0.76460314	0.74130905	0.76327	0.848261	0.8652288	0.8662678	0.7832065	0.7818812	0.72760713	0.9280484	0.8001554	0.9565456	0.8706775	0.84719294	0.8333217	0.76773286	0.71278775	0.81050843	0.82297605	0.8196708	0.7451367	0.89115894	0.8093333	0.7815646	0.7333541	0.8794707
1048a.png	0.90854764	0.9068388	0.8827203	0.95685214	0.8953258	0.8768313	0.97935075	0.9544015	0.930145	0.90051967	0.7461396	0.799091	0.81939965	0.8444835	0.94494015	0.96591794	0.9054733	0.9341769	0.95230615	0.9455758	0.72684413	0.6756451	0.90769184	0.9056499	0.89142203	0.92960495	0.9176938	0.93475837	0.9481663	0.9393935	0.8423981	0.8644154	0.99288684	0.9723657	0.96145576	0.92365575	0.9360248	0.93856496	0.93285257	0.9258914	0.9253019	0.9201304	0.92280525	0.8720474	0.9154974	0.944549	0.6554284	0.69308007	0.9398699
1048b.png	0.89724	0.8970415	0.8971632	0.95584434	0.89758086	0.8689228	0.96179485	0.9264536	0.9217281	0.8839234	0.6448535	0.6865251	0.7843485	0.8121033	0.921787	0.9556365	0.8763318	0.9284264	0.9151534	0.93408537	0.71388155	0.6609997	0.87810504	0.8535824	0.89152265	0.9067943	0.90995336	0.91993535	0.938097	0.90258276	0.8608471	0.86761284	0.9856704	0.96868193	0.96311736	0.90873396	0.9362221	0.9323046	0.9361514	0.9150133	0.8914587	0.844952	0.9144494	0.8655032	0.91231275	0.9421861	0.62078977	0.674109	0.9361483
1049a.png	0.74712956	0.7911687	0.8877704	0.8668995	0.82512224	0.8208469	0.92078584	0.87777567	0.8596985	0.86828494	0.6883793	0.76407933	0.815927	0.8293721	0.9153905	0.93098414	0.9427196	0.9505667	0.84159136	0.85959435	0.77254117	0.77829665	0.8737503	0.8610186	0.85161114	0.871246	0.8967776	0.8983252	0.9361952	0.9099667	0.8857323	0.8456744	0.97780985	0.9498587	0.9477994	0.8467859	0.92571294	0.92242116	0.9024502	0.9013451	0.8353596	0.78271943	0.86496	0.8558987	0.9048233	0.92815703	0.6647705	0.6456903	0.9261036
1049b.png	0.78249997	0.81323373	0.9175285	0.8934951	0.8628298	0.8595608	0.94119596	0.9256758	0.9001553	0.91071177	0.7598327	0.83034915	0.8343148	0.8634165	0.9312458	0.9388295	0.9530074	0.95597184	0.8545987	0.8826964	0.77775574	0.792379	0.8992642	0.8933537	0.8776842	0.89366835	0.917091	0.9227946	0.95067793	0.93429494	0.9014159	0.86504734	0.97757983	0.95210844	0.94369227	0.896214	0.9497276	0.94087934	0.90817356	0.9162337	0.87804437	0.84185064	0.8911679	0.8710172	0.9161233	0.9402457	0.74684465	0.7160047	0.93583864
1050a.png	0.805366	0.8393004	0.8748728	0.89466614	0.8750049	0.84601694	0.82352614	0.89685434	0.90927446	0.88900787	0.8045262	0.7801256	0.6755492	0.64905596	0.8453325	0.92170656	0.9143008	0.93278754	0.92629594	0.9337898	0.7875696	0.79150414	0.8010269	0.8258705	0.8462604	0.8418139	0.81095546	0.74715793	0.91776437	0.8892762	0.8050727	0.77761215	0.97729456	0.9635849	0.9673916	0.85998887	0.8750913	0.8862597	0.9516768	0.9090664	0.7426985	0.75750464	0.94400877	0.8984855	0.85516506	0.88947845	0.84539366	0.87029	0.8705622
1050b.png	0.7813139	0.840245	0.8166491	0.84589124	0.8411162	0.813138	0.8612739	0.89847255	0.86374706	0.8888946	0.8169221	0.8003438	0.6866149	0.6650514	0.86319077	0.9375179	0.88642466	0.94075876	0.8834015	0.8757016	0.77141804	0.7864318	0.80794287	0.84592414	0.7570926	0.8330037	0.82772136	0.79171914	0.9029972	0.8831218	0.71665287	0.62092733	0.9655631	0.9545656	0.9547321	0.87299836	0.88462466	0.8783069	0.91599935	0.8269014	0.8010299	0.78212416	0.89503247	0.79801923	0.8453293	0.86763936	0.8372568	0.82529956	0.896983
1051a.png	0.8201671	0.87105864	0.8605918	0.90326405	0.8181031	0.83029807	0.87023747	0.90947765	0.8453664	0.8444881	0.60226995	0.66116285	0.61698335	0.67453694	0.79964644	0.90674853	0.89702624	0.9242899	0.88404894	0.89697134	0.64144194	0.67105615	0.78718174	0.766175	0.80541986	0.83161485	0.8397069	0.8103415	0.87925965	0.83660716	0.86255085	0.79813963	0.9762327	0.93966335	0.93085295	0.8403512	0.89045465	0.89349985	0.90703917	0.895736	0.81790024	0.7411046	0.86319864	0.78117734	0.89619565	0.9191146	0.74918866	0.74658024	0.9391691
1051b.png	0.86505127	0.90645987	0.919143	0.9443565	0.87865514	0.8690318	0.8925184	0.90894455	0.86957735	0.8767992	0.6757581	0.6926681	0.6821324	0.7219764	0.80153906	0.92149264	0.9046141	0.94574344	0.921523	0.9589501	0.71586025	0.6943531	0.8026296	0.75727546	0.874154	0.8805875	0.8741896	0.84017074	0.8717774	0.8526908	0.8727563	0.8665846	0.97937936	0.9644628	0.9259147	0.85377157	0.91105264	0.9103193	0.93582535	0.9195968	0.8424547	0.7529657	0.9243107	0.8355076	0.91055864	0.92389107	0.8017982	0.8169593	0.9300607
1052a.png	0.73459923	0.87139505	0.7524712	0.84040374	0.6876727	0.67512614	0.9300626	0.93775845	0.73846006	0.78006727	0.8165506	0.79366016	0.74568504	0.7297913	0.8612289	0.91221964	0.83985555	0.86952955	0.83040607	0.8219781	0.6794115	0.69057524	0.6594378	0.7168219	0.55346584	0.5965587	0.7544554	0.73934865	0.8367008	0.8210702	0.7158184	0.62660664	0.96095854	0.86723316	0.95029265	0.7914372	0.80939484	0.8331659	0.87472224	0.8350035	0.7388871	0.7321151	0.8150022	0.7775625	0.9018214	0.83590937	0.7302582	0.659933	0.8663223
1052b.png	0.8620214	0.92566377	0.88722444	0.9058236	0.8975354	0.90104324	0.89546824	0.92060816	0.85975397	0.89566994	0.84522855	0.8016893	0.88471603	0.8670094	0.9227812	0.9464575	0.93090737	0.93372715	0.8823481	0.8697498	0.8731425	0.8385743	0.82441837	0.83172715	0.5419321	0.7412711	0.81504464	0.8235001	0.81178737	0.80150586	0.8526568	0.7743414	0.97156936	0.7880105	0.9596097	0.9113595	0.824074	0.83680916	0.9168639	0.8812199	0.871116	0.8467529	0.9373827	0.8968858	0.9394556	0.88461983	0.84847593	0.75680715	0.90706474
1053a.png	0.7396699	0.8854557	0.73210865	0.7890101	0.8167146	0.8419475	0.93867815	0.9310432	0.8242623	0.8705741	0.8115943	0.8057648	0.78469676	0.7424445	0.8396409	0.87311023	0.8904017	0.90503186	0.7867899	0.8518896	0.78909266	0.8053305	0.7704298	0.81861365	0.83620334	0.65075314	0.5164417	0.5068244	0.85243696	0.84383386	0.8532702	0.7431947	0.9338744	0.8292334	0.90931225	0.71135515	0.7826339	0.80220103	0.88208354	0.86785555	0.7153925	0.76125264	0.84769136	0.8699768	0.8757979	0.8410686	0.7830885	0.7595362	0.9151949
1053b.png	0.8057984	0.902052	0.8388379	0.82423496	0.89089924	0.8998375	0.94998455	0.94135547	0.869699	0.9017474	0.8662821	0.8753681	0.8521855	0.82315826	0.88955706	0.90885097	0.9215863	0.93781924	0.8533324	0.90286237	0.8608194	0.8536499	0.83986485	0.8655145	0.90347636	0.79105866	0.5530971	0.49315983	0.92326987	0.90992934	0.9200784	0.8538823	0.9527249	0.90290517	0.942747	0.8076646	0.8539403	0.8626804	0.881352	0.89149815	0.8375492	0.85048074	0.8545128	0.88101315	0.90702295	0.87380135	0.84579366	0.8303009	0.94193876
1054a.png	0.8341522	0.87403786	0.84793085	0.85412824	0.9203446	0.870928	0.9198177	0.8958882	0.9467699	0.9463002	0.9284766	0.92954934	0.9475104	0.90943325	0.9468451	0.9695258	0.9409366	0.95312417	0.837234	0.9009269	0.9460786	0.94442827	0.93144715	0.92671627	0.83204573	0.8639891	0.90995306	0.9147084	0.95252174	0.9627548	0.8730025	0.79983217	0.9884488	0.92938787	0.9620919	0.94734657	0.96308106	0.9549539	0.95354176	0.95581514	0.859087	0.91304594	0.9482063	0.90968376	0.8477223	0.6792431	0.91709924	0.9160331	0.8414363
1054b.png	0.7711618	0.8063189	0.8598925	0.8521956	0.9001254	0.8658385	0.9541481	0.92661166	0.9366673	0.9441367	0.9435244	0.9415531	0.9373243	0.88619095	0.93655586	0.96935517	0.927611	0.94752276	0.8293915	0.87552047	0.94584876	0.94536906	0.918306	0.9170862	0.7781349	0.8544816	0.91573256	0.9120142	0.95921016	0.96167284	0.77305245	0.7511804	0.97790015	0.9347412	0.9716309	0.9641983	0.96147215	0.9522127	0.9289966	0.91798323	0.8774191	0.9132234	0.9141144	0.8833238	0.815899	0.6607481	0.90897423	0.9229099	0.8141897
1055a.png	0.86089504	0.9078111	0.8761981	0.8999519	0.77789575	0.68391347	0.89069915	0.8549112	0.5872127	0.5877808	0.72873676	0.7328274	0.7998811	0.83555925	0.5500201	0.65909255	0.49222678	0.59732586	0.891155	0.8666344	0.68680495	0.7268461	0.6863863	0.7550191	0.834296	0.8455134	0.73075294	0.74046654	0.7547072	0.6828717	0.8549959	0.774486	0.96390593	0.9105445	0.9214009	0.79480636	0.6391919	0.6038947	0.8245638	0.77029264	0.8335252	0.7966065	0.8580418	0.6684061	0.93441164	0.9195607	0.83186364	0.7965388	0.93571144
1055b.png	0.835835	0.9006181	0.90061444	0.8994421	0.76647484	0.76799035	0.8704407	0.8727815	0.7111634	0.7330086	0.7320341	0.75592536	0.8142562	0.828135	0.66636753	0.73768723	0.77326065	0.7936014	0.9105439	0.90663934	0.6710336	0.6931157	0.726089	0.7860774	0.84333736	0.8779402	0.7388694	0.7681562	0.6695051	0.61688673	0.8659184	0.8052782	0.9769838	0.9441113	0.95399344	0.81559026	0.6615437	0.6625183	0.8463762	0.74487555	0.84801596	0.8102779	0.8856515	0.71042305	0.9550766	0.9242637	0.81208193	0.78830785	0.9420494
1056a.png	0.63340867	0.74282575	0.7456833	0.7437912	0.8142104	0.7780123	0.9271485	0.91221243	0.908058	0.9118036	0.89688766	0.87180936	0.88920796	0.80748266	0.92073524	0.9514221	0.91417277	0.9242189	0.8148496	0.8595582	0.8731133	0.8422768	0.8683115	0.88680696	0.7139089	0.7736825	0.8552853	0.8629742	0.9147975	0.9317191	0.77197516	0.67388487	0.9614702	0.8775566	0.96392125	0.9059263	0.9326298	0.9246024	0.9195981	0.9031259	0.77879167	0.8254761	0.8412721	0.7980204	0.7249869	0.6225027	0.7962806	0.82099193	0.82244843
1056b.png	0.6297084	0.7582438	0.7446135	0.70767397	0.8104503	0.7662538	0.9167593	0.90325654	0.88629377	0.8962252	0.88328975	0.8556034	0.87860113	0.79762423	0.9138136	0.941966	0.9118806	0.9253396	0.79906297	0.8528203	0.84112203	0.8116921	0.86729586	0.8774741	0.716404	0.75474936	0.8541907	0.8630819	0.9036008	0.9196066	0.7249043	0.6413816	0.9648268	0.8825297	0.9620303	0.9030657	0.92444986	0.9192924	0.9150923	0.90510637	0.8047274	0.8329998	0.82719064	0.77033937	0.73578393	0.63467056	0.7656151	0.79982495	0.8387864
1057a.png	0.7258387	0.8463992	0.8338245	0.77341825	0.7034277	0.6702937	0.9639154	0.9634226	0.78557014	0.83203447	0.85795474	0.85545295	0.85308236	0.83757985	0.6694703	0.7755604	0.7719977	0.8140759	0.7715858	0.79255724	0.64366865	0.70910525	0.81429785	0.86244595	0.82560706	0.8016999	0.7758334	0.8209394	0.80658334	0.7327287	0.7811431	0.7095797	0.9231159	0.8132677	0.95959103	0.8864687	0.74097526	0.6858052	0.59842044	0.48499757	0.82546604	0.87578523	0.72670317	0.6176655	0.94288623	0.88381636	0.8372718	0.6918837	0.9282826
1057b.png	0.7944143	0.8944409	0.89391494	0.87416834	0.67007434	0.666814	0.9128308	0.94181764	0.74255675	0.6850301	0.8147759	0.813437	0.8476934	0.8426688	0.686483	0.760504	0.7463999	0.79292077	0.89185905	0.8797566	0.6323347	0.70932543	0.8062909	0.84929985	0.86600745	0.86910385	0.8392472	0.8522459	0.72036684	0.6368501	0.8316795	0.7918397	0.97521454	0.90318155	0.9766984	0.89960766	0.69507706	0.6591087	0.7209586	0.6745467	0.8963034	0.8866634	0.76550686	0.71576107	0.9496426	0.9146371	0.85983557	0.76248276	0.9357455
1058a.png	0.7872999	0.82350504	0.85066384	0.8562618	0.85978186	0.82721597	0.9056424	0.908328	0.7633304	0.7052226	0.7485808	0.6820986	0.8762452	0.8351736	0.912392	0.9399717	0.8991476	0.9237161	0.8420101	0.8189005	0.8518268	0.83753407	0.7795236	0.7748549	0.81077445	0.8039859	0.87833226	0.88759315	0.9058041	0.85444665	0.8680186	0.8045249	0.95261675	0.90472376	0.93675864	0.8269874	0.9158881	0.91748804	0.93000245	0.8988785	0.6921779	0.7788731	0.8711267	0.8613126	0.89031553	0.8180423	0.80237466	0.79953796	0.8326467
1058b.png	0.8513447	0.88719654	0.88175035	0.9193068	0.7966889	0.78293645	0.95525694	0.9240781	0.67452407	0.6186887	0.69895005	0.7022207	0.837312	0.84302884	0.87868935	0.93355054	0.82471013	0.8806295	0.90553063	0.8901845	0.74636316	0.7169083	0.7173554	0.72672856	0.83049643	0.8292887	0.85595596	0.877407	0.8928871	0.8272227	0.8681343	0.8452227	0.9633576	0.9407809	0.9474021	0.8331994	0.8529624	0.8702179	0.92323685	0.89278114	0.83671296	0.79775906	0.8789338	0.86800146	0.92711693	0.92016494	0.70707464	0.703729	0.8799288
1059a.png	0.8668147	0.94025165	0.87686056	0.9121226	0.7946406	0.8977773	0.9793139	0.963293	0.9041611	0.9200676	0.8445467	0.8651819	0.9166533	0.89728	0.90263647	0.9295587	0.91818345	0.9603052	0.94160676	0.9403545	0.8477394	0.78793085	0.7021467	0.7268609	0.751928	0.8019071	0.858785	0.86515933	0.90394235	0.8867946	0.8620086	0.8469989	0.9824307	0.9424879	0.97020954	0.87004566	0.9140426	0.91258305	0.89747334	0.87491804	0.79196787	0.80222666	0.92718226	0.8987366	0.93155706	0.8990261	0.81723475	0.7930752	0.9634658
1059b.png	0.75670975	0.8828665	0.83227044	0.86684453	0.7637166	0.8103053	0.9496446	0.9398805	0.82081175	0.83974636	0.76029587	0.74369675	0.81462324	0.7895347	0.86434186	0.9205039	0.84673524	0.91761565	0.8994683	0.8868792	0.7388599	0.6647401	0.58358157	0.59822845	0.69717324	0.74807197	0.7633287	0.78409094	0.86704344	0.8223494	0.78033733	0.7481425	0.9724215	0.93177235	0.96475244	0.83854795	0.8701306	0.8864065	0.8720945	0.8204222	0.72441053	0.6696123	0.89876664	0.8314681	0.8717838	0.85237944	0.7342897	0.7579406	0.9213205
1060a.png	0.7654796	0.8192282	0.80406034	0.8796905	0.86240673	0.840348	0.87464845	0.8647191	0.8514563	0.8829287	0.83073133	0.803835	0.87699085	0.80957156	0.88147414	0.9214833	0.8957525	0.92385155	0.84705895	0.8227552	0.84439725	0.82554346	0.7611879	0.7565528	0.747644	0.76930654	0.7299588	0.7495303	0.8515266	0.8135783	0.71481764	0.63130116	0.9486835	0.87865955	0.9612775	0.8741043	0.8659787	0.878765	0.91521704	0.8880503	0.6844516	0.70310867	0.9089434	0.8716261	0.8248148	0.70886767	0.8526989	0.81561714	0.7941277
1060b.png	0.7193401	0.81064796	0.777528	0.82275444	0.8460228	0.83015823	0.8787411	0.872056	0.8445617	0.8719615	0.8035802	0.77125967	0.86429405	0.7869089	0.87471914	0.91987336	0.87676245	0.91805685	0.77838147	0.7873724	0.84627944	0.82160413	0.7322767	0.74100596	0.72695243	0.69862664	0.7177577	0.7410672	0.8283988	0.80152404	0.64932644	0.5426174	0.93073165	0.8183973	0.9604264	0.85691965	0.83230656	0.84653246	0.9058887	0.8673091	0.5692549	0.65646946	0.894455	0.82333606	0.8546748	0.7141315	0.8438221	0.8004873	0.7770114
1061a.png	0.7444736	0.83041966	0.8114762	0.85670316	0.8014171	0.7995978	0.93157995	0.9257659	0.8109746	0.8582001	0.69688475	0.71166366	0.59808123	0.5351845	0.8520041	0.9202619	0.9212596	0.93003166	0.83995396	0.8766821	0.64536124	0.58719707	0.7082027	0.7023	0.7458968	0.72142106	0.7272155	0.74177855	0.86682034	0.848336	0.8054712	0.7252282	0.9705283	0.90803236	0.95303094	0.7087588	0.8584554	0.8786974	0.9237191	0.91470265	0.7124032	0.6109663	0.8595643	0.8074873	0.8322571	0.83837557	0.52266026	0.5602186	0.8834167
1061b.png	0.8456366	0.8863641	0.9117696	0.92637765	0.8569136	0.8407176	0.9243261	0.94649905	0.8437489	0.88983077	0.71656346	0.78831756	0.6887201	0.65883017	0.8431975	0.8769215	0.93224955	0.9385676	0.92410016	0.9290603	0.67904854	0.60967106	0.7857796	0.7439395	0.83925384	0.8539361	0.8716884	0.875282	0.89211196	0.87473184	0.8803299	0.839154	0.98064774	0.9566377	0.9352486	0.78716767	0.9056178	0.91886497	0.94428957	0.93559575	0.80504024	0.6869417	0.8995234	0.8653407	0.82329756	0.88582426	0.63368714	0.6898694	0.8889523
1062a.png	0.874253	0.93255776	0.93785906	0.9646574	0.8915409	0.88079774	0.8966552	0.9343449	0.8919789	0.91859615	0.7348466	0.83736724	0.6315509	0.7525832	0.85194904	0.8833279	0.9020481	0.94082195	0.96115613	0.96453595	0.725547	0.6704947	0.8377124	0.8179069	0.89166427	0.8913861	0.89612734	0.87282926	0.9444221	0.888055	0.87130135	0.89827347	0.98806286	0.96815115	0.93876666	0.8811412	0.9304571	0.943716	0.9332546	0.89988804	0.91021705	0.8102087	0.92513275	0.8830117	0.91127545	0.93068075	0.8162372	0.8014626	0.9554599
1062b.png	0.85543334	0.923595	0.9149766	0.93520296	0.6597689	0.6662564	0.9559078	0.95496345	0.73688364	0.74427134	0.8033731	0.8411917	0.6392025	0.68096495	0.76265085	0.77661055	0.7960808	0.8196329	0.91656685	0.9197452	0.6614282	0.70735157	0.82995343	0.8689662	0.87397134	0.8320281	0.82171977	0.8084879	0.85437053	0.7866124	0.9091999	0.8538437	0.9727363	0.9375254	0.9324335	0.8026835	0.743364	0.7493423	0.90941066	0.8936784	0.89709675	0.79935193	0.8304438	0.8000176	0.88950294	0.91655624	0.7856484	0.72595346	0.9535963
1063a.png	0.65432894	0.6258227	0.793397	0.76035553	0.7983906	0.8000759	0.9188093	0.92919475	0.9028772	0.92232716	0.8828432	0.86889434	0.88364697	0.83919495	0.93985105	0.9663569	0.96325827	0.9676979	0.8401686	0.909396	0.89292336	0.8773323	0.9003135	0.9164129	0.87441885	0.8451146	0.89988667	0.89718384	0.92779446	0.93311447	0.8569964	0.77296543	0.9498078	0.86052084	0.9725513	0.8881801	0.9476938	0.93916565	0.90100706	0.90562075	0.83632696	0.80041677	0.8400624	0.83380854	0.8685474	0.8689614	0.8071388	0.7604546	0.8900877
1063b.png	0.44112974	0.5484667	0.69159746	0.6248816	0.8525946	0.79727733	0.948752	0.9389792	0.90056384	0.9278103	0.8554952	0.8492101	0.87924105	0.817889	0.9433597	0.97398746	0.96000373	0.97321063	0.82010007	0.9038309	0.91825134	0.8991645	0.84612805	0.87998885	0.85771954	0.7912411	0.88206124	0.8970393	0.94361234	0.93584317	0.79797405	0.74610734	0.9438984	0.84715784	0.9736727	0.90938354	0.953128	0.9558591	0.9344479	0.9277043	0.7976815	0.73763275	0.9228894	0.8683164	0.83611906	0.7678836	0.81790733	0.8284767	0.85321885
1064a.png	0.7664043	0.8734165	0.84518135	0.7992802	0.6468569	0.61343634	0.84841925	0.8486205	0.7415085	0.7602105	0.689556	0.5628259	0.7716405	0.7136288	0.8388185	0.88990265	0.83980113	0.86087215	0.7591438	0.73740494	0.6075469	0.6587959	0.7333578	0.7931472	0.7440684	0.78431046	0.75773096	0.7604152	0.82070905	0.7410362	0.82009244	0.7011417	0.96928936	0.8966108	0.9590877	0.82889533	0.8250826	0.82704467	0.82934165	0.7911296	0.7571988	0.7045901	0.8333472	0.766818	0.91660565	0.87255615	0.7538347	0.69316006	0.8804065
1064b.png	0.7274282	0.8443724	0.85471725	0.8001346	0.73719525	0.6282126	0.74279034	0.7325342	0.7759832	0.74503374	0.6915027	0.58106	0.80000556	0.75645566	0.8251232	0.874919	0.82847613	0.8510535	0.7758524	0.80350566	0.6751944	0.7484186	0.7271569	0.781821	0.8041818	0.8084463	0.76998895	0.7552763	0.8436456	0.77775306	0.7982968	0.6956097	0.98059165	0.9255945	0.95815545	0.845253	0.8489895	0.8538164	0.8597158	0.8320268	0.79519165	0.7352942	0.8733352	0.7920785	0.9156732	0.8661909	0.80120647	0.75841165	0.8654808
1065a.png	0.8302076	0.8923737	0.86261237	0.8982645	0.9027104	0.87549496	0.9577413	0.95831925	0.93164027	0.93352085	0.944148	0.92569697	0.93016547	0.90170395	0.9325584	0.94728255	0.9232818	0.9341283	0.8827264	0.9357336	0.93712544	0.92771405	0.8916192	0.9031292	0.7992269	0.79941577	0.9065175	0.91379654	0.94430697	0.9459085	0.8982527	0.7989228	0.94339466	0.8817311	0.97043	0.9335567	0.9290585	0.9177036	0.94052076	0.93784875	0.8684498	0.88259554	0.9122792	0.89770913	0.87639856	0.81018525	0.89362305	0.8952355	0.88320595
1065b.png	0.77866244	0.87956744	0.8006246	0.8141439	0.79991484	0.8098932	0.9575175	0.9599724	0.88358605	0.9150932	0.90212375	0.85798246	0.92064905	0.8692696	0.92734975	0.9481236	0.9099142	0.9281143	0.80222607	0.88514215	0.87210095	0.87673247	0.8118453	0.86590654	0.78137577	0.6622952	0.8327005	0.8377894	0.91817653	0.9059781	0.8200884	0.7052783	0.84849393	0.79936886	0.9585383	0.8683083	0.88613373	0.87388813	0.91305417	0.90474206	0.76232547	0.84055626	0.8436749	0.83063763	0.9275603	0.86197066	0.85274243	0.7900691	0.8556971
1066a.png	0.8991153	0.91024184	0.94113445	0.9499179	0.9290946	0.907439	0.9630215	0.94210184	0.9305704	0.89649713	0.8094701	0.85004157	0.88999665	0.89642364	0.88781774	0.9582391	0.9222812	0.95462394	0.94825536	0.94370383	0.81212586	0.7242836	0.7942911	0.83986926	0.8990016	0.8822589	0.9333129	0.9417558	0.96680343	0.9211039	0.8866793	0.8987992	0.97300524	0.9436978	0.95102537	0.8974574	0.96057177	0.9563969	0.920997	0.91253376	0.89059484	0.88211495	0.9344266	0.9044563	0.9265167	0.94044673	0.70794106	0.73316586	0.9218286
1066b.png	0.8723136	0.87218606	0.926033	0.93250304	0.91008943	0.90726244	0.9749512	0.9529326	0.923226	0.8923967	0.8458924	0.8439499	0.90062344	0.8841856	0.9260862	0.9762933	0.9614519	0.9716889	0.9370955	0.92427045	0.85440403	0.7696037	0.7823206	0.8159078	0.809391	0.787622	0.9268415	0.9436527	0.9640522	0.92007136	0.9118768	0.8786016	0.96749735	0.9015743	0.968773	0.9033242	0.9666095	0.95900816	0.92017573	0.92827	0.8140531	0.8149258	0.9285809	0.92047095	0.90967244	0.89410424	0.7590402	0.75961643	0.8761909
1067a.png	0.862693	0.89661	0.8906831	0.89419806	0.8864296	0.8183663	0.8680543	0.82860434	0.7559787	0.6702912	0.7212301	0.644446	0.8484505	0.8272637	0.8572055	0.90942985	0.7262682	0.85213745	0.90207726	0.8697922	0.73013806	0.7528058	0.78710693	0.7843809	0.87038463	0.80264914	0.8402256	0.83716637	0.8983302	0.8475373	0.8739052	0.819706	0.96309584	0.9063736	0.9514208	0.83211106	0.8406695	0.8467992	0.92667866	0.8657589	0.7930753	0.8199278	0.92813706	0.84587675	0.9120009	0.8527052	0.8278315	0.82806253	0.8567022
1067b.png	0.9042844	0.90883076	0.92550504	0.9455346	0.91175616	0.82112586	0.8101123	0.8125588	0.8274781	0.7754543	0.7897177	0.77617544	0.89149344	0.89335656	0.8746958	0.92221415	0.72932804	0.82804644	0.9537323	0.9324058	0.7309276	0.7508672	0.7988549	0.77570415	0.91730714	0.8617965	0.8693467	0.8758792	0.9145604	0.87496054	0.8768778	0.87591344	0.922387	0.9211679	0.96892715	0.8890306	0.868461	0.8823395	0.9330428	0.8575302	0.82507145	0.8523655	0.9543522	0.89395213	0.9439344	0.91894203	0.886125	0.88004315	0.9217569
1068a.png	0.8770871	0.9210376	0.93469703	0.8987334	0.7586833	0.7222147	0.965689	0.949692	0.7639362	0.8110656	0.8450833	0.87001663	0.8943801	0.9049012	0.7881882	0.84047437	0.7549715	0.7799008	0.914746	0.83579165	0.75602686	0.80236423	0.8217007	0.84277254	0.9164189	0.91392523	0.7850621	0.8136666	0.7630161	0.6841872	0.886493	0.86479855	0.97194016	0.9538526	0.9629162	0.88469195	0.6127664	0.5681003	0.62606275	0.64596707	0.91492033	0.9196856	0.8870218	0.7472775	0.9546699	0.9308806	0.86126965	0.8387107	0.94990754
1068b.png	0.9076486	0.93765545	0.9335935	0.89481515	0.80165637	0.7704801	0.97454077	0.95223707	0.8150279	0.85139275	0.868097	0.895628	0.8897175	0.90196747	0.8314081	0.86941254	0.784856	0.79277116	0.92282754	0.84158546	0.830556	0.84792054	0.8531911	0.85417926	0.8996685	0.92240137	0.8281281	0.84639686	0.76297426	0.722588	0.9083163	0.8814627	0.9696542	0.9589246	0.9527581	0.9189579	0.64707744	0.60212874	0.67151785	0.7138672	0.9348144	0.9299294	0.9083802	0.8296782	0.9529188	0.94542915	0.91298926	0.8852411	0.9542093
1069a.png	0.80904377	0.8698752	0.8471736	0.8739643	0.7879562	0.74629724	0.8903823	0.9062659	0.54463124	0.5861125	0.6821073	0.6598499	0.73813784	0.7686124	0.73903304	0.84892076	0.7039996	0.7655417	0.83537936	0.8615056	0.6510455	0.7008989	0.49880272	0.6206224	0.7636076	0.80332184	0.73712456	0.75268817	0.756722	0.6171594	0.8292923	0.7219931	0.96750057	0.93847483	0.9440531	0.7981887	0.62291855	0.6573965	0.8646059	0.80833554	0.82430166	0.7328105	0.9118706	0.84460396	0.8987784	0.8745318	0.797383	0.756516	0.88884306
1069b.png	0.8281729	0.9030057	0.8803474	0.8814278	0.7923441	0.76201445	0.88515425	0.90811956	0.57978225	0.65877604	0.7038677	0.6756836	0.7464964	0.7904928	0.7548908	0.8294686	0.75479627	0.81007206	0.8289701	0.82606876	0.686721	0.7423941	0.61315906	0.7212496	0.7908083	0.8187772	0.7637563	0.7700468	0.7459416	0.6564189	0.8459221	0.77146685	0.96663034	0.92936504	0.9403962	0.8174421	0.6607431	0.66824436	0.87419266	0.81422573	0.81123877	0.7664427	0.9148702	0.8561368	0.91320884	0.89514226	0.8064547	0.8050585	0.88593745
1070a.png	0.7479818	0.81799173	0.8620334	0.8114183	0.86606276	0.8407291	0.91557264	0.911587	0.8736011	0.871032	0.8642335	0.8278923	0.7611724	0.8063566	0.87750405	0.90133005	0.913105	0.9468453	0.7228359	0.66011465	0.8640009	0.8897463	0.83842427	0.81431544	0.81281585	0.8459151	0.85509163	0.8446932	0.9014279	0.8629093	0.8414184	0.8229544	0.94464344	0.9146316	0.9330175	0.9165934	0.90075934	0.89974976	0.90326864	0.8742297	0.8339084	0.8113122	0.92796016	0.89004326	0.90519184	0.874269	0.91159064	0.88513005	0.76088136
1070b.png	0.6748546	0.7901956	0.76815856	0.7373235	0.7991247	0.7795502	0.9202777	0.9193629	0.8743217	0.8844787	0.8393396	0.799886	0.78039384	0.7663816	0.87677723	0.9297815	0.8910939	0.9244099	0.7850584	0.78439546	0.81414175	0.7910559	0.81362903	0.8346332	0.68202806	0.77613974	0.77759844	0.7745421	0.8770255	0.87093955	0.7353517	0.6760713	0.92516917	0.85984015	0.95112324	0.89326715	0.87786436	0.8731103	0.8646047	0.80917764	0.79292846	0.7777185	0.8480141	0.762153	0.8893146	0.7962334	0.8209891	0.75610065	0.8028693
1071a.png	0.7769466	0.89775044	0.8193873	0.8667066	0.7261406	0.7800001	0.9290171	0.90643823	0.8062416	0.8594203	0.6803876	0.7165296	0.78590524	0.813323	0.79479045	0.88842463	0.8592943	0.9180088	0.86513066	0.8518264	0.604505	0.5572959	0.69495964	0.699329	0.8190729	0.8220662	0.6121648	0.66783774	0.85621095	0.77004623	0.8269758	0.75040066	0.9410505	0.8853158	0.92966163	0.7265916	0.7892234	0.7897795	0.7427404	0.7285513	0.8104105	0.7412828	0.8036977	0.70357096	0.9352231	0.8826937	0.722471	0.6358106	0.91444206
1071b.png	0.8440389	0.9214537	0.8573352	0.8985493	0.7581948	0.81736267	0.9624239	0.9401424	0.882722	0.9139619	0.8057738	0.82534367	0.8386164	0.85438085	0.8697835	0.9202567	0.9030835	0.94938797	0.90061677	0.9110969	0.70875764	0.6508831	0.82049847	0.823876	0.83723307	0.8677827	0.7413126	0.79336214	0.91962284	0.86628854	0.8648341	0.7856637	0.9528976	0.8953697	0.959321	0.8597229	0.8761558	0.8699288	0.82098794	0.81066906	0.8561996	0.8649708	0.8012839	0.7194756	0.94970673	0.9122064	0.7306965	0.6961887	0.947262
1072a.png	0.86921316	0.8927574	0.9413038	0.9340843	0.8976644	0.8820492	0.8533522	0.83852124	0.825833	0.82731557	0.59196115	0.622198	0.7514342	0.8105683	0.88677233	0.9169366	0.86703604	0.92056143	0.92514217	0.9065223	0.8133737	0.83726895	0.739386	0.7489307	0.8973901	0.891661	0.8509966	0.844253	0.86367327	0.7677343	0.90951717	0.8779114	0.97898734	0.9598651	0.9191331	0.82279986	0.86702245	0.8658849	0.93526536	0.92688966	0.84309006	0.6975962	0.92892885	0.87007964	0.9479372	0.9347337	0.85637957	0.86743695	0.9263793
1072b.png	0.76608795	0.818725	0.8649956	0.87298405	0.84168434	0.8116632	0.85341716	0.843576	0.77761173	0.75336474	0.56127584	0.5989132	0.65797096	0.7263581	0.83764845	0.8811535	0.8411904	0.86945736	0.86090904	0.8478726	0.70262736	0.73337615	0.6423581	0.644905	0.82347536	0.79887944	0.7341838	0.72639036	0.8549254	0.696864	0.86346614	0.7947356	0.9548898	0.93701863	0.787633	0.63555837	0.7670325	0.7849659	0.87351733	0.8568722	0.7644864	0.6172334	0.90229326	0.84600544	0.9144698	0.9025838	0.79269564	0.7846111	0.8710278
1073a.png	0.84645003	0.8529435	0.8998914	0.92031926	0.85037136	0.797885	0.86109066	0.88557833	0.66298354	0.59361625	0.7020426	0.7009389	0.74116886	0.80892724	0.85289717	0.8947018	0.6862278	0.7888385	0.9345529	0.9191953	0.7402506	0.7498422	0.7347037	0.7552006	0.8964724	0.8270501	0.77835035	0.7484573	0.8553325	0.8007661	0.8365511	0.83510023	0.9764302	0.95272297	0.93050957	0.7746608	0.8020331	0.82200146	0.9366835	0.89951897	0.79639304	0.7031889	0.9198436	0.8600991	0.9157717	0.9048062	0.84435964	0.82110685	0.9045422
1073b.png	0.9128226	0.90617675	0.95278317	0.9436178	0.909596	0.863898	0.89499557	0.85530794	0.8970561	0.8436425	0.7358912	0.7182003	0.9023902	0.9093555	0.91078144	0.93406606	0.85573614	0.9567308	0.9466257	0.9299288	0.7423807	0.798802	0.86169726	0.81829774	0.93077064	0.8987269	0.9081066	0.8894113	0.9480965	0.9020012	0.9231006	0.9245297	0.9750155	0.96003556	0.94367146	0.8865082	0.90709054	0.91493726	0.92848253	0.8904835	0.8846554	0.8517959	0.941622	0.9059846	0.937968	0.925067	0.8873492	0.86488366	0.89879596
1074a.png	0.68417823	0.7566155	0.8084103	0.7983031	0.78426725	0.73898214	0.9439385	0.9299212	0.7976094	0.80518794	0.7029221	0.6544591	0.70954204	0.6917411	0.9049229	0.94608456	0.88427776	0.9092152	0.8013087	0.8050815	0.71814835	0.72037375	0.79945445	0.8181802	0.78365684	0.7803509	0.8276901	0.8419955	0.8872005	0.8433857	0.8406613	0.7665671	0.979553	0.93961245	0.95567685	0.7828197	0.8921406	0.8989032	0.907068	0.8973146	0.6895357	0.6600585	0.8452723	0.7905868	0.82473177	0.81074554	0.6066344	0.6416857	0.8575672
1074b.png	0.6995535	0.747617	0.83270705	0.8068308	0.79616857	0.761873	0.92665774	0.9040725	0.8233782	0.8021741	0.6552614	0.6285051	0.8027152	0.7791848	0.91771734	0.9520301	0.8702282	0.91473746	0.8528802	0.88016444	0.747838	0.70954573	0.8030876	0.7912185	0.80550265	0.85237265	0.84199774	0.8581286	0.91384685	0.87772566	0.84495956	0.79441625	0.98223686	0.94473207	0.95222294	0.7906053	0.9032062	0.9075596	0.9023203	0.89480454	0.71804476	0.6716291	0.8524438	0.7892342	0.78090477	0.7994863	0.5494267	0.65329635	0.85668844
1075a.png	0.5842148	0.53697735	0.84560204	0.7808677	0.7873345	0.74430466	0.82622707	0.8251516	0.8232806	0.7692255	0.6453811	0.5711092	0.766285	0.78802127	0.9022242	0.94205034	0.9003517	0.9474015	0.8900282	0.84640396	0.77472895	0.72705853	0.75606304	0.75942314	0.8238408	0.8653899	0.8297553	0.8321675	0.828445	0.7707141	0.6954887	0.71927834	0.9706721	0.9319819	0.9508314	0.8053968	0.8980094	0.90022355	0.8823476	0.8388994	0.6863513	0.6206566	0.8561214	0.8065807	0.8819174	0.8545631	0.71238077	0.71156585	0.83644104
1075b.png	0.6763691	0.72706807	0.8461635	0.7327981	0.78080714	0.7539217	0.8554622	0.8339131	0.86513174	0.8228349	0.65425324	0.58978736	0.84332407	0.8159764	0.9019502	0.93465155	0.8998428	0.92597246	0.8535456	0.8696064	0.82179284	0.78195816	0.84469837	0.84414023	0.83772266	0.81743085	0.82505953	0.82550395	0.89169526	0.8567578	0.86148787	0.80778444	0.95415807	0.86056334	0.91615814	0.8363939	0.9133363	0.9041395	0.9071407	0.88406116	0.7958055	0.72468823	0.8843175	0.8353071	0.89515185	0.8702147	0.68555003	0.721575	0.8813616
1076a.png	0.9593516	0.98085445	0.969303	0.9712894	0.97303945	0.97531724	0.9776037	0.9790698	0.9766633	0.97427016	0.9767108	0.9715784	0.9769089	0.97531307	0.96769476	0.9694057	0.9751658	0.9835909	0.9406702	0.96248573	0.9787628	0.98166686	0.97174335	0.97617716	0.9572451	0.9508964	0.9563761	0.96295834	0.9827841	0.9765891	0.9548755	0.9525251	0.9847343	0.97162527	0.978032	0.9761831	0.9742531	0.97660387	0.97974324	0.9779077	0.9682358	0.9622745	0.96965307	0.96808666	0.970504	0.9713531	0.9713863	0.966976	0.9640135
1076b.png	0.965298	0.97498584	0.98021746	0.97916085	0.97329277	0.9730699	0.9818132	0.98333824	0.9753798	0.97919923	0.9763392	0.97581595	0.9732384	0.9669939	0.9794959	0.9809883	0.9678128	0.98523587	0.9360252	0.95962393	0.97624	0.9758252	0.9816887	0.982156	0.92433536	0.9380146	0.96833956	0.9775503	0.9821349	0.9838048	0.94106734	0.9443324	0.9897243	0.9604119	0.9797655	0.9840507	0.9850556	0.9859761	0.98345816	0.983197	0.98351914	0.97445416	0.96658045	0.9488307	0.9722475	0.96703947	0.96565825	0.9600677	0.95555013
1077a.png	0.7950732	0.8155037	0.775554	0.8175168	0.8949107	0.86580336	0.86658835	0.8658004	0.89788985	0.8396156	0.8121642	0.71299875	0.87224007	0.8671602	0.85910225	0.91150975	0.8864899	0.93662524	0.82720494	0.69943786	0.8149162	0.8360136	0.84605074	0.847431	0.70194733	0.78748685	0.85322475	0.82367265	0.89048225	0.840713	0.7512238	0.662452	0.94084305	0.8682827	0.9435591	0.8983012	0.8866746	0.89617366	0.89594907	0.8041519	0.7509295	0.82239103	0.9314825	0.8928185	0.887142	0.8541155	0.90627146	0.87438846	0.80342484
1077b.png	0.834823	0.9119544	0.83907324	0.8583097	0.89035565	0.8563864	0.8099174	0.8640664	0.86628246	0.89257145	0.8120645	0.7861887	0.8292011	0.82549965	0.84405506	0.9135581	0.87962824	0.922102	0.8791753	0.7852474	0.74056745	0.80685496	0.8327421	0.8330289	0.82857555	0.84017617	0.7653314	0.74230814	0.85600245	0.8375287	0.8214179	0.7730192	0.9496379	0.91656494	0.9532418	0.848433	0.8480978	0.8481587	0.91173023	0.8530545	0.82222706	0.82664514	0.9218966	0.8600167	0.8958621	0.91416377	0.8974439	0.8843841	0.90224254
1078a.png	0.8998172	0.94237024	0.91872525	0.9254353	0.72068167	0.61944735	0.95817673	0.94084287	0.8001777	0.8614533	0.8761914	0.8779814	0.8912382	0.89667934	0.85836613	0.9001916	0.8579205	0.8544594	0.93083626	0.9057915	0.74274576	0.75838494	0.79681295	0.83083916	0.88904536	0.9143149	0.74150634	0.79598397	0.7908945	0.756231	0.9135916	0.84141886	0.98024255	0.961557	0.97600114	0.88857466	0.74343455	0.702841	0.6165731	0.7129013	0.88930565	0.8513935	0.8808942	0.81010306	0.96020603	0.9250458	0.88747686	0.82102406	0.9549782
1078b.png	0.8734639	0.9053678	0.9254492	0.91066945	0.7601931	0.74041784	0.9590424	0.9461654	0.75816447	0.84150136	0.88029087	0.88258165	0.86561215	0.8858113	0.812207	0.87850225	0.82336736	0.85817987	0.8791542	0.8801985	0.76554775	0.75881886	0.8090226	0.8447096	0.8649493	0.8976129	0.7339748	0.8005799	0.79679906	0.7708787	0.8756946	0.81039584	0.97606903	0.94549465	0.9670013	0.88640934	0.703863	0.6378661	0.59313285	0.62507737	0.8999823	0.9003151	0.85137224	0.7100028	0.9410654	0.91134673	0.86398375	0.78623855	0.94388795
1079a.png	0.8052572	0.9134705	0.83723503	0.87161905	0.5248785	0.5369819	0.9650578	0.95631933	0.6131113	0.7410153	0.7482457	0.79537916	0.7902246	0.76698864	0.75290704	0.79051685	0.72490394	0.7698591	0.88141835	0.84489274	0.55444354	0.6158334	0.58049285	0.6834843	0.73498046	0.74505436	0.7533109	0.77671516	0.8248749	0.72850204	0.8326963	0.7310349	0.96784294	0.9228098	0.94768584	0.82177985	0.7039584	0.7353343	0.7929176	0.7109055	0.8291998	0.79687536	0.8020098	0.7523342	0.918191	0.88656074	0.7693367	0.68464625	0.933505
1079b.png	0.78218645	0.8807046	0.8493387	0.8505878	0.6077163	0.5920148	0.9541816	0.9385343	0.59278107	0.7216424	0.6700736	0.7193131	0.72543633	0.7206911	0.70822394	0.752218	0.716901	0.7696686	0.8724284	0.8534939	0.53063506	0.53999686	0.5461155	0.6309804	0.7624625	0.77104044	0.70186377	0.7422445	0.7837136	0.69470215	0.8323478	0.7566249	0.9689896	0.9345341	0.9427986	0.735078	0.6349188	0.6646738	0.77003014	0.7021855	0.79656065	0.73474455	0.8142779	0.7187941	0.90014064	0.8838566	0.6911273	0.5951941	0.920432
1080a.png	0.8227455	0.8702369	0.9320278	0.9170563	0.83437586	0.8268729	0.91622484	0.89160573	0.8561604	0.80952454	0.49200815	0.5241375	0.728276	0.7763022	0.902875	0.9451057	0.9221952	0.929686	0.92896056	0.9161344	0.7102235	0.66853136	0.84691435	0.8184725	0.8711337	0.907654	0.8646985	0.8833845	0.9266528	0.8456103	0.910014	0.89551497	0.99074376	0.96290594	0.95244706	0.8077782	0.8966615	0.89519954	0.9346543	0.9306715	0.7475081	0.65127033	0.8778971	0.8543572	0.9025921	0.91542524	0.6478306	0.6384113	0.91464096
1080b.png	0.7991642	0.82347316	0.8916278	0.87329364	0.82606214	0.814884	0.95138514	0.93424875	0.7936853	0.814782	0.61251664	0.6712972	0.79174984	0.81295294	0.8921689	0.94067097	0.91724926	0.9325473	0.91269374	0.8913239	0.6088573	0.5363769	0.77022153	0.7680993	0.84452295	0.8734542	0.8731373	0.8895676	0.9016193	0.83648163	0.87503994	0.8531186	0.9725182	0.94028926	0.9458138	0.84583676	0.91026604	0.9115759	0.84231454	0.8349973	0.76250726	0.7316679	0.8670491	0.84466094	0.8774648	0.9067742	0.6451887	0.6163491	0.91676044
1081a.png	0.73920834	0.86783004	0.85540664	0.8638667	0.8022303	0.8504621	0.94268364	0.93414855	0.8475905	0.89961636	0.87930083	0.83818907	0.88789797	0.85360587	0.85102046	0.87329406	0.8424063	0.88004756	0.85010093	0.8716958	0.84378564	0.8575048	0.84542686	0.8688647	0.80481935	0.71676624	0.7903413	0.8237591	0.8642901	0.8667497	0.81135213	0.78483737	0.96366954	0.8542435	0.9639155	0.9035853	0.8119966	0.7730539	0.81616664	0.82447815	0.85833603	0.8897173	0.8486737	0.73273075	0.9285518	0.8851494	0.8581835	0.8082994	0.9232082
1081b.png	0.72609943	0.85916674	0.8512739	0.8582728	0.7961763	0.8294502	0.9493311	0.94087195	0.84754145	0.90147585	0.8761007	0.8471791	0.894796	0.86492145	0.86262536	0.89867914	0.8261329	0.8886588	0.8662472	0.87061507	0.81394345	0.84449893	0.84407645	0.8605118	0.81054604	0.7692294	0.81755924	0.85823864	0.84470737	0.84926915	0.7895209	0.7619881	0.94237214	0.85082257	0.9600619	0.919741	0.8113598	0.7757597	0.7886909	0.747442	0.8783818	0.8882658	0.85118544	0.7042855	0.9305259	0.88575995	0.85488236	0.80610764	0.928369
1082a.png	0.8363991	0.905157	0.87472796	0.9235144	0.849908	0.8262763	0.9285337	0.9255751	0.79899216	0.865847	0.7526379	0.727973	0.7740466	0.8043821	0.9051075	0.92309546	0.9190324	0.92439306	0.90372705	0.8851723	0.744197	0.72166	0.7569604	0.7540731	0.8249873	0.8722979	0.5680208	0.59408283	0.86853415	0.8157937	0.8668413	0.8057348	0.98255867	0.9644079	0.8568326	0.6339283	0.7896641	0.8161479	0.9248249	0.9162147	0.78784025	0.6325817	0.88858086	0.85945076	0.91117686	0.89933246	0.77576673	0.70870745	0.92414486
1082b.png	0.8484323	0.88126284	0.9133655	0.9174619	0.8545618	0.83462065	0.92089176	0.9015551	0.7274649	0.759772	0.5971681	0.56789136	0.7012967	0.69727504	0.87618357	0.9092689	0.8938704	0.89874864	0.9126255	0.9224656	0.7808948	0.7338757	0.6964532	0.7259042	0.8778173	0.854041	0.7807373	0.8005736	0.842584	0.74819016	0.8926174	0.8627369	0.9753972	0.9551526	0.9278018	0.7489033	0.77766675	0.78057355	0.9181796	0.88957584	0.72800946	0.67596215	0.8984264	0.87199247	0.92091477	0.9030613	0.7025198	0.7341951	0.8841339
1083a.png	0.8046025	0.8488414	0.84113765	0.85726273	0.8486536	0.8152747	0.8017653	0.8347803	0.84469974	0.83620286	0.7276772	0.66907513	0.7394154	0.77977043	0.8553685	0.9031132	0.8661487	0.91744894	0.8502985	0.7636735	0.76387805	0.7849009	0.8069573	0.83415544	0.74766254	0.82256377	0.711383	0.71148586	0.73075724	0.7220373	0.7808747	0.6884576	0.9604312	0.9107845	0.95222974	0.8181888	0.8037747	0.8271534	0.9137603	0.85666025	0.6993674	0.7548021	0.90128434	0.8515365	0.89571375	0.8957763	0.8519393	0.82173324	0.8761184
1083b.png	0.8535609	0.88965195	0.9168652	0.9089275	0.9293142	0.90475506	0.86924803	0.8976	0.9249355	0.9033799	0.8574647	0.8455417	0.81535524	0.83000106	0.9183234	0.9276479	0.934157	0.9511383	0.92976314	0.8852637	0.88826776	0.90152717	0.8798235	0.8811024	0.8567372	0.8833431	0.8332013	0.8091202	0.8973114	0.87607104	0.8754816	0.8508635	0.9729468	0.94695455	0.962535	0.8615854	0.9081662	0.91567963	0.9487376	0.9312309	0.8479079	0.84570056	0.95179135	0.9431766	0.8944046	0.91927135	0.92277485	0.92204833	0.90707356
1084a.png	0.8512882	0.8347676	0.92363393	0.93046427	0.83143663	0.8306389	0.92117536	0.91178924	0.9136781	0.896852	0.6778306	0.7475425	0.7293502	0.7771077	0.90423316	0.9131237	0.93269	0.94633174	0.92856294	0.935163	0.71428084	0.7104247	0.8698884	0.88785774	0.8707603	0.89640445	0.8674213	0.875494	0.95159614	0.9093139	0.8607146	0.8499898	0.9782218	0.9597992	0.93238026	0.85379654	0.9194305	0.92044145	0.9174332	0.917	0.8228132	0.7958061	0.84076965	0.8560419	0.8693973	0.9028065	0.6117954	0.58576065	0.9375993
1084b.png	0.79913914	0.8329665	0.89536375	0.8923413	0.7774129	0.80190414	0.8748952	0.8707517	0.862026	0.8653362	0.6012821	0.6340045	0.64185417	0.731156	0.90743107	0.93244296	0.9302093	0.9346849	0.90160835	0.91100705	0.6869823	0.6605977	0.8395327	0.8224468	0.84404224	0.8287816	0.82750344	0.8338634	0.9065817	0.8633221	0.87000793	0.8268453	0.97601706	0.9420661	0.9319999	0.76190144	0.89716977	0.90191674	0.9341134	0.93936944	0.74636936	0.6590862	0.83916724	0.8478999	0.8940234	0.88789976	0.5942836	0.5107784	0.93753225
1085a.png	0.91685283	0.9480903	0.9355685	0.94017565	0.8313135	0.7056786	0.9545205	0.93317145	0.79890186	0.7844268	0.9034653	0.89818645	0.8240625	0.7826723	0.63766754	0.7712043	0.7477106	0.69347316	0.92109615	0.9402727	0.79618734	0.849143	0.8801592	0.9096762	0.9118357	0.9137683	0.890949	0.89786226	0.8872478	0.84652346	0.94577634	0.85984206	0.9841975	0.9583315	0.97400576	0.90865535	0.8606609	0.8482278	0.8263439	0.8029802	0.948097	0.93360776	0.88191557	0.7680649	0.92613435	0.9298771	0.9234915	0.8796735	0.96432966
1085b.png	0.90735334	0.9492346	0.93620133	0.9436552	0.86033535	0.69714713	0.9620763	0.9443953	0.7573719	0.72105813	0.8821831	0.8815735	0.8175206	0.78398275	0.6095505	0.7182683	0.6741086	0.6559961	0.93523586	0.940501	0.7537243	0.8126638	0.8461029	0.8907416	0.90423363	0.90490794	0.87648034	0.8837201	0.8692763	0.8323081	0.9525819	0.8825836	0.9861424	0.9531006	0.96955895	0.89416933	0.8286947	0.82345146	0.879238	0.85490245	0.942835	0.913833	0.9263395	0.8323963	0.9379854	0.92460614	0.9004214	0.8747379	0.94977474
1086a.png	0.92136234	0.942216	0.92563444	0.95024055	0.8704162	0.8623317	0.95527947	0.9526536	0.82483363	0.8355508	0.80460936	0.78756857	0.903114	0.93001187	0.85237396	0.88706297	0.81098664	0.879331	0.9369448	0.9281716	0.85973126	0.86840045	0.83920294	0.8367624	0.92589587	0.9186777	0.8067819	0.85053825	0.7057866	0.6646301	0.9337941	0.8896697	0.968491	0.96201587	0.9416325	0.8694951	0.68296933	0.69111353	0.88216656	0.8582454	0.89534855	0.89434314	0.9377581	0.88837576	0.9530004	0.9517866	0.9179797	0.9000337	0.96334505
1086b.png	0.9232408	0.96937025	0.9400054	0.9425731	0.78672826	0.78248405	0.9665682	0.9575682	0.8200613	0.7884797	0.86626965	0.85025316	0.89284956	0.91452867	0.8107423	0.8540919	0.79793304	0.7962324	0.9418633	0.932413	0.806724	0.8180711	0.8868458	0.8909031	0.927184	0.93023616	0.81772697	0.8353548	0.7420235	0.66436076	0.9536362	0.89489526	0.97636694	0.96007943	0.9708788	0.8938532	0.6831908	0.67031366	0.821184	0.83032525	0.93133426	0.925646	0.86905533	0.8375956	0.97080815	0.9494488	0.9055897	0.8582957	0.9696567
1087a.png	0.7406645	0.7856905	0.81603265	0.8203521	0.8767105	0.8406149	0.89624065	0.8846695	0.8377482	0.82107544	0.8056735	0.7794065	0.8473085	0.86611956	0.87225646	0.93822163	0.81445575	0.86941165	0.86941504	0.8236186	0.7829696	0.8192428	0.8461532	0.8711371	0.8031444	0.85350513	0.8899471	0.89078647	0.8699308	0.8391297	0.65876245	0.6611781	0.9591775	0.89679676	0.9647295	0.933301	0.90725446	0.9111164	0.86816984	0.80743724	0.8574209	0.80699897	0.9022518	0.80893594	0.8923827	0.8578205	0.87343097	0.83739114	0.85325176
1087b.png	0.69757617	0.7600086	0.7318472	0.7635167	0.8535813	0.8296978	0.955816	0.9366107	0.8877451	0.9008832	0.9086741	0.8472614	0.891106	0.8523756	0.87587774	0.94767475	0.86756575	0.917339	0.79904425	0.8033102	0.76700956	0.81892717	0.8811976	0.91722125	0.73744315	0.8076608	0.87155765	0.8734356	0.9166956	0.91504985	0.6159371	0.60287434	0.9464502	0.88048434	0.9670656	0.93929094	0.8989689	0.89427406	0.8622994	0.7842362	0.85148937	0.8567883	0.88758945	0.7932257	0.8832882	0.802732	0.84836847	0.80978966	0.833354
1088a.png	0.82913923	0.89994246	0.83719087	0.87791085	0.82774854	0.80242723	0.92452466	0.88521725	0.7442422	0.7410896	0.7105802	0.6666731	0.8018781	0.81646603	0.78470564	0.8819699	0.7851479	0.84447426	0.8892679	0.86284184	0.6991217	0.73586667	0.6690979	0.7129041	0.82696176	0.8015379	0.7884009	0.79449195	0.7596532	0.7476032	0.88989747	0.8233047	0.9749545	0.921858	0.8987577	0.6218608	0.7401392	0.72748584	0.8907148	0.85861427	0.7710473	0.68423843	0.87246513	0.7463498	0.92683214	0.91599214	0.6820899	0.67585456	0.9257661
1088b.png	0.8140522	0.8973232	0.8441159	0.890134	0.7878784	0.79375005	0.9522939	0.919951	0.77443385	0.77801955	0.7050874	0.68470263	0.81355256	0.80883884	0.82950777	0.91262496	0.85670584	0.8839777	0.9193312	0.92011523	0.65744734	0.67337	0.73612607	0.7635188	0.8571322	0.8178365	0.7857796	0.80199623	0.8050207	0.78944725	0.89592797	0.85445505	0.9789028	0.922734	0.88132554	0.62035847	0.7677666	0.7707977	0.88127553	0.8577795	0.80442303	0.7206746	0.86287093	0.76832974	0.9336191	0.92842376	0.62373936	0.6145988	0.9213044
1089a.png	0.89520764	0.9158096	0.9448104	0.95546514	0.8595734	0.86334455	0.9621514	0.9490376	0.91395164	0.9108844	0.8114035	0.7571183	0.8489423	0.8282965	0.9585002	0.96734506	0.96701777	0.973844	0.9528204	0.96841955	0.89483035	0.87535703	0.9242335	0.92139226	0.9509963	0.9413165	0.9120016	0.9087289	0.94163793	0.9142356	0.9548768	0.9218911	0.9905305	0.97305125	0.9606654	0.81127644	0.93318033	0.9287238	0.95813394	0.9659968	0.87192094	0.7616014	0.89482397	0.9071138	0.94618726	0.92960536	0.84367716	0.8076658	0.95736194
1089b.png	0.7167921	0.8073981	0.856828	0.8618325	0.764395	0.7429006	0.95339316	0.944404	0.8129571	0.8168714	0.60870993	0.55363834	0.7746874	0.7179309	0.86407816	0.924625	0.8808524	0.9107964	0.8652893	0.9012786	0.6611651	0.61595345	0.80435616	0.8114455	0.84385556	0.78525877	0.81021297	0.8274123	0.87668324	0.83559316	0.8465186	0.7934474	0.9814834	0.88592815	0.8849171	0.68238205	0.88292134	0.8778469	0.92103505	0.91029483	0.76945466	0.66548765	0.7976535	0.75740063	0.90002143	0.86804783	0.49077022	0.43352377	0.9074468
1090a.png	0.85042185	0.9073402	0.9141089	0.91028726	0.71653587	0.7738199	0.93881875	0.93864167	0.8044439	0.83583486	0.81303364	0.82889724	0.84572023	0.869892	0.7581463	0.8003959	0.83704424	0.81533825	0.8650825	0.87421685	0.7271558	0.76932216	0.82986724	0.860248	0.8676961	0.88581806	0.7200103	0.7655747	0.75247806	0.72802055	0.9019322	0.8035091	0.96361333	0.9187056	0.9431624	0.8318148	0.7032531	0.67872953	0.7943504	0.7475228	0.88336736	0.87957174	0.8397543	0.6816361	0.9542907	0.92517257	0.8460218	0.7753122	0.9548296
1090b.png	0.86712384	0.9125135	0.9152331	0.8890684	0.80313885	0.8418224	0.91807467	0.87702006	0.8533535	0.8609576	0.805274	0.8422082	0.8793324	0.8896494	0.6485189	0.7717993	0.82701886	0.8692329	0.8631911	0.85493135	0.70432055	0.78352463	0.8776014	0.9106263	0.89047396	0.90593445	0.8215102	0.85730076	0.8587457	0.82055223	0.882141	0.8383877	0.96000856	0.9288401	0.9689099	0.88915145	0.8249766	0.8050091	0.72569686	0.5751857	0.91993856	0.9160341	0.8610257	0.66624326	0.9540422	0.9307581	0.84878284	0.799242	0.9556861
1091a.png	0.8994176	0.913764	0.9074882	0.9212188	0.9355491	0.93438333	0.9612979	0.9189092	0.9058262	0.88225466	0.8338131	0.77802414	0.8181561	0.7821981	0.9077409	0.9286886	0.9305129	0.9362133	0.9131258	0.88440794	0.8690174	0.9000809	0.85702753	0.8742254	0.84901685	0.8754755	0.9093714	0.8986673	0.9067227	0.85622233	0.8777139	0.8583451	0.9599143	0.9394169	0.9590243	0.91642237	0.87008476	0.8810529	0.9219722	0.9164525	0.8066305	0.8504931	0.96612173	0.9277153	0.9226991	0.9389941	0.85047925	0.9051368	0.8927585
1091b.png	0.90254664	0.92983365	0.9392269	0.9310544	0.9498203	0.93765956	0.9805402	0.9449173	0.8464254	0.86222076	0.84718436	0.8644029	0.7705552	0.72110045	0.8502537	0.86423373	0.90760976	0.8791969	0.93994975	0.9521644	0.8893476	0.9064004	0.83355904	0.8573724	0.93367517	0.9063156	0.89919645	0.9135995	0.8767895	0.80471945	0.94351417	0.93183994	0.9563369	0.95845085	0.9640324	0.9171096	0.78890365	0.7842655	0.9435038	0.94677854	0.9014036	0.89919895	0.97658217	0.9324661	0.9211467	0.93374574	0.88028514	0.9273912	0.9357114
1092a.png	0.8365398	0.9223719	0.89322984	0.90055424	0.75727695	0.716903	0.94005966	0.9281368	0.63698065	0.6935822	0.7378603	0.74446106	0.7928355	0.79818916	0.776339	0.83599037	0.77687204	0.7773005	0.8731937	0.88960665	0.7328551	0.7535582	0.6416276	0.68020904	0.85238475	0.84065485	0.586642	0.61543715	0.70931864	0.60074306	0.88058347	0.80896187	0.97893786	0.9184869	0.94633555	0.75018835	0.5463567	0.52430034	0.81142664	0.81270206	0.8325561	0.7612061	0.8625538	0.7909701	0.93602335	0.90462744	0.794122	0.76851094	0.9147264
1092b.png	0.8437128	0.926124	0.88280827	0.90927273	0.75558525	0.75271094	0.9382399	0.9306877	0.6125041	0.7030792	0.7343758	0.72980577	0.7368469	0.7520467	0.6729043	0.6997217	0.7521607	0.7758075	0.89272517	0.92178833	0.73965925	0.72438693	0.59312546	0.6535686	0.8538654	0.82646203	0.51519895	0.5666975	0.65648437	0.6243588	0.86947614	0.8064083	0.9794748	0.94281256	0.9436998	0.70888734	0.516977	0.5297658	0.86371744	0.85088074	0.77340776	0.65221465	0.89335567	0.83810955	0.92229027	0.88458705	0.78373295	0.75660247	0.9123757
1093a.png	0.84449375	0.9258627	0.86621016	0.9032373	0.7819444	0.6786563	0.889665	0.9343345	0.8222575	0.79276854	0.86839676	0.84659594	0.76340294	0.72291625	0.8084978	0.8667135	0.76289845	0.7623155	0.89831877	0.90972376	0.7333227	0.8249048	0.8831151	0.8964877	0.86701864	0.80276936	0.8517592	0.81178916	0.8866002	0.84954834	0.8802344	0.7925887	0.97261304	0.9323826	0.96179116	0.8802036	0.82019025	0.80162996	0.90735173	0.8945673	0.86007696	0.8661119	0.8234415	0.8283528	0.8938939	0.90807134	0.876794	0.85491186	0.9419293
1093b.png	0.88230675	0.94847065	0.85828555	0.93626094	0.82850975	0.7833303	0.9450871	0.97069436	0.90004694	0.8708823	0.8980202	0.8823497	0.78168404	0.7548846	0.8903045	0.91537744	0.8185209	0.8362085	0.9250054	0.9264233	0.83319384	0.8670475	0.9241046	0.9471882	0.8870261	0.8479855	0.88481843	0.86004597	0.9094003	0.8790385	0.88624364	0.80305374	0.9825622	0.9438399	0.9735942	0.9225813	0.84649676	0.81864876	0.9324046	0.9244735	0.8977455	0.9007938	0.8360421	0.8598317	0.9176309	0.9263115	0.9112685	0.896373	0.95935196
1094a.png	0.704134	0.80836153	0.8725738	0.8066807	0.7148671	0.7253555	0.9302921	0.9233297	0.85855675	0.85805744	0.7918997	0.7928115	0.7236335	0.7506064	0.9064808	0.9373442	0.918918	0.93262875	0.63573635	0.7651328	0.73719895	0.77413625	0.8721639	0.90513974	0.8276199	0.8585602	0.79593897	0.80231464	0.9031863	0.8781479	0.8343974	0.7760837	0.95552075	0.9336314	0.9531158	0.83763444	0.91030216	0.89768475	0.8559942	0.84975564	0.73661685	0.7687194	0.84297997	0.82171386	0.8905584	0.86534804	0.8098971	0.7288146	0.9079525
1094b.png	0.75454336	0.8538532	0.88420254	0.843781	0.7367631	0.79881334	0.9223333	0.91736037	0.8614756	0.8714218	0.7417017	0.7207352	0.6759044	0.7350304	0.9209811	0.94157326	0.9379266	0.9500634	0.73323375	0.7854715	0.73663604	0.76199263	0.86771154	0.8907136	0.81457233	0.86861926	0.83278006	0.8098638	0.91466	0.8461367	0.903351	0.797668	0.95983684	0.93283904	0.96536136	0.8369667	0.902654	0.90129554	0.85975426	0.8818977	0.7479827	0.7163892	0.86055017	0.8598792	0.8966426	0.891589	0.79596835	0.7320398	0.9078636
1095a.png	0.8597791	0.9219831	0.887495	0.91472423	0.7582065	0.80431205	0.94773895	0.92794424	0.7755666	0.83107376	0.64327323	0.6578883	0.6626866	0.719509	0.85831845	0.89631456	0.859586	0.8952619	0.89365226	0.89912736	0.5800857	0.51414216	0.7134557	0.77210534	0.8036452	0.8608588	0.5724199	0.5847912	0.8410932	0.77373815	0.880918	0.7985968	0.97518	0.96086866	0.94681346	0.71191525	0.78193027	0.7967584	0.8625982	0.8633541	0.8042569	0.6984043	0.86899275	0.8085956	0.9091275	0.8977963	0.6910871	0.64254	0.9340467
1095b.png	0.8496604	0.91526896	0.83393776	0.9058132	0.7624707	0.7999792	0.94604045	0.9390425	0.7990326	0.85670936	0.72293186	0.74650055	0.731877	0.776289	0.86199915	0.91096944	0.89585304	0.9040958	0.8854066	0.89558995	0.5989909	0.5565144	0.7517973	0.7689477	0.77088827	0.8329051	0.54257977	0.5713123	0.836309	0.82215816	0.8780841	0.76249176	0.97919524	0.9509938	0.9468551	0.6964735	0.7721258	0.7957142	0.8785844	0.87140405	0.7965273	0.72530067	0.83848363	0.7706486	0.9167553	0.90787977	0.64837146	0.5877911	0.9306543
1096a.png	0.8439526	0.9166701	0.8828519	0.91388446	0.86051905	0.8287887	0.85266423	0.85912454	0.8215851	0.81434405	0.6888552	0.5812752	0.762288	0.77245367	0.85074186	0.90377915	0.85942936	0.8891262	0.89078236	0.8493548	0.7733391	0.7811606	0.80478203	0.80347717	0.76743364	0.81120646	0.63158166	0.6095854	0.8128916	0.77572083	0.86986923	0.77437365	0.97008663	0.91865325	0.8600069	0.66672873	0.76414186	0.7736031	0.92369556	0.90060586	0.7303461	0.6228833	0.9241645	0.8845501	0.9293057	0.90775424	0.8535825	0.7900189	0.91156787
1096b.png	0.8942627	0.94026303	0.92645	0.9322474	0.8940006	0.85573196	0.8531841	0.8741138	0.85483044	0.820496	0.740764	0.6286222	0.86780286	0.85473126	0.853039	0.9159172	0.85760283	0.8916356	0.9240244	0.89604425	0.79850686	0.79518425	0.85007405	0.84574556	0.87217045	0.8793768	0.7857057	0.7798494	0.8937377	0.82912946	0.92869484	0.8620561	0.9817257	0.949385	0.95676595	0.7923345	0.8492187	0.85336137	0.92985827	0.91196716	0.8037601	0.718807	0.94875807	0.9064125	0.92447543	0.9176308	0.8551486	0.8521003	0.936963
1097a.png	0.7495607	0.82127607	0.8358427	0.86141884	0.8542939	0.848683	0.9225335	0.930542	0.8590145	0.8503946	0.7484448	0.76461875	0.8424137	0.78315413	0.8995575	0.9313019	0.9249732	0.93181413	0.8503584	0.9002908	0.80241525	0.7440852	0.80330366	0.79289764	0.7967406	0.53902566	0.8894829	0.8852854	0.9245829	0.8895593	0.87775415	0.7917445	0.9140446	0.76441556	0.9503925	0.8623508	0.91191256	0.91569334	0.90895045	0.9068745	0.7506033	0.7291672	0.8586927	0.84879816	0.89947546	0.88002974	0.7157982	0.7211751	0.893946
1097b.png	0.78459585	0.8486269	0.8419249	0.9056678	0.83461297	0.84346706	0.9486481	0.95381445	0.8539158	0.86096686	0.7871911	0.78789425	0.8690128	0.8301841	0.9045633	0.93845576	0.9395399	0.93757766	0.8770257	0.89422536	0.81672484	0.7765894	0.8406168	0.80106467	0.8357378	0.6104532	0.8878114	0.8995391	0.9184885	0.8825046	0.8980415	0.8220238	0.92161083	0.7854415	0.96302414	0.88059765	0.92292	0.9097995	0.8571849	0.8577731	0.8056422	0.790793	0.8078418	0.8284764	0.9287179	0.90435934	0.754207	0.72601354	0.91347843
1098a.png	0.80939853	0.89863306	0.8051043	0.84172195	0.8608154	0.85942876	0.854824	0.8195803	0.8673589	0.8978738	0.900243	0.90005654	0.9196304	0.88363916	0.7578595	0.8739573	0.8810051	0.9056308	0.8842299	0.8602861	0.87433374	0.8722712	0.7620261	0.76396286	0.83164155	0.7539963	0.85023606	0.8609636	0.9083384	0.8740791	0.786585	0.769266	0.91924894	0.812886	0.945622	0.9021254	0.8640646	0.8478865	0.7379322	0.6583891	0.8011036	0.8188519	0.89376426	0.8541891	0.92412615	0.85849816	0.9099444	0.89386296	0.9225776
1098b.png	0.877698	0.9341479	0.8813683	0.92155445	0.8764104	0.84671295	0.94245857	0.92394954	0.8586499	0.8787694	0.883624	0.87957287	0.8826486	0.8544555	0.6149715	0.758623	0.83590823	0.83370066	0.92266285	0.90666336	0.85461193	0.84745556	0.79441774	0.82066935	0.87008065	0.8382422	0.8643929	0.88067704	0.8917899	0.8434388	0.8599595	0.8278452	0.9668689	0.9227222	0.9415536	0.8689317	0.8966158	0.88495964	0.89417785	0.85076815	0.8783129	0.85353273	0.88720745	0.82599795	0.9331504	0.9126891	0.8998549	0.8564505	0.9506286
1099a.png	0.85417634	0.8911283	0.87259865	0.9274414	0.764835	0.70390606	0.90929765	0.92964536	0.6805954	0.68540764	0.69134295	0.7212045	0.77468777	0.8410701	0.78456104	0.8746075	0.70703435	0.7674998	0.9330633	0.9142566	0.70547044	0.71319616	0.6872498	0.73383474	0.8936145	0.9002609	0.8097344	0.83956724	0.70164084	0.6282718	0.79376966	0.7783397	0.985875	0.96143377	0.9602614	0.8164589	0.6763222	0.6769258	0.822014	0.7925513	0.8289081	0.779351	0.84225816	0.75994873	0.9539533	0.92305034	0.83642113	0.77220076	0.92745024
1099b.png	0.82277375	0.8776995	0.85819125	0.91148436	0.7831685	0.7316977	0.9092163	0.9286265	0.69149923	0.6787728	0.7839197	0.78282195	0.837119	0.85542023	0.75632286	0.8475121	0.73738563	0.7792022	0.9078663	0.9002578	0.7070546	0.7317846	0.75851536	0.8092397	0.8654221	0.8642698	0.8267813	0.84793097	0.7041768	0.61656046	0.80941534	0.7331301	0.9686562	0.917941	0.9615256	0.8665585	0.67606103	0.6858562	0.75956583	0.73833865	0.84566545	0.8462757	0.82666475	0.77114433	0.9471864	0.9101253	0.8633317	0.7848953	0.9222767
1100a.png	0.7860714	0.87193143	0.85508907	0.8405031	0.7038459	0.72396564	0.9478556	0.91218805	0.7524948	0.7194098	0.6200372	0.61944544	0.8011314	0.79882216	0.8402497	0.90506005	0.84201026	0.8997636	0.8652024	0.789266	0.67075574	0.6337314	0.7520404	0.772014	0.7537371	0.78610873	0.8444746	0.84887	0.8673828	0.7379874	0.8447249	0.79867184	0.96693474	0.9204008	0.9261795	0.7836554	0.8545222	0.8511251	0.8587949	0.8073189	0.77072614	0.7364253	0.79725903	0.77532315	0.9125749	0.87871987	0.67565536	0.64802575	0.8731362
1100b.png	0.8581581	0.9039435	0.9145855	0.9237303	0.82301116	0.82314444	0.93855643	0.89899975	0.77441996	0.70726156	0.66711247	0.6129769	0.8317925	0.8479525	0.88131374	0.922055	0.8637657	0.909251	0.90353364	0.8570205	0.74553645	0.7201129	0.74716496	0.7700408	0.8357265	0.8760711	0.86816293	0.8735903	0.9212699	0.7657646	0.9067379	0.8772254	0.98029876	0.9243144	0.9399562	0.76077414	0.8442543	0.84967184	0.88291	0.8340227	0.8279045	0.7713506	0.87353194	0.8492187	0.9214187	0.90934324	0.7518752	0.7458713	0.88255155
1101a.png	0.7988601	0.88923097	0.8791366	0.88519037	0.8466318	0.8274198	0.89458597	0.91107273	0.8184904	0.8352611	0.8233149	0.8014849	0.5704288	0.5785955	0.80456245	0.872422	0.8750555	0.91643	0.8507825	0.83042777	0.7481345	0.7378173	0.735273	0.73276436	0.77341545	0.7859242	0.8080337	0.7732792	0.8725979	0.82009494	0.8137968	0.7589929	0.9292545	0.90982014	0.95818734	0.8691954	0.85394025	0.8580191	0.91258866	0.8557629	0.84274817	0.8056924	0.9167832	0.87332237	0.8822344	0.882812	0.82713854	0.8408663	0.88530874
1101b.png	0.8334949	0.8930777	0.8883801	0.9199309	0.8830324	0.83846074	0.89432484	0.9118562	0.798123	0.83315974	0.7713245	0.72666144	0.59569407	0.64671755	0.83441365	0.8980879	0.8563055	0.91093034	0.87855583	0.8447849	0.78837997	0.7530273	0.7493167	0.71415424	0.77310884	0.8007604	0.83097047	0.7900391	0.78888893	0.74658084	0.80390024	0.7681807	0.9527715	0.929952	0.9554813	0.83643717	0.8096818	0.82194686	0.914557	0.87340474	0.8291687	0.76778007	0.9399672	0.89171815	0.8881235	0.8882989	0.81446445	0.8471586	0.8768511
1102a.png	0.81845295	0.9066413	0.74125546	0.7944354	0.8341993	0.8229612	0.9026438	0.91363525	0.84656185	0.83708644	0.86122173	0.8452301	0.89015317	0.8617256	0.76833284	0.8290118	0.8264696	0.85164225	0.7981397	0.76358426	0.7636342	0.8254391	0.84659845	0.8905045	0.75430214	0.7963046	0.71072793	0.73903406	0.8614021	0.862923	0.85016906	0.6513666	0.9502169	0.89189786	0.934621	0.85852677	0.7787255	0.789382	0.82073736	0.7923732	0.8208389	0.86631423	0.905408	0.86565083	0.881532	0.83355063	0.85290974	0.7910552	0.87949073
1102b.png	0.82928646	0.9203345	0.81387174	0.83032125	0.826115	0.8083359	0.92105514	0.9362826	0.8279838	0.83083725	0.857507	0.8532084	0.86239517	0.86211085	0.7728466	0.7883376	0.7901382	0.80330104	0.796128	0.7444477	0.7393943	0.8417862	0.8129657	0.87049806	0.67219484	0.78966427	0.736122	0.7588887	0.7513058	0.7918275	0.8135294	0.6538476	0.94619167	0.9017238	0.94926757	0.89800864	0.6869836	0.73200935	0.88539183	0.8344954	0.847906	0.87033653	0.92013204	0.8875243	0.9097319	0.89737445	0.8815422	0.83365536	0.92949027
1103a.png	0.885731	0.9464612	0.9417364	0.94520384	0.81138384	0.64203894	0.9647347	0.9620088	0.71571577	0.6608285	0.90305746	0.89937335	0.87586224	0.89126426	0.7660856	0.8389476	0.7554258	0.72092056	0.933904	0.93237734	0.79017097	0.8416517	0.8572657	0.8727677	0.9126536	0.9155673	0.8497392	0.85996044	0.6475446	0.56938314	0.9308253	0.860202	0.9841257	0.9553551	0.97685856	0.92049134	0.71610177	0.6476531	0.7841525	0.74430156	0.93860376	0.93955153	0.8639957	0.82132375	0.9570908	0.9342315	0.9325472	0.88517976	0.957392
1103b.png	0.88328934	0.93475145	0.93049544	0.93397224	0.8139808	0.6951314	0.9696288	0.9585008	0.65617657	0.6734595	0.892836	0.8633134	0.85583067	0.86171997	0.6486789	0.78401184	0.6170318	0.6748155	0.9335748	0.8859034	0.783924	0.8511085	0.8149299	0.8400173	0.90210474	0.9017503	0.836039	0.8277973	0.76180816	0.68015933	0.9301103	0.8644032	0.97634536	0.9525768	0.96360916	0.85106456	0.64662266	0.5959555	0.8473298	0.80041116	0.90877134	0.8924284	0.9023445	0.847476	0.9401034	0.9448447	0.9016567	0.8904654	0.9437103
1104a.png	0.9251423	0.92698026	0.92256194	0.94330615	0.931404	0.90555596	0.96580666	0.9608698	0.8727685	0.9244666	0.92408997	0.9171561	0.9391802	0.9347285	0.9538986	0.964081	0.94377697	0.96267784	0.9531199	0.94063663	0.91824764	0.8911158	0.84776115	0.8722688	0.9274947	0.9374139	0.64425695	0.64903796	0.9081269	0.8917151	0.86563647	0.8503106	0.9924586	0.9705292	0.96492	0.8685413	0.8686958	0.88528764	0.9537203	0.9397256	0.9004023	0.8777957	0.9172264	0.91443306	0.96630096	0.9499865	0.9011467	0.8857443	0.9551479
1104b.png	0.79831874	0.8423356	0.87919545	0.868505	0.855651	0.8180479	0.94446814	0.9206287	0.7826604	0.8442711	0.77844965	0.80088985	0.8293565	0.84739727	0.8992658	0.9260594	0.88842213	0.91624254	0.8874495	0.8737405	0.8357496	0.8015946	0.756306	0.78614134	0.861632	0.8929517	0.5270488	0.53017783	0.87971866	0.83921695	0.8130214	0.7765655	0.9826997	0.9500133	0.90210354	0.770456	0.7980421	0.8017591	0.8865888	0.8831409	0.8525105	0.78937304	0.8752727	0.8434309	0.945253	0.9107647	0.8137012	0.8118626	0.89479125
1105a.png	0.59146595	0.7805199	0.7501997	0.7559931	0.7487136	0.7951378	0.96200705	0.94611406	0.8769436	0.9027105	0.8651344	0.847766	0.82714796	0.7726509	0.8824915	0.94535315	0.87541485	0.90060914	0.81077874	0.85593337	0.81802356	0.8387718	0.8050561	0.8529217	0.75432974	0.6132339	0.8812453	0.8897935	0.9226973	0.89807	0.5995544	0.6531434	0.8713033	0.74948287	0.9606946	0.88228285	0.9095395	0.8963498	0.8611142	0.8224078	0.81040424	0.7724141	0.822274	0.73766935	0.87056136	0.8029119	0.7759008	0.765733	0.90757215
1105b.png	0.74835074	0.8703165	0.84944373	0.89825475	0.80837965	0.82812953	0.96210474	0.95437676	0.8821722	0.8988415	0.8549557	0.866342	0.8559124	0.8234105	0.8669734	0.931136	0.8825683	0.8766135	0.84231335	0.9016473	0.8431269	0.8307693	0.8408926	0.8586055	0.8052678	0.68726057	0.90325725	0.91248155	0.93335915	0.9103625	0.7659856	0.7918973	0.90185046	0.7983693	0.96070904	0.9021095	0.9082634	0.8917807	0.826753	0.8196079	0.8802185	0.83929455	0.84285206	0.7979995	0.9242101	0.8671622	0.79402477	0.7640593	0.9310853
1106a.png	0.82798934	0.85892266	0.9020145	0.90073395	0.8523326	0.8250297	0.896354	0.89110553	0.78060734	0.7083959	0.6055666	0.5525229	0.8164775	0.82634234	0.8657093	0.9300371	0.81852645	0.9036553	0.91643614	0.8691984	0.72177637	0.61385846	0.8003556	0.8003187	0.8624361	0.8826901	0.8676152	0.8719255	0.91115403	0.76416606	0.81872904	0.8519416	0.9817734	0.9482695	0.92256176	0.81470186	0.8592049	0.8684068	0.8951771	0.8160999	0.7595526	0.71594095	0.90592057	0.854648	0.9427156	0.88990706	0.6867603	0.7355768	0.8727119
1106b.png	0.8046959	0.8360072	0.8766085	0.88162833	0.8181648	0.801742	0.90712696	0.899412	0.758143	0.71907496	0.62614775	0.5848037	0.81898427	0.8295301	0.87063867	0.933353	0.82627183	0.90896475	0.90157145	0.85289836	0.72611636	0.6073325	0.7647207	0.76497847	0.8132524	0.85814536	0.85131013	0.8593451	0.8931867	0.7513689	0.7830268	0.7942518	0.9719657	0.90488285	0.91445714	0.81217474	0.8409259	0.8446287	0.87130404	0.7632475	0.72330207	0.7009829	0.88358027	0.81216073	0.931911	0.88154423	0.68272066	0.71774983	0.87522376
1107a.png	0.85049456	0.8167162	0.925405	0.939503	0.88005567	0.83078015	0.9518014	0.9230048	0.7552967	0.61903286	0.7072332	0.7209493	0.8086872	0.8470936	0.9012092	0.9406081	0.83566064	0.8365022	0.921517	0.9389341	0.7707767	0.7468542	0.83988386	0.8195229	0.8934525	0.9275725	0.9231694	0.9277085	0.82718414	0.7922597	0.91490763	0.882887	0.98599404	0.96757555	0.9504751	0.89749175	0.8353561	0.841056	0.8944397	0.9038676	0.8873992	0.85802543	0.93329746	0.87725323	0.91765326	0.92296195	0.749247	0.7778703	0.9347687
1107b.png	0.89348906	0.8395361	0.95360345	0.9557322	0.93818974	0.91136706	0.9791231	0.96293634	0.93233216	0.877611	0.8040613	0.84779805	0.87812907	0.90522027	0.96276885	0.97760284	0.9133973	0.9623961	0.9311896	0.96833384	0.87321854	0.83795047	0.9230659	0.90615124	0.9443692	0.9493556	0.96499765	0.9753107	0.9707251	0.9482111	0.9429828	0.9442837	0.98892015	0.9682845	0.9618594	0.93076324	0.97560894	0.9726842	0.9515265	0.9595834	0.91560215	0.9084454	0.9527955	0.90017766	0.90802705	0.94704616	0.80016285	0.8276619	0.9521472
1108a.png	0.93096703	0.92688096	0.93534935	0.96253633	0.9751922	0.96864676	0.9666899	0.96932256	0.9570651	0.9664964	0.959058	0.94535154	0.9652765	0.9277254	0.89965314	0.9563485	0.9808385	0.9782719	0.9212495	0.96902895	0.91610944	0.9483744	0.8353512	0.8499521	0.9436249	0.922726	0.9439674	0.9354962	0.9638917	0.9653612	0.9651665	0.9391695	0.9775416	0.96579915	0.9823129	0.97252876	0.9476471	0.97280014	0.96129966	0.95119864	0.9524144	0.9375575	0.9787375	0.97331864	0.9559984	0.9101905	0.9467688	0.92798847	0.94735795
1108b.png	0.9095952	0.9013706	0.92038184	0.9480196	0.9549949	0.95184803	0.96737766	0.96212363	0.92964256	0.9513274	0.9437271	0.9378342	0.9478893	0.91785264	0.9074477	0.94733375	0.97258586	0.9762534	0.9059956	0.9575863	0.89491916	0.93183	0.8068991	0.86344385	0.92261636	0.8758385	0.92925364	0.9207584	0.95153344	0.9537194	0.9482986	0.912541	0.9558281	0.94585335	0.9764469	0.9596626	0.9262016	0.9601618	0.93119186	0.91042936	0.93746865	0.90644175	0.96580386	0.95483303	0.95317453	0.89451504	0.919534	0.9106392	0.9452603
1109a.png	0.8639442	0.91291225	0.9209308	0.93675685	0.8221062	0.809158	0.9339972	0.9240394	0.840287	0.84248316	0.79462796	0.77718604	0.8754859	0.8865448	0.8020299	0.9060113	0.8844072	0.91242456	0.9154666	0.9367311	0.7438366	0.71033496	0.83378595	0.83845854	0.90644073	0.9193142	0.8256893	0.8523698	0.88294864	0.8086629	0.8735118	0.83971304	0.9859179	0.95764375	0.9192593	0.78304315	0.87311363	0.8561076	0.84686977	0.8279631	0.8828852	0.8445896	0.7345187	0.59373796	0.9573889	0.92420053	0.81327045	0.69827104	0.9505993
1109b.png	0.8417634	0.87691367	0.90669495	0.92256826	0.7353055	0.7327979	0.93070453	0.9259048	0.8287023	0.80515933	0.82521677	0.7620418	0.8432058	0.8580364	0.87077093	0.92037857	0.913808	0.9150593	0.8770391	0.923485	0.77395827	0.7340197	0.8724046	0.8425459	0.8916789	0.89793104	0.8128889	0.7994169	0.86601996	0.81223977	0.8688668	0.79437536	0.9865154	0.94601524	0.94996935	0.8485919	0.88994855	0.8795002	0.7667694	0.76541185	0.87295616	0.8282047	0.6297358	0.6305504	0.956093	0.9089901	0.8004625	0.6658634	0.9432418
1110a.png	0.90831494	0.93920517	0.932799	0.94358766	0.8293595	0.81973433	0.9512038	0.95590127	0.6435076	0.5761571	0.7883221	0.8706316	0.81208265	0.88296115	0.64495134	0.63269615	0.55348825	0.6592059	0.94695204	0.9442754	0.74091935	0.78426105	0.84124774	0.88820875	0.9364128	0.9240775	0.8611768	0.8775058	0.84277004	0.7311513	0.93855083	0.8944577	0.9772516	0.954906	0.93878907	0.8912584	0.667148	0.6833482	0.9362718	0.90675133	0.93638587	0.9173013	0.93342495	0.8841784	0.9376882	0.93703747	0.8877714	0.882107	0.9569518
1110b.png	0.91120106	0.9334619	0.9376278	0.9457982	0.800787	0.78696984	0.95140266	0.9429599	0.62388116	0.5820223	0.8099336	0.8667156	0.82310206	0.88807416	0.57336247	0.53174865	0.5140542	0.61085063	0.948297	0.9365184	0.7418499	0.8035013	0.8582691	0.8984069	0.9262447	0.9282504	0.8605247	0.87490416	0.8121666	0.7112479	0.9348335	0.88591915	0.9791982	0.95782715	0.94986707	0.90915906	0.61085266	0.6200856	0.9248593	0.8852017	0.938306	0.92190397	0.93803746	0.86976224	0.94519717	0.93677413	0.88069624	0.8696748	0.95304114
1111a.png	0.8333372	0.8502389	0.90283525	0.9038938	0.83930576	0.7722645	0.9250652	0.91003877	0.6751246	0.6794151	0.70727795	0.67505157	0.8097314	0.81877816	0.81683075	0.89129496	0.74310637	0.84238803	0.8992754	0.86840504	0.7393638	0.6653963	0.7197715	0.80836606	0.82071024	0.83766896	0.84941375	0.8567421	0.81213224	0.67137563	0.8072475	0.8172015	0.97372633	0.90914035	0.94376504	0.82372624	0.8045535	0.81674606	0.8832638	0.8121657	0.82350147	0.8111524	0.89303356	0.8313861	0.92830724	0.8894024	0.7851536	0.77497506	0.88541865
1111b.png	0.8526732	0.8565099	0.88867134	0.9082515	0.8491283	0.7867147	0.9445982	0.94025654	0.6596905	0.7119148	0.73524344	0.73200524	0.82701313	0.8423517	0.82875973	0.9297873	0.7685349	0.87813544	0.91412747	0.88552487	0.7180017	0.6547682	0.6853397	0.77061504	0.84516484	0.867875	0.89527506	0.9096068	0.8638409	0.66630054	0.7727151	0.7822295	0.98821986	0.9662891	0.94584286	0.8532204	0.8188893	0.8503176	0.89514303	0.78609467	0.82136476	0.79226315	0.8883801	0.80019045	0.9368224	0.8813117	0.7499688	0.76174164	0.8755426
1112a.png	0.90336853	0.96051997	0.91072917	0.9315157	0.8693989	0.89383894	0.94318956	0.93263996	0.73342526	0.7779227	0.87202305	0.8651637	0.8282614	0.8564887	0.8214008	0.8943299	0.7782098	0.8437264	0.9137452	0.9125873	0.857407	0.83605677	0.58729464	0.6524629	0.8505678	0.7936275	0.8150755	0.8211814	0.8240859	0.74166846	0.828267	0.8506023	0.96712327	0.91936445	0.9588408	0.83894664	0.7241523	0.74972814	0.88377154	0.86287874	0.8487064	0.75571376	0.91898817	0.90279496	0.9485182	0.9355754	0.89875746	0.86664677	0.93111265
1112b.png	0.7633968	0.8352783	0.872675	0.8428077	0.80672956	0.8079818	0.9106626	0.8851502	0.7261569	0.74494183	0.7565379	0.714894	0.77868736	0.7672375	0.82776463	0.8904348	0.7498321	0.8445575	0.8204341	0.80967927	0.7660646	0.772064	0.6302265	0.6801361	0.74934506	0.72952414	0.7851292	0.7958505	0.81919134	0.7496692	0.6714849	0.72416854	0.95106494	0.83902407	0.9557158	0.8398457	0.7490175	0.78168106	0.8500638	0.8212431	0.7854574	0.71116614	0.87286294	0.8193712	0.9182781	0.86880547	0.77132136	0.80150557	0.8268821
1113a.png	0.9524298	0.95396155	0.96730417	0.97595024	0.9357415	0.91054624	0.9749619	0.96757585	0.8807894	0.8305215	0.8978208	0.91571313	0.940602	0.948137	0.95885247	0.9692235	0.9117334	0.9258891	0.9712009	0.96162987	0.7640183	0.83157945	0.8961632	0.9125891	0.93606216	0.94419503	0.9631099	0.9680693	0.90289867	0.9074199	0.9721313	0.9480304	0.9881512	0.9743696	0.9686315	0.9073863	0.9444305	0.92694455	0.94247353	0.92302215	0.95263886	0.9410087	0.94314337	0.8299371	0.9578521	0.9607868	0.7593509	0.7851703	0.9643394
1113b.png	0.85767204	0.8789014	0.91543573	0.91728544	0.7424402	0.64307	0.9507187	0.938467	0.8250935	0.7330277	0.83378136	0.7931425	0.8739215	0.82732075	0.80875343	0.82636696	0.8767683	0.83441734	0.9117527	0.90275764	0.6650547	0.71895367	0.8992799	0.90835214	0.88624716	0.89722216	0.88239837	0.8817289	0.8340254	0.83186615	0.9011328	0.8372468	0.9792555	0.94083697	0.9667358	0.87448263	0.8854058	0.84602565	0.8729609	0.8373414	0.87696826	0.844489	0.7342962	0.610132	0.925611	0.9010768	0.63382643	0.6117389	0.93130076
1114a.png	0.9107021	0.90896636	0.95884216	0.9674136	0.90800565	0.9084716	0.9563302	0.9359111	0.94555306	0.92273533	0.76233923	0.63702965	0.8778654	0.8737955	0.95121443	0.96471715	0.96620065	0.9635058	0.9706267	0.9837838	0.9163742	0.88257295	0.9359159	0.9264372	0.95343447	0.92262244	0.9235576	0.9133876	0.94924384	0.8883453	0.93558156	0.9257637	0.9939219	0.9686167	0.95548725	0.88156575	0.9369946	0.93559325	0.9569428	0.9601034	0.86082864	0.7700769	0.9334094	0.9244222	0.96126676	0.9442839	0.84720945	0.821475	0.9609627
1114b.png	0.89092803	0.9417925	0.9555317	0.9736603	0.9243148	0.92604923	0.97298855	0.97087836	0.9446348	0.95015085	0.79172456	0.644873	0.8756448	0.88849133	0.9431661	0.9735616	0.9689708	0.9773761	0.9710555	0.98153037	0.9253851	0.91704774	0.9242917	0.91028506	0.95383185	0.9112227	0.9509516	0.91844535	0.95977056	0.91657376	0.9074949	0.9267966	0.99417	0.972753	0.95356673	0.8832406	0.95476353	0.95079744	0.9673346	0.95907736	0.89853245	0.8014827	0.8986441	0.89645386	0.9552186	0.93693334	0.90884066	0.87078017	0.95997673
1115a.png	0.7615849	0.8456154	0.79093766	0.6928094	0.7408519	0.74032307	0.9569871	0.9635021	0.9225183	0.8996131	0.9137574	0.89060736	0.9053862	0.83722425	0.8927512	0.9197451	0.92868125	0.9429797	0.84479624	0.87267894	0.81856835	0.85307825	0.93624145	0.9470608	0.85345024	0.7974809	0.9143393	0.9008838	0.89754915	0.909029	0.8412299	0.70260507	0.9719178	0.80926913	0.96860015	0.8928019	0.92941904	0.91848284	0.91808885	0.8671867	0.85775405	0.90070844	0.77407086	0.7536446	0.91836244	0.86119866	0.8665393	0.7715099	0.93689555
1115b.png	0.76670116	0.81914496	0.78632796	0.7245761	0.7360508	0.7112775	0.95070815	0.9481365	0.9159798	0.8932492	0.89718974	0.86612976	0.8948486	0.8245326	0.91209924	0.93347937	0.92363906	0.93625313	0.81031716	0.88626903	0.8044261	0.83634657	0.9228199	0.9387091	0.8196869	0.7790604	0.89889294	0.89320797	0.9082184	0.9167791	0.8472148	0.67785037	0.9568365	0.82518834	0.962579	0.8726107	0.92677516	0.9079954	0.89352757	0.85935193	0.83783436	0.8786479	0.7419267	0.72554946	0.90008575	0.8393397	0.8302697	0.72397286	0.9208695
1116a.png	0.55251217	0.7358738	0.6896295	0.6832622	0.672002	0.6945274	0.9217433	0.91035974	0.6867839	0.74282205	0.76496285	0.75321215	0.777665	0.7502734	0.7168889	0.8144599	0.785007	0.81450117	0.73377705	0.79865897	0.6580996	0.72100854	0.62864053	0.75399685	0.70917773	0.5132624	0.72471374	0.75735956	0.8153166	0.7259677	0.7146386	0.6036665	0.8991902	0.70656615	0.9238472	0.7441028	0.70490134	0.71095526	0.71888196	0.68944025	0.6644852	0.6880909	0.75739753	0.6996839	0.8746566	0.7987834	0.70961976	0.6255405	0.8821664
1116b.png	0.7040669	0.8283695	0.8181283	0.77428114	0.75900054	0.74313915	0.9127456	0.90986377	0.68779457	0.75217676	0.7818543	0.7663263	0.863289	0.8578678	0.6881994	0.763474	0.7556307	0.8463046	0.7727431	0.7583259	0.6403086	0.69465303	0.61731124	0.7208141	0.73527914	0.7290422	0.7322955	0.76415634	0.8379611	0.6722187	0.79871523	0.69565415	0.93940365	0.7783624	0.9511283	0.82949054	0.64448833	0.61544347	0.62019956	0.53924716	0.7743151	0.7963164	0.8060647	0.66544926	0.93048525	0.87713933	0.7814307	0.7130722	0.8976532
1117a.png	0.8562165	0.891793	0.91169137	0.926396	0.855444	0.81524205	0.73750836	0.83233005	0.81502634	0.7708029	0.7556598	0.67592835	0.8315438	0.8498256	0.89635587	0.92118216	0.8840584	0.9285344	0.9139352	0.9031485	0.81306416	0.80494726	0.79578936	0.8143136	0.90780586	0.8901316	0.7710486	0.720749	0.8874107	0.84985715	0.9271917	0.84281415	0.98595834	0.96081257	0.95532024	0.76741874	0.84713286	0.8398839	0.9221731	0.9023742	0.7963972	0.79938155	0.897791	0.86503667	0.9474429	0.9114074	0.8845861	0.8540559	0.85656273
1117b.png	0.81163806	0.8825529	0.90158546	0.89805824	0.76050025	0.7622247	0.7393794	0.8375435	0.7637808	0.7576352	0.7029147	0.6759282	0.809724	0.85913384	0.8329812	0.8576735	0.85644275	0.88742197	0.88882315	0.8520106	0.71970004	0.7489504	0.78956485	0.7896461	0.87346643	0.8767314	0.68312824	0.6478814	0.8169385	0.7703506	0.8880125	0.815231	0.9717007	0.9408699	0.9403163	0.7773253	0.77826804	0.7571252	0.86650884	0.85503745	0.8333683	0.7739598	0.8670244	0.80203134	0.94751775	0.91535836	0.85694396	0.8066734	0.9088193
1118a.png	0.846532	0.8721794	0.82298833	0.87857455	0.8805719	0.85737723	0.9644978	0.9177696	0.9400434	0.94428027	0.93638647	0.9195807	0.9090065	0.8550521	0.9380539	0.9514011	0.93699586	0.96860063	0.78895456	0.68775606	0.9148813	0.92331225	0.93469745	0.9475952	0.8407934	0.90194505	0.91435295	0.9225502	0.9476921	0.9513489	0.8577936	0.7885686	0.97769403	0.93828326	0.96541315	0.9585899	0.95556444	0.9513903	0.9464431	0.8879189	0.82178235	0.93015826	0.93023634	0.887254	0.74037915	0.5880902	0.92972064	0.9287658	0.39552903
1118b.png	0.7623156	0.8584714	0.841006	0.8358657	0.84013027	0.8356334	0.9412394	0.9037891	0.912488	0.91009974	0.895088	0.8415582	0.8090911	0.6757164	0.9229631	0.95164907	0.94147533	0.9518444	0.6630642	0.6239945	0.88104445	0.87979597	0.8419057	0.8759651	0.74577373	0.8023706	0.8363948	0.85697323	0.89890707	0.8971729	0.8153696	0.72924215	0.9632808	0.9051114	0.9686741	0.9287076	0.8967844	0.9058457	0.9326135	0.92138934	0.72971404	0.86030245	0.9344835	0.88369614	0.7046802	0.61156154	0.8869815	0.8785399	0.6661328
1119a.png	0.89183587	0.924276	0.9152688	0.9174695	0.8763564	0.8330477	0.9272201	0.9478265	0.80050945	0.8001583	0.9022286	0.8649843	0.93292135	0.9162175	0.870872	0.91727763	0.885265	0.88202477	0.9249355	0.92071384	0.8591284	0.893232	0.88790566	0.8985017	0.8948716	0.91633826	0.8715862	0.89327294	0.86360925	0.8415143	0.9128645	0.89649165	0.9837924	0.95288444	0.9723096	0.92835337	0.77636003	0.7395456	0.80052197	0.83321947	0.9310051	0.9252453	0.9362766	0.8732128	0.9552604	0.92439914	0.90192896	0.8750901	0.94603986
1119b.png	0.89164364	0.9264741	0.9072851	0.90472925	0.8448017	0.8172978	0.92969984	0.9449389	0.7649454	0.7454043	0.8785605	0.83709186	0.9245631	0.91796535	0.85873306	0.8890048	0.8451852	0.85052407	0.93061656	0.9318485	0.8466964	0.87822074	0.8950142	0.9160389	0.8914405	0.9027409	0.87616235	0.8900449	0.86635673	0.82202363	0.9043192	0.8830739	0.9804661	0.92238796	0.9708297	0.92450774	0.776003	0.7579966	0.82611656	0.8387927	0.92575204	0.9211865	0.9331955	0.8742692	0.9598319	0.9255297	0.87955296	0.86069745	0.93659455
1120a.png	0.8161133	0.9184729	0.9104406	0.9016388	0.716846	0.702954	0.9541368	0.94337785	0.57710385	0.62683934	0.70716465	0.7403841	0.75492823	0.8088829	0.7083998	0.73668504	0.68950665	0.73163265	0.9016747	0.9118146	0.6591678	0.68789816	0.6813594	0.73946303	0.87235826	0.8668571	0.69062996	0.7369215	0.69699264	0.51206243	0.8972294	0.8380737	0.9662343	0.92907566	0.8824974	0.7153613	0.512661	0.48541123	0.83054304	0.7966453	0.862544	0.80898684	0.83380526	0.793146	0.9412933	0.9153674	0.7489706	0.69272596	0.9310599
1120b.png	0.80775404	0.89431494	0.9000709	0.88968503	0.735504	0.71543276	0.92954713	0.90982354	0.68204284	0.6884973	0.6709546	0.64690393	0.80819184	0.8228783	0.77569515	0.8127452	0.76396936	0.79527473	0.8956074	0.89265424	0.6736153	0.7150284	0.67301375	0.7080306	0.8853212	0.8723476	0.7002362	0.75540984	0.75800705	0.5756595	0.8968366	0.8418999	0.9802324	0.939916	0.8904743	0.7652458	0.6367946	0.5853916	0.8199791	0.7949603	0.84091187	0.7975876	0.8688973	0.76281	0.9392483	0.91225	0.7319464	0.72384286	0.92875034
1121a.png	0.79878116	0.8703507	0.8517444	0.861585	0.85671717	0.85820264	0.9779106	0.9665555	0.91758007	0.9344584	0.92837596	0.91974854	0.90598553	0.82280403	0.90563154	0.94687474	0.9391633	0.95591307	0.7018612	0.7079793	0.8448729	0.8986842	0.85361314	0.8919667	0.8171211	0.65665686	0.9019159	0.9164232	0.9580902	0.93856305	0.7982882	0.78210044	0.9125627	0.83255404	0.97222185	0.9433537	0.9459784	0.92145276	0.90192187	0.8300634	0.83134574	0.90692997	0.90064305	0.83228755	0.93395054	0.9113741	0.8785396	0.86318904	0.9273882
1121b.png	0.71549517	0.85578465	0.7179873	0.7541149	0.7015204	0.7260997	0.95896244	0.95012945	0.8686698	0.88921475	0.8961477	0.86115205	0.8546263	0.78793347	0.8839078	0.93896204	0.88693506	0.91288525	0.7407278	0.70403147	0.7707172	0.8245266	0.7408131	0.8062512	0.65790963	0.5308895	0.8496409	0.84332395	0.90477026	0.8904409	0.7650198	0.603865	0.8838207	0.79418874	0.9623629	0.8429893	0.9008075	0.8839749	0.89984494	0.83079165	0.7249235	0.800907	0.80716586	0.7556758	0.8793777	0.7720553	0.80124617	0.72746795	0.839894
1122a.png	0.8312569	0.8819413	0.9294021	0.9247336	0.8567241	0.8592519	0.9437029	0.94111055	0.85038686	0.8762358	0.8707642	0.84676045	0.80278796	0.7710564	0.83358836	0.89381135	0.8542147	0.8927908	0.89644617	0.9171434	0.8421189	0.8246827	0.81562376	0.81327987	0.8972221	0.76105785	0.8134938	0.8310971	0.8634521	0.8510465	0.8531208	0.86095035	0.96011835	0.9001572	0.9636218	0.8751512	0.7920364	0.78615385	0.8938997	0.8709271	0.8839147	0.8415782	0.89431816	0.81417847	0.9201444	0.9014043	0.84136015	0.8664452	0.90879846
1122b.png	0.767048	0.86469537	0.87511754	0.8775614	0.8068191	0.77154607	0.958065	0.9419212	0.7361862	0.81664693	0.7781827	0.7979411	0.72208786	0.67904264	0.818575	0.88320965	0.81151927	0.85859096	0.87823546	0.9276165	0.7783338	0.7552167	0.55767655	0.5935136	0.8508754	0.7451049	0.6581749	0.7061064	0.7841131	0.7151306	0.82782286	0.80929106	0.96014446	0.93029505	0.9639483	0.7772959	0.6479896	0.6673059	0.9026284	0.84114015	0.8151941	0.7222917	0.90636396	0.84390235	0.916165	0.8803538	0.75230557	0.78392786	0.89912915
1123a.png	0.6961403	0.76789725	0.7353289	0.78613317	0.76941735	0.7551034	0.8542117	0.88862014	0.82463056	0.85530245	0.76074225	0.69038475	0.83235323	0.8019024	0.8835022	0.92603815	0.9159107	0.9431305	0.7917947	0.8213303	0.81390953	0.8054864	0.7555774	0.7855898	0.8374518	0.7656494	0.746318	0.73403907	0.87728274	0.8341148	0.79569316	0.65435034	0.96399695	0.9125166	0.928289	0.73631227	0.8634686	0.85746783	0.8887254	0.84654856	0.5039669	0.5483908	0.8084903	0.79909647	0.8618082	0.7464985	0.7827836	0.7173506	0.87231874
1123b.png	0.7369673	0.7548637	0.8276056	0.7921678	0.8361945	0.81389475	0.87978446	0.8492696	0.8501146	0.8215589	0.7056723	0.6033186	0.7969214	0.7513099	0.8925946	0.9333577	0.9062525	0.93372256	0.87885284	0.85434014	0.84094536	0.7825681	0.75767744	0.7854847	0.8392312	0.76560324	0.7955303	0.8147857	0.8839868	0.80732	0.82807696	0.7800013	0.9635989	0.8902463	0.9576248	0.8148945	0.87984735	0.8763723	0.90421295	0.86748165	0.5055202	0.5701299	0.90867746	0.83807135	0.8178299	0.71412724	0.78075063	0.7853887	0.84331286
1124a.png	0.92256325	0.9404515	0.962422	0.9624246	0.8652839	0.8675257	0.9475407	0.90834427	0.82976997	0.81693685	0.8063172	0.8541007	0.89243865	0.9063994	0.7697201	0.70913196	0.8441855	0.90077025	0.94605225	0.90968275	0.79396665	0.8558446	0.8445648	0.82708526	0.93315977	0.9280183	0.8318975	0.8385811	0.7944477	0.6760484	0.93346053	0.9171121	0.9539685	0.95599407	0.9121741	0.91404104	0.7140112	0.6954175	0.8466548	0.8549228	0.928822	0.91846836	0.9534505	0.88714445	0.9393034	0.95611084	0.90573204	0.918527	0.94995713
1124b.png	0.884119	0.9395472	0.92224425	0.9209486	0.76315856	0.71730125	0.9503853	0.93869615	0.50331926	0.5821484	0.7687122	0.78203917	0.79826295	0.8450939	0.72388726	0.77941453	0.59444284	0.72319067	0.91733134	0.8968467	0.670108	0.70993924	0.709201	0.7587641	0.86344576	0.8917595	0.6404799	0.71313995	0.66531706	0.51288426	0.9111326	0.82449526	0.9809689	0.9556904	0.94660836	0.7603235	0.4044019	0.3921594	0.8146231	0.7963449	0.90456635	0.85380095	0.89395297	0.83097965	0.9458105	0.9210461	0.86072254	0.7755138	0.9324478
1125a.png	0.7427701	0.7597926	0.9375812	0.84592015	0.7893258	0.7873413	0.9699171	0.9615186	0.8890689	0.8975085	0.7747465	0.828511	0.8580704	0.8823047	0.9514934	0.944769	0.9642457	0.97060937	0.89015716	0.93169945	0.8042226	0.7967386	0.92418563	0.9197987	0.90831727	0.92596155	0.93178314	0.939728	0.95304316	0.93800896	0.9242035	0.8660265	0.9887193	0.9593296	0.9572274	0.9069536	0.95627344	0.9597546	0.92031777	0.94075125	0.89506406	0.8260812	0.86537445	0.883447	0.93519354	0.94234324	0.706461	0.6391401	0.94128335
1125b.png	0.73648345	0.7468281	0.92881846	0.827432	0.8122158	0.80284685	0.9577186	0.9604527	0.8937126	0.91389996	0.7976978	0.8429835	0.88310045	0.88939226	0.9413731	0.94412524	0.9577193	0.9659199	0.8704988	0.94232416	0.8116603	0.8106577	0.9126131	0.91850114	0.92229694	0.9136292	0.9307657	0.93481165	0.9510986	0.9440982	0.9322119	0.8619926	0.9880118	0.94579214	0.95626026	0.907702	0.9507767	0.95293766	0.926568	0.9414421	0.9082799	0.8479925	0.8526973	0.89562535	0.9360799	0.9417029	0.7421082	0.6510459	0.9382412
1126a.png	0.7732941	0.8425453	0.8726722	0.86536646	0.88324183	0.8719229	0.95400167	0.930165	0.8791787	0.8992821	0.8878422	0.8889592	0.90545475	0.81224036	0.9268497	0.9645568	0.89461297	0.9348843	0.8250621	0.84558237	0.8904165	0.8671701	0.8409609	0.8506425	0.7125296	0.68339574	0.9011935	0.9011723	0.90822107	0.91407335	0.73574054	0.7018702	0.9337653	0.81213844	0.95714015	0.92325383	0.9316827	0.92581975	0.9249613	0.89820606	0.81397784	0.81927985	0.8932519	0.835975	0.7830889	0.69141924	0.8275585	0.8569281	0.86741555
1126b.png	0.69249964	0.7738278	0.84394354	0.8212515	0.86224806	0.81747574	0.93118507	0.9250699	0.8397017	0.88211685	0.86556923	0.8642471	0.86718315	0.8018642	0.91004616	0.9470419	0.90924805	0.94222265	0.7399924	0.8250173	0.8552132	0.84725076	0.7987874	0.8429519	0.669273	0.6456896	0.87018156	0.8818496	0.8986961	0.87522197	0.6516527	0.62161	0.92688876	0.75776535	0.9595515	0.8935125	0.91381025	0.91378295	0.9057908	0.8629259	0.7992643	0.82296956	0.8491374	0.7835941	0.8694025	0.7757181	0.77687675	0.77936286	0.86410064
1127a.png	0.9043385	0.893642	0.91212106	0.9584737	0.9188674	0.889074	0.9813541	0.9626182	0.94603777	0.92040503	0.7602251	0.82616675	0.8462851	0.883442	0.94708484	0.9705236	0.90535283	0.9466326	0.94648415	0.96185666	0.79412305	0.7432631	0.91831917	0.9194777	0.91986245	0.9427462	0.93689924	0.9471565	0.9648364	0.95526373	0.824198	0.87850684	0.97657025	0.971499	0.9591451	0.944165	0.9699755	0.96988654	0.95502925	0.9379126	0.9257216	0.9162242	0.924916	0.86609447	0.9091152	0.95868134	0.6763345	0.7395382	0.9488373
1127b.png	0.92555076	0.9175721	0.9159245	0.965946	0.9035007	0.88482994	0.9783395	0.9544211	0.94742554	0.9260983	0.70957065	0.7869817	0.79299116	0.83729684	0.93333876	0.95181584	0.9045728	0.9405023	0.9508878	0.9752468	0.75278056	0.6989049	0.8935005	0.8968135	0.9246641	0.9392693	0.91844535	0.93396354	0.9562396	0.9354413	0.8697865	0.9086412	0.97768974	0.9703088	0.95722586	0.9445165	0.9433069	0.94455606	0.9451951	0.936526	0.9209667	0.91128373	0.93347573	0.8697078	0.90884036	0.945918	0.68980974	0.7362808	0.9493528
1128a.png	0.79637957	0.83202636	0.8585098	0.86654973	0.87127495	0.85863686	0.8869078	0.83218503	0.89025426	0.79175735	0.7836522	0.63066506	0.86695343	0.8547461	0.85137075	0.90800655	0.8918799	0.93481255	0.8430492	0.8160284	0.8501767	0.8586202	0.86229753	0.8617962	0.8498666	0.84889376	0.8001077	0.77608126	0.92632157	0.8590975	0.84181404	0.8007096	0.94985765	0.93183696	0.95914304	0.8670951	0.8895526	0.89718664	0.89449763	0.8330524	0.7726313	0.80053574	0.8832854	0.85034543	0.9274137	0.8847344	0.88080597	0.85840666	0.8400223
1128b.png	0.82177114	0.8515617	0.8691233	0.87561345	0.85395265	0.83843046	0.8922492	0.84146667	0.8528385	0.7943747	0.77536404	0.6276331	0.848061	0.8435292	0.8491391	0.8948371	0.84752476	0.9079784	0.8675338	0.82318246	0.8158101	0.83464074	0.8224049	0.8451065	0.85790503	0.85605633	0.7875382	0.7781055	0.90976375	0.829026	0.8454152	0.8152823	0.96209997	0.941174	0.957179	0.8551028	0.8321558	0.8504599	0.89922816	0.8119902	0.77716935	0.7992264	0.9010967	0.8517357	0.93260574	0.8998771	0.87661535	0.8511386	0.8407814
1129a.png	0.9407558	0.9558232	0.97942466	0.9715484	0.9553255	0.9551363	0.97076887	0.9540413	0.96470916	0.96605	0.93800485	0.9443134	0.8317436	0.8820371	0.9646793	0.96095943	0.9771931	0.9867685	0.98035157	0.9812417	0.9651824	0.9668166	0.9426673	0.95155126	0.9633668	0.9408781	0.9585978	0.91532016	0.97327805	0.9660446	0.9652346	0.9659491	0.98811674	0.9715757	0.96095884	0.8838663	0.97418404	0.9739933	0.9554274	0.95485395	0.95206594	0.8043394	0.9726523	0.9628234	0.94719994	0.96405625	0.9502669	0.9632211	0.97620875
1129b.png	0.9450767	0.9679409	0.97494745	0.9768435	0.9496435	0.94407654	0.9678327	0.9468718	0.96162826	0.9592204	0.9393651	0.9442734	0.8500581	0.88814557	0.9706224	0.96141416	0.97843117	0.986459	0.9756792	0.9764428	0.95371604	0.96232015	0.95969844	0.9526362	0.9626463	0.9413733	0.94344145	0.9017318	0.9770093	0.9650102	0.97238654	0.97046757	0.98870575	0.9766554	0.9621563	0.8784182	0.9735535	0.9716656	0.9644651	0.9685774	0.9502217	0.7749444	0.96763635	0.96374	0.9473005	0.96211463	0.9481283	0.9487248	0.97485894
1130a.png	0.70392877	0.8197752	0.6978775	0.7618136	0.8529208	0.8239492	0.91941565	0.9108908	0.9051261	0.9025977	0.89504844	0.881331	0.89373845	0.81404465	0.9016554	0.9531968	0.86765647	0.9092341	0.7865139	0.8512956	0.883863	0.8738249	0.8741022	0.89984655	0.69435024	0.66974443	0.8939596	0.89372784	0.927556	0.93344223	0.6789062	0.4947313	0.9072353	0.7655338	0.9689286	0.93246555	0.93213046	0.92915624	0.89411575	0.8453269	0.74474084	0.7872265	0.8883035	0.82934266	0.80475533	0.66352165	0.8683557	0.8381982	0.8439881
1130b.png	0.7150776	0.751925	0.7287638	0.78466296	0.8620022	0.86361325	0.9559881	0.937712	0.93308556	0.92906713	0.9122954	0.8950772	0.8964303	0.8525105	0.91220945	0.95852244	0.90239596	0.9389435	0.8709159	0.8391077	0.90746754	0.9007145	0.89280957	0.90381306	0.8088685	0.7781066	0.9215843	0.9102935	0.9512417	0.9502252	0.7473713	0.67290926	0.93233776	0.8652075	0.9701749	0.94294554	0.9486476	0.939125	0.8521505	0.83743954	0.8081408	0.825819	0.9191117	0.8669135	0.824684	0.69388103	0.90239334	0.8934516	0.8667803
1131a.png	0.7372236	0.8154179	0.83481145	0.81378514	0.8742972	0.84379846	0.8017225	0.79181457	0.8931717	0.88117397	0.85906845	0.8232838	0.87805223	0.8270122	0.8868178	0.9406585	0.9123022	0.9488663	0.6686585	0.74906206	0.84657115	0.888668	0.7258612	0.80115247	0.7815472	0.76446116	0.84840083	0.83232135	0.9129642	0.87063175	0.7195723	0.6933749	0.93834734	0.86105347	0.95691067	0.927388	0.91184247	0.9208136	0.93025196	0.88416314	0.7087549	0.7648525	0.92510885	0.8906118	0.87215894	0.78658104	0.87159425	0.8458219	0.37878585
1131b.png	0.89828175	0.912772	0.89832777	0.91836125	0.94600123	0.94639295	0.95897037	0.954088	0.9483505	0.95417655	0.94411117	0.92687416	0.9506999	0.93947655	0.93847066	0.9514457	0.94678247	0.96540076	0.7545437	0.78616947	0.93733865	0.9456358	0.8953922	0.89390326	0.902579	0.8794953	0.93438584	0.9361339	0.9570864	0.9528789	0.9123445	0.8805179	0.9628227	0.9468263	0.97330785	0.95970386	0.9505339	0.9592526	0.9615681	0.95046216	0.9094539	0.9037897	0.97251356	0.9580073	0.92658514	0.83117074	0.95300835	0.9486144	0.35474026
1132a.png	0.8445915	0.90328634	0.9207179	0.90756565	0.7639791	0.71822864	0.945066	0.9375503	0.7856991	0.7887411	0.83348113	0.82189107	0.8557265	0.8551774	0.7078924	0.7785617	0.8135398	0.8300093	0.8906706	0.88200796	0.5918443	0.6876776	0.82657945	0.8599645	0.84152377	0.871215	0.8483436	0.85657173	0.7501556	0.7250756	0.88225245	0.8179771	0.9710567	0.9172132	0.9539083	0.87545955	0.7863541	0.7557127	0.7461623	0.75078714	0.8787141	0.8625012	0.7972418	0.6818079	0.9438586	0.92416984	0.74018025	0.67337346	0.93255097
1132b.png	0.877739	0.9338111	0.93003464	0.9307054	0.8147673	0.7959733	0.96684444	0.9563821	0.7914155	0.81166595	0.8621773	0.8774177	0.8680778	0.8795403	0.70695144	0.71465355	0.798509	0.81518114	0.91506594	0.9001883	0.6684128	0.7402166	0.8369461	0.8690552	0.86703575	0.87678593	0.86038774	0.8651168	0.7502672	0.74030095	0.89559865	0.85253394	0.9736563	0.93473375	0.94755775	0.8778019	0.7829614	0.770536	0.8084616	0.8108804	0.88524044	0.8691255	0.85533714	0.75489944	0.95685333	0.9469299	0.73747766	0.72025615	0.948658
1133a.png	0.84355396	0.8809758	0.75254524	0.8923625	0.89606136	0.85459703	0.9106851	0.92134255	0.8676379	0.8799254	0.81745636	0.8215705	0.8198454	0.8508111	0.8662301	0.913538	0.8996046	0.9360271	0.86728066	0.83813465	0.73544043	0.7352414	0.82041943	0.8550272	0.7930962	0.85621667	0.8827145	0.86905885	0.8837587	0.8381556	0.788155	0.7327208	0.9609257	0.9135866	0.94789314	0.8854675	0.8804896	0.8943539	0.87319463	0.8344407	0.8443389	0.8627697	0.88891774	0.8707734	0.9135134	0.91506326	0.7974413	0.77354825	0.8596781
1133b.png	0.7866692	0.8585137	0.7270846	0.85887015	0.8506954	0.82592255	0.9058935	0.8866492	0.8070921	0.80410016	0.65056735	0.64890903	0.6884488	0.74363065	0.84859735	0.9125637	0.85621053	0.91055804	0.76771784	0.7491905	0.67255926	0.69757056	0.7778483	0.80065227	0.6691772	0.7793878	0.81869066	0.8067682	0.814229	0.7498267	0.7598431	0.68403745	0.9556271	0.85793734	0.9388115	0.8260655	0.8536434	0.8721936	0.86127514	0.8319463	0.7506165	0.75754625	0.8942548	0.8372905	0.8986477	0.8630409	0.73377657	0.73555624	0.84925413
1134a.png	0.754662	0.82891077	0.8659648	0.8704785	0.82032967	0.7972883	0.9186162	0.8901038	0.779972	0.78996915	0.60817945	0.60550463	0.56065154	0.561062	0.8132154	0.8651363	0.87380135	0.8802822	0.85702485	0.8655289	0.63324755	0.63387215	0.75843835	0.7673491	0.76942945	0.81378156	0.73938227	0.7289361	0.85316855	0.78185177	0.8803255	0.7933668	0.98444766	0.94851184	0.9616884	0.769233	0.8021172	0.8141656	0.90205747	0.8918745	0.7535608	0.6993028	0.9046836	0.8534133	0.88379216	0.83923554	0.67051166	0.6680119	0.8723115
1134b.png	0.80078363	0.8721128	0.8634174	0.88884574	0.80312735	0.7790981	0.90205395	0.8647357	0.7839023	0.8032023	0.58939284	0.56750625	0.51749456	0.4995103	0.81967247	0.8836187	0.85836196	0.85645914	0.85045433	0.85426146	0.6103636	0.6403353	0.74620664	0.7494892	0.7692896	0.7899927	0.6765245	0.6687745	0.82895446	0.76669484	0.8733099	0.7816575	0.98026776	0.945813	0.9566843	0.7227217	0.7749877	0.78258646	0.9174351	0.9165759	0.74653494	0.6679537	0.88278586	0.8266755	0.8494462	0.81058645	0.6565331	0.65234727	0.88022876
1135a.png	0.81013906	0.8742619	0.8389462	0.8966564	0.8659376	0.8244609	0.8951926	0.89201856	0.8073584	0.8310687	0.7700926	0.70492774	0.6520699	0.6262064	0.8470615	0.9023075	0.8442703	0.8891536	0.8630053	0.82043374	0.7821679	0.78653544	0.78040254	0.78012836	0.7115328	0.7750786	0.7307961	0.70585155	0.8251233	0.7825137	0.77744496	0.6877326	0.9662799	0.9177118	0.94068456	0.8480516	0.8124938	0.8281071	0.92183566	0.88925266	0.8031114	0.76594937	0.88177127	0.86954385	0.86778533	0.86987436	0.84915453	0.81737155	0.88095444
1135b.png	0.77405024	0.85971415	0.7834922	0.8720112	0.7577528	0.70782113	0.9110882	0.90329546	0.766688	0.80204475	0.78325975	0.7498966	0.6235355	0.5905677	0.80093765	0.85934854	0.8118225	0.83125263	0.8407174	0.8112762	0.69678426	0.7730238	0.8019886	0.82024	0.68831974	0.7132633	0.6895865	0.6772418	0.7729442	0.7675425	0.7571689	0.6262959	0.9646171	0.8822017	0.93967205	0.8027474	0.78045034	0.7906999	0.8795642	0.86197776	0.800084	0.76726985	0.80199605	0.7735625	0.86488783	0.8401391	0.8309796	0.7645984	0.8996197
1136a.png	0.8083232	0.90758705	0.8668058	0.9021275	0.845829	0.8080307	0.926944	0.91246545	0.7698156	0.8092266	0.7995599	0.7537631	0.45921272	0.38728487	0.7415238	0.82081354	0.8184111	0.8161602	0.9182699	0.91863775	0.76857114	0.7755223	0.7506928	0.77458346	0.8540369	0.7598414	0.7658266	0.75521785	0.7661731	0.6995901	0.8715157	0.8200819	0.9609042	0.9073759	0.9627048	0.79976606	0.7090773	0.696014	0.908317	0.9008361	0.7823405	0.7334192	0.9201319	0.8734105	0.8656616	0.8932709	0.7941591	0.81494313	0.912736
1136b.png	0.76684594	0.8737556	0.8445381	0.8416959	0.80585754	0.7697111	0.90403646	0.91420096	0.743511	0.7726371	0.753684	0.72919154	0.57453614	0.5024495	0.72415894	0.81814575	0.79504526	0.822845	0.85873187	0.87170696	0.68028635	0.6423464	0.7377455	0.7563454	0.80826294	0.72670925	0.70799154	0.721176	0.78714144	0.7238149	0.82783204	0.7522722	0.9596149	0.86972934	0.94566953	0.79304767	0.7020491	0.6782315	0.79990995	0.7863164	0.7953417	0.7503441	0.863553	0.7983217	0.84961116	0.8707347	0.7179123	0.7242368	0.89491415
1137a.png	0.7156068	0.73021954	0.81320834	0.81152886	0.82502437	0.77694595	0.8339458	0.85952514	0.6873199	0.7032831	0.64716756	0.5818841	0.69946647	0.6904028	0.77963835	0.8751282	0.816354	0.86394036	0.8106179	0.8135711	0.65505385	0.65115976	0.57913125	0.664109	0.768375	0.7217332	0.7288194	0.7283916	0.8139237	0.6988125	0.8140019	0.70972395	0.9648119	0.9168421	0.9378099	0.75033927	0.75519896	0.7684369	0.7927788	0.7558366	0.6733079	0.67119074	0.89487195	0.81931937	0.8823293	0.8259107	0.76717156	0.7380904	0.82368076
1137b.png	0.7279988	0.7663322	0.821383	0.81606394	0.8339818	0.7722094	0.8715801	0.87728125	0.66386676	0.6974989	0.67789805	0.62967014	0.68111485	0.6699121	0.7658288	0.8636858	0.7971127	0.83472824	0.78509635	0.8122392	0.62032187	0.6615203	0.57937044	0.6652013	0.735592	0.71546084	0.68334293	0.6750263	0.7727229	0.6741276	0.77386653	0.69739974	0.95095694	0.89607316	0.94245857	0.7322109	0.6928861	0.7296761	0.8459826	0.76427233	0.6785723	0.65239984	0.9054391	0.8209757	0.89679074	0.842199	0.7635375	0.731591	0.8421165
1138a.png	0.7176926	0.7965926	0.87514335	0.9137041	0.85677564	0.83821964	0.9175751	0.9026639	0.8360517	0.87109923	0.84908843	0.8468395	0.5786483	0.48877943	0.85158277	0.8906089	0.89417243	0.8954255	0.8986917	0.9135203	0.8499968	0.8457684	0.8268995	0.81687045	0.8176061	0.77438545	0.85499924	0.8571417	0.8915868	0.8507352	0.787473	0.7626118	0.97529	0.9448607	0.96332127	0.89384395	0.87027687	0.8746034	0.90863603	0.9213943	0.87841403	0.7334033	0.8974353	0.85286343	0.8321118	0.84120077	0.8278101	0.8412425	0.913973
1138b.png	0.6706403	0.7995697	0.8079362	0.8655839	0.85920733	0.8462431	0.93016934	0.9118477	0.84833443	0.87492883	0.80791223	0.7964076	0.6037049	0.5174874	0.8332307	0.8842805	0.8675859	0.88294536	0.8330849	0.86303264	0.8440299	0.841839	0.76940155	0.7880534	0.7985761	0.6958673	0.79006267	0.78704935	0.90198684	0.8581065	0.77066076	0.73467183	0.95152444	0.8888327	0.9530786	0.853258	0.8578082	0.871632	0.9210338	0.92225224	0.81164503	0.6782018	0.904348	0.85964084	0.8274427	0.79290843	0.81863046	0.82914233	0.8674683
1139a.png	0.79103774	0.91358906	0.8031546	0.7645615	0.7686484	0.806139	0.97717804	0.96780056	0.85176295	0.89890254	0.86525464	0.87991655	0.9111337	0.89222556	0.8112042	0.916452	0.80807674	0.9151499	0.78751373	0.64521074	0.6845962	0.74052155	0.8315613	0.8676869	0.7766707	0.84798944	0.86523426	0.8893634	0.9063572	0.86220115	0.67170924	0.7189429	0.93712544	0.8534847	0.95295644	0.9100381	0.84589934	0.8270652	0.7987374	0.558393	0.8705771	0.9272019	0.78587735	0.71217746	0.960485	0.8882	0.7821797	0.79160917	0.88614035
1139b.png	0.7926345	0.88982487	0.81850755	0.77091897	0.795583	0.8209772	0.9565451	0.9550349	0.8472113	0.91018635	0.86146826	0.87965494	0.9238858	0.9113773	0.869464	0.9331417	0.8197303	0.93459654	0.7856936	0.6892127	0.7342721	0.76839614	0.8422543	0.875859	0.8393868	0.88548064	0.890618	0.90477765	0.912273	0.8629253	0.6876257	0.7271606	0.9406771	0.8807123	0.9474479	0.9086968	0.85312223	0.8474797	0.82957345	0.5979713	0.8558736	0.9185367	0.84148747	0.7642902	0.9544754	0.900488	0.8309537	0.8436	0.88281876
1140a.png	0.90526915	0.9597075	0.9406842	0.9524332	0.83132875	0.79826206	0.9426202	0.94009006	0.65013915	0.70188093	0.8076731	0.8019525	0.78621054	0.84045875	0.8133311	0.8537457	0.69370973	0.7831745	0.9478159	0.92981035	0.7773122	0.79957765	0.7207676	0.7437608	0.895868	0.8939215	0.7543404	0.7345263	0.7291833	0.55685043	0.940512	0.88620156	0.9752606	0.96122104	0.9562937	0.7246977	0.4980542	0.43916535	0.87632906	0.8577697	0.8819851	0.82669455	0.93536055	0.8984653	0.9385892	0.9305038	0.90868956	0.8761564	0.9401406
1140b.png	0.90782756	0.9596259	0.9226278	0.940178	0.78329915	0.7394996	0.956052	0.9434826	0.5858872	0.71845293	0.7979972	0.78172344	0.76875913	0.8341862	0.7952785	0.84867173	0.7239505	0.78003407	0.93248767	0.9053849	0.7492291	0.755537	0.7375158	0.77121055	0.8890442	0.88191617	0.72118974	0.7239806	0.52517855	0.46526164	0.9319719	0.8565625	0.9749725	0.94674444	0.9475876	0.69840884	0.43789363	0.37292522	0.803007	0.79913634	0.86043537	0.8266045	0.9105824	0.85594165	0.94010574	0.9279113	0.87261677	0.8330236	0.95673656
1141a.png	0.85332793	0.8931301	0.91092205	0.9055008	0.8481542	0.8393769	0.9443189	0.92334765	0.8729545	0.85668826	0.6816242	0.6589887	0.76881456	0.7265364	0.8920306	0.9356462	0.9087323	0.92468756	0.90202034	0.88935167	0.78206193	0.7613789	0.82501334	0.8312321	0.8984191	0.86181724	0.8717958	0.892332	0.89005345	0.83808964	0.8826429	0.8482452	0.9839507	0.9531467	0.9576346	0.80345154	0.864861	0.8672774	0.9446682	0.93681407	0.79747707	0.7078674	0.8647909	0.7930208	0.8984302	0.8953208	0.67358476	0.7009655	0.92361605
1141b.png	0.73180115	0.819633	0.8447124	0.818418	0.82159674	0.79431915	0.9075336	0.8933349	0.84046113	0.8268065	0.66669977	0.60645497	0.7538105	0.7102251	0.8784775	0.9328723	0.86574763	0.9066474	0.84841937	0.8381333	0.72969747	0.7246958	0.8194529	0.842672	0.8470816	0.7994637	0.83786	0.85577893	0.860039	0.82058626	0.8340039	0.7700685	0.975162	0.9148921	0.9475608	0.78660697	0.8689157	0.864107	0.893477	0.8734464	0.74048746	0.65625674	0.84455097	0.75369114	0.8616615	0.8421603	0.6385436	0.67058396	0.8362033
1142a.png	0.70373833	0.8514233	0.7037021	0.79246074	0.8340094	0.81698406	0.939901	0.9264895	0.82922465	0.8470968	0.8423877	0.80251956	0.6914169	0.6918843	0.8069432	0.9145794	0.8901701	0.9357298	0.56189317	0.5801065	0.7115704	0.77431935	0.75708765	0.7864362	0.56667113	0.74329984	0.8447721	0.834774	0.8664013	0.8243942	0.71341765	0.5945678	0.95261115	0.8834369	0.9622197	0.88617957	0.8677254	0.8915232	0.8749188	0.8020143	0.7247038	0.78282255	0.86786866	0.8331095	0.88917613	0.8106643	0.8072543	0.758445	0.689949
1142b.png	0.6924858	0.8305594	0.7298388	0.75050837	0.78717995	0.7792361	0.88456696	0.8931441	0.80914015	0.8654313	0.793578	0.7650393	0.57267344	0.61040616	0.8181399	0.8882951	0.8664574	0.916167	0.58427703	0.50049394	0.70596075	0.7864015	0.7712342	0.82628465	0.6529533	0.768425	0.8006167	0.7891736	0.8306243	0.81490487	0.72691834	0.6090782	0.95011795	0.89360195	0.9526408	0.8592726	0.8535376	0.85634404	0.85858154	0.7925203	0.7188284	0.74785304	0.8573429	0.8027642	0.8520656	0.8134944	0.82878196	0.77801436	0.76497793
1143a.png	0.6978779	0.82353425	0.8128059	0.87451226	0.78387654	0.77457833	0.9332785	0.9243719	0.7587961	0.86560094	0.8858495	0.8534724	0.8367204	0.8190694	0.87140983	0.9214897	0.8956004	0.9280313	0.8849211	0.8535209	0.8213942	0.8026092	0.73320544	0.76920295	0.7917271	0.8029911	0.54275405	0.57588243	0.85791683	0.82944626	0.76697636	0.7469568	0.9632364	0.9278979	0.94342285	0.7500608	0.76183844	0.7537875	0.78555614	0.7954712	0.789358	0.7442676	0.8452728	0.7813788	0.9238806	0.8843541	0.8286148	0.7457694	0.9093708
1143b.png	0.8048463	0.87928176	0.8688549	0.9098766	0.7607466	0.77246594	0.90685284	0.90185994	0.692699	0.76809007	0.77205706	0.7100395	0.8198235	0.822463	0.8560415	0.8953977	0.8377438	0.88215417	0.88291085	0.8501212	0.78971416	0.7606088	0.6993784	0.74290717	0.7902606	0.84928876	0.51173055	0.56409323	0.73222196	0.7129765	0.81977665	0.767457	0.9795912	0.9470192	0.92162037	0.6998644	0.63741827	0.6372653	0.79738927	0.8005012	0.80069566	0.7316365	0.8762751	0.81724405	0.940134	0.8951721	0.81040853	0.76716816	0.8882464
1144a.png	0.7218761	0.79466116	0.81959176	0.83474606	0.850378	0.8338618	0.8660714	0.87567264	0.84273577	0.85288674	0.75035495	0.7354182	0.782281	0.73698354	0.84445024	0.90433466	0.85595775	0.9324796	0.79216075	0.7989942	0.74229884	0.7194356	0.5997685	0.61680806	0.788287	0.73511183	0.72366494	0.74136806	0.83682793	0.7773293	0.75716543	0.6831963	0.93221945	0.8536893	0.95799935	0.83390146	0.8402957	0.84769785	0.8986135	0.83611786	0.5664792	0.6739387	0.89967895	0.8220281	0.8902738	0.83853245	0.7789746	0.7642205	0.7962267
1144b.png	0.7398965	0.81013477	0.80451083	0.8394252	0.8394527	0.819155	0.91504765	0.9060372	0.81121105	0.8459797	0.79062414	0.7530738	0.80910873	0.76428175	0.86730033	0.9225232	0.85781837	0.9233371	0.78001374	0.77957785	0.77794766	0.7653562	0.4714799	0.52866733	0.71879697	0.6988945	0.72289693	0.7398137	0.84604335	0.7596393	0.7630104	0.6642022	0.9412481	0.8823185	0.94236875	0.7934079	0.79464495	0.81865525	0.91186637	0.84361523	0.53697264	0.64855295	0.8912045	0.83079284	0.85808784	0.7737987	0.79439706	0.7877008	0.7647778
1145a.png	0.8061772	0.8159747	0.8646257	0.85919404	0.8913605	0.8787868	0.85958093	0.8671028	0.86790913	0.8442305	0.7213199	0.72525686	0.72103786	0.73666286	0.8866992	0.9030461	0.88776726	0.92768013	0.87613344	0.8104809	0.82803774	0.8270289	0.81326705	0.8074625	0.81474626	0.85691047	0.75253946	0.73800755	0.824188	0.8012171	0.8451624	0.78365314	0.9528408	0.9353032	0.933909	0.82104915	0.83066285	0.85085654	0.92017907	0.9139817	0.79363275	0.79339683	0.9476624	0.9191264	0.88517535	0.8916508	0.8806065	0.88543767	0.87280697
1145b.png	0.68271697	0.7835894	0.8852015	0.8631858	0.8518526	0.810607	0.8595157	0.88685495	0.81979597	0.7836713	0.7464108	0.752651	0.65295553	0.6915544	0.9046983	0.93792546	0.9175085	0.9437285	0.8272109	0.8169874	0.787903	0.79578304	0.7627411	0.77014244	0.8299819	0.858603	0.77492595	0.7465501	0.885719	0.8144523	0.8209478	0.80773866	0.97025174	0.94284385	0.90647197	0.8058172	0.896454	0.9011964	0.90547717	0.9019015	0.71198404	0.71958363	0.8984274	0.8721611	0.889226	0.8659909	0.83310574	0.7887131	0.82809794
1146a.png	0.8865183	0.9450013	0.94151217	0.9479767	0.8621864	0.7827944	0.9651284	0.94819343	0.7422333	0.6513699	0.87607753	0.8903451	0.8442764	0.8291054	0.66453624	0.7400949	0.7080072	0.6634627	0.9463945	0.94050914	0.8111144	0.866933	0.8322612	0.86251044	0.9155694	0.9087657	0.8522371	0.8465549	0.81067157	0.69638276	0.9343862	0.88629365	0.9753261	0.95017797	0.94314194	0.9094044	0.7807182	0.7581562	0.8644949	0.85550463	0.9428867	0.9033637	0.9201453	0.8716211	0.9521922	0.9320948	0.9050944	0.9042209	0.94647396
1146b.png	0.8684552	0.90400165	0.92693293	0.9335859	0.8321578	0.74868715	0.9668956	0.9468425	0.71003854	0.5968517	0.8677559	0.8612274	0.7908532	0.77074736	0.65555894	0.7314266	0.73400486	0.6862608	0.9292206	0.9435114	0.7976147	0.8570821	0.82026505	0.8405929	0.9091258	0.8897415	0.8208064	0.81582063	0.803548	0.70067513	0.9220067	0.86577076	0.97528875	0.9496314	0.95164675	0.894647	0.7312687	0.71804905	0.8407202	0.85047984	0.91914314	0.88521826	0.90194386	0.8622197	0.9292426	0.90287054	0.87870866	0.8781753	0.93872434
1147a.png	0.8448287	0.92067957	0.9262789	0.9285508	0.81899655	0.79892194	0.9401933	0.9423648	0.8686535	0.8831049	0.8518632	0.8576584	0.7810586	0.6865184	0.85533786	0.8937277	0.8631791	0.8955265	0.92895716	0.93900424	0.6365111	0.5878365	0.8299271	0.84167564	0.83398855	0.8675078	0.86299753	0.88469267	0.896961	0.8744865	0.87315196	0.8672274	0.98089135	0.97054005	0.92989165	0.88304496	0.8941696	0.8965188	0.911347	0.8830916	0.8909273	0.8288315	0.89017665	0.8060647	0.7828975	0.82369554	0.7342199	0.7282059	0.91353965
1147b.png	0.8253987	0.91776055	0.9116583	0.8924912	0.90286255	0.88545084	0.9497647	0.9324445	0.9085514	0.9135016	0.84404695	0.8243431	0.7825179	0.6733858	0.90574646	0.94350463	0.8898517	0.93602324	0.9506695	0.9607848	0.7333808	0.70810753	0.8387148	0.84033316	0.85253686	0.8769636	0.8699022	0.887282	0.9110311	0.89252615	0.88272613	0.8876284	0.9807507	0.9742967	0.95064276	0.9021709	0.9230361	0.928408	0.9468698	0.9234702	0.87058574	0.81806207	0.94153625	0.84185386	0.7858374	0.8346726	0.75508964	0.8014239	0.91105497
1148a.png	0.5674554	0.68117905	0.72190726	0.65296924	0.8138034	0.7740435	0.9295763	0.9282714	0.8372829	0.87540716	0.8391523	0.7823234	0.7791571	0.7107316	0.89075494	0.9352002	0.89881283	0.9281631	0.74060166	0.7932919	0.8495425	0.843142	0.7534404	0.8132818	0.7339293	0.67348576	0.7913089	0.8193567	0.8574786	0.8477814	0.72617114	0.64164853	0.9348528	0.8331302	0.9542369	0.8571155	0.8720188	0.8696854	0.9117973	0.87746173	0.57160056	0.6944202	0.87313503	0.82612586	0.77887285	0.6441158	0.8153694	0.7480229	0.7754426
1148b.png	0.71091735	0.8047989	0.7513359	0.7485426	0.85303956	0.8318256	0.9565984	0.94382066	0.87828624	0.90975213	0.83518493	0.8220353	0.79276955	0.7200918	0.91240877	0.9511926	0.9313407	0.9561753	0.7330589	0.83113	0.80985886	0.79859746	0.7671652	0.8297938	0.8070179	0.65886796	0.81469715	0.85312057	0.90631354	0.87553006	0.7616679	0.72301114	0.9362551	0.814585	0.9638178	0.8801768	0.91019523	0.90607595	0.9139273	0.87803525	0.68133974	0.7995185	0.8806996	0.8245497	0.8484706	0.7749344	0.749071	0.7520917	0.83657205
1149a.png	0.786599	0.8423513	0.8898367	0.85791576	0.8034355	0.8206845	0.9475667	0.9388849	0.7646016	0.83524203	0.68455285	0.7216017	0.7180828	0.7211123	0.8545704	0.896417	0.8671798	0.9264799	0.8951143	0.8795707	0.6737888	0.64272845	0.73733824	0.7854031	0.8323484	0.8605424	0.69010186	0.7276412	0.88203514	0.79587823	0.8501504	0.7711042	0.9791922	0.9313296	0.9342059	0.76746374	0.80393285	0.81606114	0.8865605	0.86522686	0.8471385	0.7864723	0.8567529	0.81432915	0.9068359	0.8885658	0.6483667	0.6730168	0.914348
1149b.png	0.762583	0.82889736	0.85360444	0.84437203	0.8032782	0.8028244	0.89989567	0.88830304	0.8143884	0.84819376	0.70585674	0.7030886	0.657689	0.64655566	0.85010767	0.89836633	0.88437116	0.9349557	0.85503626	0.83257955	0.66583353	0.6285136	0.7560656	0.75726146	0.8086427	0.8117514	0.6295048	0.62249815	0.85878056	0.7980724	0.8035424	0.70672977	0.97173166	0.9130801	0.9418635	0.7788094	0.83592635	0.8458839	0.8657584	0.8442185	0.7932303	0.74110174	0.84648114	0.7816578	0.8837724	0.8596573	0.661597	0.65986574	0.87843496
1150a.png	0.66087556	0.79122734	0.7042748	0.7350342	0.87159353	0.83610845	0.91927016	0.91020244	0.8297756	0.88880694	0.8374988	0.83200824	0.8756117	0.8129283	0.88730204	0.9320747	0.88665086	0.93170005	0.7275201	0.7866329	0.8643794	0.86539793	0.7721133	0.7997557	0.6859717	0.6603047	0.8687535	0.8772977	0.8558075	0.83708274	0.6837696	0.5436299	0.9122902	0.7598324	0.9583646	0.8905964	0.8879516	0.9015304	0.92862177	0.84780055	0.6532992	0.77837306	0.9130161	0.8613329	0.837475	0.690617	0.8177419	0.8148573	0.8094672
1150b.png	0.6981541	0.8132778	0.8029797	0.7803581	0.84412396	0.8503528	0.9304575	0.8819463	0.90982604	0.8933698	0.834969	0.833902	0.881629	0.76890254	0.89805144	0.9333225	0.91851336	0.9284114	0.6779324	0.7361897	0.9027106	0.91918486	0.762291	0.77685463	0.69528294	0.6350914	0.85419846	0.85587096	0.89816123	0.8900263	0.7880974	0.68890685	0.9128812	0.762844	0.95297414	0.91531277	0.91637903	0.91913664	0.92906374	0.88777304	0.64935005	0.76720375	0.9093744	0.8737899	0.7608669	0.62207365	0.8645751	0.86399966	0.7993787
1151a.png	0.8342874	0.9152231	0.88641363	0.88406587	0.77249616	0.76616997	0.910164	0.8982328	0.56395215	0.6764864	0.64486647	0.6387249	0.70484257	0.7371609	0.68759215	0.74763453	0.658525	0.7628031	0.899785	0.8898396	0.56799865	0.50192714	0.55143094	0.5736114	0.81915736	0.8447301	0.65727544	0.6967054	0.6493378	0.49478245	0.89781106	0.81161845	0.9722158	0.94503254	0.92589325	0.7060507	0.50032604	0.54723465	0.8523084	0.8135107	0.8111943	0.74253094	0.9049067	0.8223071	0.90456784	0.8889516	0.74091643	0.7046765	0.91978806
1151b.png	0.85011965	0.92106146	0.9032663	0.91050637	0.72763246	0.74327725	0.9278731	0.8911503	0.6402349	0.636155	0.5810597	0.5742129	0.7349725	0.782161	0.6165673	0.6732477	0.627113	0.6705078	0.9092414	0.854108	0.64420944	0.6866809	0.7328348	0.73057497	0.82913005	0.8402132	0.68410385	0.68276334	0.6447298	0.5588851	0.91363776	0.82200307	0.97219217	0.9076834	0.9430913	0.7639666	0.51910436	0.51814365	0.8186039	0.82600915	0.83954567	0.80849165	0.9060034	0.8293234	0.92693436	0.9036103	0.8142321	0.782411	0.94171655
1152a.png	0.9073484	0.92816794	0.9090003	0.9252605	0.9416326	0.93131214	0.97661096	0.972947	0.9568545	0.9526709	0.95086443	0.9381385	0.9484505	0.93387216	0.9673487	0.96528506	0.9685322	0.9755783	0.9359496	0.9691986	0.95326287	0.9591436	0.9434596	0.93989366	0.90183175	0.88495874	0.9542331	0.95912874	0.9588863	0.962219	0.94976604	0.8640826	0.9742051	0.912553	0.9641506	0.9461759	0.9652637	0.9595079	0.94740003	0.950966	0.9019089	0.938728	0.92858714	0.94374835	0.8870711	0.86792505	0.93267196	0.9062134	0.92197615
1152b.png	0.8844634	0.91986185	0.88967633	0.8833767	0.93334186	0.9142958	0.97212917	0.97173434	0.95244884	0.9477446	0.95278835	0.9341316	0.9382031	0.9282873	0.952311	0.9640387	0.95572996	0.9676865	0.8998042	0.9448498	0.9374867	0.9435974	0.9338755	0.9324644	0.8828557	0.82048225	0.93376845	0.94312817	0.95487666	0.9607251	0.92461	0.8322563	0.95886034	0.8420599	0.9690411	0.9372946	0.96230364	0.9539488	0.94541574	0.94612134	0.8691882	0.9097369	0.9281506	0.92880106	0.870443	0.82909656	0.926502	0.8923419	0.88725525
1153a.png	0.7671042	0.7937788	0.85433173	0.8303217	0.82882565	0.7674322	0.85308814	0.8578426	0.8135135	0.7944984	0.7592115	0.65686977	0.7828239	0.7792308	0.8432257	0.9061692	0.8600516	0.91262186	0.8626796	0.8427472	0.7488683	0.70978844	0.7818701	0.78484106	0.77625763	0.82050174	0.80937755	0.8108431	0.8049764	0.79626375	0.8660545	0.7619212	0.9692306	0.87331504	0.96327144	0.83937	0.83756953	0.8368694	0.8825696	0.8315412	0.7800273	0.7888487	0.84855366	0.78191555	0.8813603	0.80407226	0.81387174	0.76103985	0.79745185
1153b.png	0.7187427	0.75502145	0.85855	0.7807506	0.7900052	0.7199039	0.88619167	0.87956464	0.7307978	0.7501117	0.7600938	0.730327	0.8026446	0.79729253	0.7866714	0.8562515	0.7889024	0.83110356	0.8469637	0.8121641	0.70443386	0.7179516	0.7886825	0.83143854	0.7819943	0.84689116	0.77992314	0.78312975	0.81627434	0.7641883	0.80651164	0.74094707	0.9338244	0.84059644	0.9587712	0.87140274	0.77417755	0.75405425	0.80047166	0.7400826	0.84259254	0.84739316	0.8318199	0.7094592	0.87975585	0.84059167	0.7885226	0.7665433	0.87069416
1154a.png	0.7134159	0.8367708	0.8530704	0.8563862	0.7836302	0.7015059	0.76170045	0.75196946	0.7361686	0.56977785	0.6079242	0.452617	0.7969132	0.7815675	0.82063967	0.8957167	0.7830567	0.81910044	0.85590655	0.8333711	0.7602879	0.76285905	0.76283616	0.7586495	0.80848396	0.7812979	0.8062753	0.77962995	0.81656796	0.74848795	0.8237763	0.755715	0.9775631	0.8721659	0.9278978	0.7745683	0.8170497	0.8124482	0.86433464	0.83214134	0.7235615	0.64705	0.8449323	0.79487014	0.9172037	0.86505157	0.7445787	0.7402381	0.8526677
1154b.png	0.8327645	0.88185996	0.88809735	0.8647004	0.72340345	0.65313566	0.83768064	0.8572212	0.70468104	0.6227294	0.63400584	0.53828764	0.8359437	0.8512447	0.78628415	0.84186256	0.760373	0.8051528	0.88811433	0.8110894	0.73436093	0.76774776	0.80933094	0.8478965	0.8900882	0.8756393	0.8056356	0.82012284	0.81275135	0.75123656	0.8874812	0.8291625	0.97723365	0.91870165	0.9286495	0.80042577	0.75096804	0.7396382	0.8469473	0.7999408	0.8079595	0.7610611	0.83685267	0.77058375	0.9376968	0.90912926	0.7022351	0.75239635	0.900188
1155a.png	0.86713034	0.9265279	0.87013775	0.895774	0.8813795	0.88889754	0.95550036	0.9544163	0.92774427	0.93736684	0.92840564	0.92523795	0.89406246	0.84771276	0.93464607	0.95824105	0.9123087	0.9126789	0.9098761	0.93166393	0.9275432	0.9231292	0.8764986	0.8954538	0.8474837	0.8130754	0.8660755	0.8793719	0.9397301	0.93859816	0.9032284	0.81092024	0.9646485	0.8997101	0.963902	0.90495205	0.933367	0.92591095	0.92536277	0.93304616	0.7814833	0.87651044	0.8943461	0.9035704	0.8949919	0.8061147	0.89212465	0.85659367	0.93447626
1155b.png	0.87872064	0.92173666	0.88431644	0.9339318	0.91387844	0.9105211	0.9410499	0.94349104	0.9190256	0.9466925	0.919593	0.9237965	0.8488687	0.7864892	0.9385982	0.9593881	0.9256933	0.9475024	0.93026394	0.94300616	0.9024589	0.8863727	0.8883307	0.9000576	0.88337874	0.8607233	0.8862768	0.88328964	0.93113625	0.91469216	0.8942477	0.8304802	0.9804364	0.951749	0.973091	0.9232584	0.91861093	0.9148691	0.9329479	0.9334086	0.8119242	0.8595979	0.9078939	0.9169265	0.8850397	0.8476794	0.9028544	0.8530792	0.93563896
1156a.png	0.8749834	0.92637014	0.9069657	0.9339192	0.84587795	0.83027774	0.97544795	0.9704019	0.86943203	0.91690075	0.96637905	0.961794	0.9345373	0.91934323	0.8334028	0.91392493	0.852981	0.8836704	0.9456283	0.94188803	0.88020545	0.906518	0.9133191	0.95225346	0.9021112	0.8947283	0.93719447	0.945752	0.866834	0.8525245	0.79516846	0.7437198	0.9392054	0.9026493	0.979086	0.9580268	0.9043906	0.8775605	0.8796608	0.79423654	0.89284104	0.8861635	0.84690046	0.7983258	0.9762364	0.9580625	0.95321983	0.9180925	0.9714934
1156b.png	0.8073962	0.92282224	0.8646932	0.9025249	0.81460226	0.81101143	0.9670469	0.97569084	0.88683933	0.9145825	0.96767634	0.96431315	0.9513356	0.90979624	0.7727711	0.83713657	0.8861517	0.8751625	0.92191356	0.9069829	0.85652304	0.88993955	0.9176706	0.9493708	0.90451396	0.81418014	0.92566127	0.93859446	0.83800155	0.8444026	0.7457186	0.70653474	0.8438134	0.734741	0.98106635	0.9600872	0.9070336	0.87265867	0.8912793	0.76229966	0.8869319	0.89156634	0.8242096	0.7438413	0.97184736	0.94897497	0.9382144	0.8789867	0.97198534
1157a.png	0.71560323	0.8189732	0.8576499	0.84984815	0.89844537	0.8955108	0.964494	0.9572924	0.92976457	0.95009816	0.9280851	0.92736137	0.9367715	0.92160183	0.9200379	0.96057725	0.94623035	0.9592579	0.87686527	0.9219622	0.94414854	0.91695875	0.8962968	0.9089351	0.85922027	0.58799934	0.9156644	0.9186022	0.9479733	0.93947285	0.8056927	0.8200732	0.8710618	0.55073607	0.9689296	0.9511261	0.9392683	0.93553096	0.93034315	0.89115995	0.89636314	0.8954027	0.89542985	0.856246	0.9309084	0.8771914	0.9174702	0.9022113	0.9220178
1157b.png	0.8136848	0.8783696	0.8765022	0.86944926	0.88591444	0.8546525	0.9324964	0.92767245	0.87912816	0.89395607	0.8517178	0.82240754	0.8961584	0.8731556	0.90460503	0.9572043	0.90910184	0.936849	0.8917549	0.8789201	0.8858018	0.8247523	0.8327554	0.87198234	0.7929672	0.8262987	0.9041922	0.9166687	0.9292201	0.88595414	0.82146925	0.8002602	0.9768706	0.9090307	0.96584207	0.91649014	0.91794145	0.91296166	0.8929699	0.84068954	0.87730813	0.8563019	0.8894512	0.8526915	0.9090083	0.8585692	0.88000846	0.86207414	0.903311
1158a.png	0.8069762	0.793416	0.8995544	0.8984195	0.871402	0.8053161	0.89732206	0.8385395	0.86570084	0.7190626	0.70540076	0.6187192	0.8207177	0.8169934	0.9066255	0.9509143	0.874817	0.9323426	0.8912532	0.9063842	0.7579237	0.7425421	0.82898927	0.8207306	0.87666255	0.8475708	0.8715152	0.8787373	0.9282787	0.8502273	0.87600297	0.8515692	0.9744904	0.95654577	0.9389201	0.8139063	0.9125606	0.9154748	0.8922861	0.86920327	0.81161344	0.757842	0.90669197	0.8667905	0.9133069	0.88770336	0.7469317	0.7426834	0.88515687
1158b.png	0.8935426	0.8918325	0.94558775	0.9526622	0.90800947	0.8739785	0.9475413	0.906892	0.9148788	0.81835705	0.7643846	0.69924116	0.8621902	0.8723967	0.9514348	0.96723557	0.9202211	0.9660838	0.93815464	0.9203307	0.8059908	0.7879505	0.87463784	0.8526469	0.92898244	0.9149573	0.9066636	0.9070733	0.9639331	0.8613305	0.8837955	0.9204501	0.9734138	0.977134	0.9709134	0.8933467	0.9493587	0.95288837	0.93161076	0.8780212	0.8361021	0.7964222	0.9516627	0.9279491	0.9495262	0.93764937	0.79401594	0.8170237	0.92160875
1159a.png	0.8663143	0.93181354	0.9226191	0.9335681	0.43825203	0.6702275	0.958744	0.9527512	0.76819575	0.82837164	0.7705897	0.7843906	0.80522835	0.84287554	0.9153885	0.93396944	0.881857	0.89232415	0.9325976	0.90753156	0.574795	0.6190295	0.81252414	0.86272806	0.8698882	0.9015945	0.8598356	0.86808664	0.8736011	0.80936635	0.894257	0.82846665	0.98253655	0.9648256	0.92735577	0.8574906	0.8224297	0.8377949	0.8975646	0.88357335	0.87910485	0.81113744	0.77769935	0.84702396	0.94748485	0.93743026	0.75954247	0.6508676	0.94330263
1159b.png	0.86507636	0.93555593	0.89127725	0.88512087	0.5643068	0.6330114	0.964318	0.9679784	0.78659576	0.80824006	0.9003227	0.89728993	0.8610963	0.8378359	0.85992634	0.88305855	0.84899324	0.8425412	0.90544	0.88208294	0.64811575	0.75577956	0.86669254	0.91759336	0.8700899	0.85613096	0.88537925	0.8890463	0.90653425	0.8830127	0.8726704	0.76295674	0.97367156	0.94358397	0.9449083	0.89601964	0.8819157	0.88144386	0.84550923	0.822575	0.9128435	0.8897611	0.81852585	0.82560235	0.93830526	0.9109361	0.8449258	0.74218774	0.9556278
1160a.png	0.87748325	0.925384	0.9255523	0.941922	0.86989725	0.83542484	0.9473854	0.9445987	0.85043	0.87222266	0.7596591	0.7731236	0.79431444	0.83872104	0.90315944	0.9281369	0.81226087	0.89100903	0.94891083	0.92825	0.79204196	0.7616813	0.84047306	0.8511954	0.936057	0.89936763	0.87237823	0.9003492	0.88985145	0.8431378	0.8475719	0.88085806	0.98786783	0.97097313	0.9604661	0.8959349	0.8604862	0.88710594	0.9353511	0.8813286	0.82425994	0.7771203	0.92054063	0.8754811	0.9239303	0.9243324	0.7568401	0.76852727	0.94117224
1160b.png	0.8889783	0.9183332	0.9462511	0.9613589	0.8811132	0.823362	0.9666481	0.95574075	0.82909405	0.80506086	0.80369973	0.8323306	0.8413932	0.89311	0.8805947	0.9436188	0.79337966	0.8401381	0.960113	0.95234567	0.8317225	0.7727377	0.8665058	0.8767594	0.94860345	0.9352483	0.8793193	0.9061175	0.90326625	0.8774989	0.874444	0.90176517	0.9936623	0.98370427	0.9767497	0.9172589	0.86448944	0.8781109	0.9474105	0.8986304	0.88173085	0.8502688	0.9095454	0.8576446	0.9408869	0.9482511	0.8020006	0.78141785	0.94127256
1161a.png	0.82158136	0.8915515	0.87818426	0.90450054	0.7279145	0.7226671	0.90471935	0.89276433	0.70089865	0.7664741	0.6872611	0.6628909	0.72644687	0.7714484	0.741132	0.79949	0.7810542	0.8675389	0.9246793	0.87817895	0.5118763	0.42230403	0.64801896	0.6757513	0.8186408	0.84767187	0.7336811	0.7618739	0.7632579	0.6490941	0.79999334	0.76719475	0.9747333	0.92579114	0.9604928	0.77280766	0.7204915	0.7313901	0.76394546	0.6837827	0.7886584	0.6980449	0.8502369	0.758188	0.9268469	0.9002123	0.69976246	0.6341414	0.91496336
1161b.png	0.8278293	0.9096812	0.879412	0.8636991	0.6921513	0.6784424	0.93968076	0.9367646	0.67057633	0.78129125	0.8357632	0.8193918	0.82859826	0.8081946	0.73871505	0.7888696	0.8067658	0.83863705	0.8689054	0.84803593	0.6359404	0.64521605	0.70237267	0.7818785	0.82270753	0.8153664	0.77563435	0.7911455	0.71192515	0.6330999	0.85703856	0.7368914	0.9634776	0.9024524	0.9543404	0.84255445	0.6748323	0.62728155	0.5733639	0.5891737	0.787649	0.8367364	0.80939007	0.76736575	0.956863	0.9191337	0.8510965	0.66671073	0.92932355
1162a.png	0.86835843	0.9278624	0.88677967	0.9258879	0.8456502	0.8064736	0.93224514	0.95373553	0.88928217	0.9044141	0.88662827	0.8843787	0.81879264	0.7497288	0.8488855	0.8834532	0.86876285	0.88850266	0.9324138	0.8946941	0.854837	0.85793495	0.84283125	0.8769083	0.78390867	0.8418223	0.5564885	0.61804897	0.85532945	0.88674575	0.8773911	0.83941644	0.97074026	0.93665636	0.9463763	0.90263706	0.8041755	0.82157636	0.9314655	0.92110324	0.87908167	0.8703366	0.9085971	0.8831733	0.8839775	0.9115393	0.9135578	0.8605473	0.9465511
1162b.png	0.8000132	0.88972276	0.8404549	0.8753955	0.79972816	0.7834811	0.87204796	0.89666724	0.76534706	0.8264694	0.74855435	0.7243658	0.738979	0.65064347	0.7734127	0.85886675	0.783571	0.83856004	0.8385395	0.86404204	0.7474531	0.79394996	0.658683	0.7464634	0.7350659	0.73548514	0.5807506	0.6180651	0.70906246	0.726578	0.74708235	0.70173585	0.9642753	0.901241	0.95208067	0.84240013	0.71572673	0.74678886	0.89845127	0.88354206	0.74833834	0.6947065	0.87373394	0.82162327	0.8925327	0.8908411	0.82053334	0.7947413	0.8940671
1163a.png	0.8841972	0.93897325	0.9181856	0.92918205	0.8026421	0.8075145	0.9444165	0.93647987	0.616657	0.720063	0.7564834	0.72187096	0.7785488	0.8156166	0.8282177	0.8580312	0.7837115	0.84474087	0.91605	0.9215547	0.8041774	0.80432796	0.72951853	0.74717927	0.85494745	0.8599552	0.6396364	0.6357976	0.6919029	0.63266146	0.9053274	0.8352636	0.98170274	0.90362966	0.89349204	0.6389989	0.550375	0.5139513	0.9014063	0.89480865	0.8196683	0.7113559	0.889316	0.8887323	0.94362855	0.93351567	0.85456985	0.7834574	0.9424139
1163b.png	0.87429285	0.9333197	0.9160264	0.92519647	0.7796651	0.80717975	0.94957775	0.9487297	0.69161487	0.77324766	0.83921605	0.83092165	0.85556185	0.89491683	0.87799835	0.9129987	0.81790364	0.8939101	0.9249324	0.92545146	0.87037116	0.86819607	0.7698015	0.81040716	0.90737915	0.8885639	0.65280783	0.7100547	0.8603177	0.782414	0.8910211	0.8575414	0.9803216	0.9526052	0.91481936	0.7444833	0.69499886	0.70652115	0.90636647	0.8855025	0.85338587	0.77989054	0.82375646	0.90579027	0.9549053	0.93290323	0.89331055	0.84645534	0.9284829
1164a.png	0.7412954	0.8036642	0.8571138	0.798064	0.746575	0.6723105	0.84632254	0.85987747	0.76105946	0.7447566	0.77622664	0.7432468	0.85003877	0.8330414	0.8056451	0.9045304	0.7452544	0.8407559	0.8668749	0.8539487	0.68075967	0.69730085	0.73983175	0.78901136	0.81872463	0.8398085	0.8442739	0.86378586	0.7703235	0.6687989	0.63745135	0.66690624	0.95012534	0.86833245	0.9734533	0.896806	0.76706445	0.76031744	0.7758771	0.5812007	0.7824714	0.79365015	0.8187593	0.6542318	0.9208368	0.8778398	0.83454126	0.81169975	0.88144493
1164b.png	0.7712233	0.8575068	0.8523066	0.79988146	0.7742704	0.760244	0.8265023	0.8020109	0.7856518	0.80493826	0.7744595	0.77000535	0.8465233	0.8334663	0.78645295	0.8691963	0.73963916	0.83557904	0.8572852	0.8340223	0.73888874	0.741224	0.75088984	0.80761147	0.83051395	0.83001703	0.8308874	0.8497293	0.7744132	0.7108468	0.71833783	0.6993214	0.9160206	0.85528004	0.96019155	0.8782777	0.76530486	0.76780474	0.7146379	0.5966428	0.78011143	0.7667773	0.8311386	0.69423497	0.93461263	0.89137286	0.856883	0.8200446	0.9204366
1165a.png	0.77292955	0.88570416	0.8076558	0.8356642	0.7533871	0.7642631	0.94634056	0.9362274	0.73374236	0.76050997	0.7474458	0.76354486	0.8029288	0.7770982	0.7472125	0.8491073	0.7799032	0.83738685	0.74424803	0.7488512	0.659529	0.7004819	0.684549	0.7367387	0.63092226	0.72162473	0.79075944	0.7967425	0.81577873	0.7465383	0.7456791	0.65348446	0.9283861	0.8519565	0.94878924	0.8371724	0.76718277	0.7737241	0.78864074	0.70965546	0.8103078	0.7646678	0.8062216	0.7445715	0.9189987	0.8450418	0.7426117	0.7146398	0.85835934
1165b.png	0.79903877	0.8970217	0.82172745	0.846418	0.80893207	0.7992431	0.94422305	0.9473359	0.8261505	0.8686639	0.8314622	0.8493803	0.86889726	0.83645564	0.8123445	0.86092883	0.84394747	0.86878484	0.7554945	0.7595238	0.75663674	0.80164164	0.7941497	0.8286358	0.6421058	0.68154454	0.8477593	0.8593753	0.8847813	0.84129125	0.7714799	0.68753	0.87888724	0.7995059	0.95667994	0.8931453	0.81575537	0.8223699	0.843385	0.7780005	0.86375654	0.8743003	0.8013161	0.74397004	0.9373152	0.8601576	0.7761032	0.7852131	0.8599024
1166a.png	0.7544267	0.8832488	0.89432925	0.91348225	0.75267184	0.8286243	0.9663453	0.9429522	0.87390476	0.84676284	0.71840215	0.7407259	0.78555405	0.80815166	0.9112774	0.91602254	0.9415885	0.9413038	0.9222426	0.9251343	0.78309774	0.7418736	0.8895259	0.8796179	0.9095983	0.91538477	0.90184706	0.9037146	0.93800783	0.8845601	0.8990584	0.8739782	0.9845199	0.9609757	0.8943888	0.732859	0.9227151	0.92138433	0.9064777	0.9189625	0.80662614	0.73333657	0.8706056	0.8691033	0.9235748	0.93558174	0.74583125	0.68461156	0.94436115
1166b.png	0.77331305	0.86588156	0.8674621	0.9067974	0.70538956	0.79544544	0.96390367	0.95459926	0.8515456	0.85778844	0.7891102	0.8090986	0.8057951	0.81771576	0.9378263	0.9530692	0.94116604	0.95815116	0.9139721	0.9182546	0.75365186	0.72664857	0.8798497	0.887037	0.89509445	0.90017766	0.9009225	0.89155316	0.9219279	0.8832848	0.8621777	0.8076973	0.9836543	0.96947	0.9219583	0.78024	0.90748715	0.90293485	0.8921457	0.89455014	0.81049424	0.76775134	0.8317961	0.8342688	0.9401402	0.9367331	0.70400995	0.65317464	0.93891066
1167a.png	0.78848565	0.83172476	0.81017095	0.8358725	0.86508155	0.8027221	0.84726703	0.8731778	0.7814191	0.7758545	0.80987835	0.75114304	0.86934894	0.8788782	0.82826006	0.89716446	0.83878314	0.89262486	0.81013995	0.756809	0.6907017	0.74335873	0.7805953	0.83397925	0.70481837	0.8345848	0.8092119	0.8001645	0.8087913	0.7544536	0.745896	0.6375723	0.9369843	0.89597696	0.96201265	0.90164167	0.8086914	0.82813346	0.8389462	0.7463789	0.8144481	0.84170264	0.8908297	0.82045335	0.93026614	0.8938038	0.88502026	0.81636757	0.8438505
1167b.png	0.77183723	0.7972717	0.80392015	0.8167154	0.85987306	0.8410282	0.87244684	0.83098495	0.8745933	0.84304893	0.7821383	0.70566785	0.88658476	0.87079656	0.85728204	0.9154134	0.8729104	0.92922515	0.8071502	0.7708503	0.79497635	0.8347659	0.76846415	0.7775574	0.7080401	0.81702995	0.80236906	0.78124213	0.86331093	0.83648366	0.7418727	0.6541027	0.9427962	0.8919424	0.96507853	0.90243316	0.8605036	0.87633723	0.8727699	0.82665515	0.7595455	0.79428476	0.90412426	0.82346654	0.92087054	0.8487133	0.88739556	0.8552925	0.81885546
1168a.png	0.8320421	0.9265504	0.85383004	0.86890423	0.7756529	0.68810964	0.96326506	0.9609694	0.85960495	0.88009953	0.90207636	0.89013404	0.87519026	0.8438923	0.8247684	0.8824211	0.8389238	0.8266547	0.8877557	0.85504353	0.73918486	0.83706415	0.8877477	0.9070046	0.85471517	0.8710217	0.8152074	0.81832963	0.87221503	0.8439655	0.89806104	0.79682267	0.9554301	0.9175842	0.9261439	0.82702184	0.8343463	0.779299	0.86912197	0.7961103	0.895529	0.89926517	0.8838439	0.7838573	0.90270394	0.9019418	0.8561076	0.79826814	0.9417991
1168b.png	0.748165	0.86840916	0.8462336	0.8256047	0.7488461	0.6807753	0.9392846	0.9401205	0.7840322	0.8426712	0.8425029	0.83451027	0.8520372	0.84183943	0.73065567	0.82025963	0.7791255	0.799041	0.83836186	0.8105585	0.7339289	0.80727255	0.84270906	0.87048817	0.84748906	0.8412572	0.82667047	0.83174133	0.81129897	0.7773131	0.8418486	0.75860393	0.96516395	0.89561725	0.92501867	0.8119274	0.7587088	0.7080673	0.7847502	0.6872339	0.8616781	0.86028993	0.85061735	0.7227535	0.878097	0.8781106	0.8076585	0.7637169	0.9247095
1169a.png	0.8294393	0.90000284	0.8693159	0.9054746	0.8426658	0.8507245	0.9168364	0.9006024	0.75917995	0.8366561	0.7437707	0.7570758	0.7988235	0.79456925	0.8083429	0.8759297	0.8116636	0.86896133	0.910799	0.8975886	0.75430584	0.7363632	0.64929664	0.7497282	0.79140514	0.82748187	0.5975833	0.64013046	0.7269039	0.74344057	0.69289553	0.7467234	0.96499413	0.9562859	0.94706666	0.8581122	0.70805097	0.75240016	0.9199237	0.8641587	0.807703	0.6709528	0.9394403	0.84662855	0.9001492	0.88701916	0.80662054	0.85173947	0.9090567
1169b.png	0.7746389	0.874029	0.85685664	0.8787398	0.80844617	0.78237486	0.930574	0.9075666	0.70615	0.76691806	0.68096584	0.6979474	0.5969552	0.57870173	0.70495415	0.7895043	0.69503725	0.82166463	0.87194943	0.8675748	0.5777986	0.5899271	0.5136722	0.6447701	0.7985052	0.7842959	0.6757333	0.7015283	0.8016652	0.7312681	0.7501476	0.7512778	0.95966995	0.93058616	0.9536207	0.8089039	0.7012053	0.7426399	0.8762974	0.760669	0.7641463	0.65011054	0.88919574	0.7452159	0.8765345	0.8697287	0.70994365	0.7494088	0.8834545
1170a.png	0.7605307	0.86287224	0.85371256	0.8441612	0.90027416	0.8835665	0.8816585	0.86735564	0.95121694	0.9354627	0.87322307	0.8965552	0.93753725	0.8817593	0.92250836	0.9595505	0.9424466	0.97281396	0.82758844	0.8508102	0.92363256	0.91320205	0.8638953	0.828256	0.7918659	0.746471	0.9058666	0.92387515	0.9360031	0.92097664	0.7172825	0.6767024	0.8754681	0.6904988	0.97566044	0.9607445	0.9400785	0.9400872	0.91695446	0.84871703	0.75517863	0.8948498	0.93287426	0.88006663	0.8605914	0.7556654	0.88705677	0.905455	0.81551194
1170b.png	0.7591883	0.8639621	0.7380695	0.7870623	0.90885925	0.8861501	0.9318731	0.9350941	0.93907	0.92872846	0.89336276	0.8755798	0.92501336	0.88998836	0.9234748	0.95305896	0.9373978	0.96262187	0.8206712	0.86742914	0.9262371	0.85620344	0.8760214	0.8705917	0.76387954	0.75499374	0.917752	0.9170163	0.9390242	0.924455	0.7631487	0.69484353	0.9397651	0.77476823	0.974774	0.94450134	0.938491	0.9394804	0.92917436	0.85238326	0.7716758	0.88054687	0.94128776	0.91393805	0.9030028	0.7695593	0.85885644	0.88054585	0.83632827
1171a.png	0.8972733	0.92182755	0.8973713	0.9084388	0.91300225	0.92021585	0.8627579	0.8519467	0.9134079	0.8999191	0.7985089	0.81104624	0.9236339	0.907388	0.8584571	0.89614356	0.8864435	0.9212942	0.908149	0.9192764	0.8332985	0.90762	0.78234315	0.83999634	0.8942	0.88673776	0.7568749	0.789612	0.9139062	0.8902438	0.8966297	0.8363764	0.96841305	0.95307744	0.9436424	0.9035805	0.8872336	0.9020852	0.9269924	0.9055161	0.88362855	0.85595727	0.9339453	0.8285651	0.9284875	0.9409083	0.9418526	0.9317358	0.9567268
1171b.png	0.92300016	0.9588166	0.9408411	0.9454292	0.95086145	0.95588446	0.85398006	0.9042367	0.9346553	0.94084454	0.87011385	0.9012976	0.94377196	0.9403926	0.92303383	0.931946	0.9452373	0.95701915	0.93776643	0.9457625	0.9086129	0.9366517	0.8472237	0.8859744	0.86888653	0.9301759	0.7024951	0.7817897	0.922245	0.9291232	0.9380844	0.9075836	0.98012704	0.96705925	0.9615092	0.9304541	0.88361394	0.90831083	0.95472276	0.9548798	0.9305331	0.91937417	0.961006	0.920672	0.9561981	0.9576154	0.95144534	0.9236137	0.9731611
1172a.png	0.5464313	0.76908135	0.7359434	0.6322832	0.80786395	0.8186184	0.9105734	0.87497675	0.88147134	0.90258336	0.8171866	0.82948935	0.8685021	0.78295755	0.8937948	0.9421774	0.9411101	0.9623658	0.6799309	0.78498423	0.86750364	0.87241775	0.85253674	0.8510236	0.78215426	0.5679232	0.86545044	0.8915745	0.91909456	0.88824534	0.7246568	0.6496954	0.88869876	0.54196465	0.85384154	0.82623535	0.9218774	0.9086423	0.84473014	0.8043601	0.6591083	0.7728488	0.8546724	0.81650233	0.8366355	0.702754	0.8132161	0.78249675	0.86760056
1172b.png	0.5493838	0.7134273	0.76753914	0.7668313	0.74205387	0.7388771	0.9283616	0.90082026	0.84714234	0.84865844	0.70075786	0.71394265	0.7929617	0.72354364	0.87367576	0.9179399	0.9111552	0.9398906	0.73385495	0.73672223	0.78338253	0.7501027	0.7441613	0.74742144	0.7708019	0.71781564	0.8303246	0.83314645	0.9041614	0.8692053	0.6239002	0.63094306	0.91929007	0.8146745	0.83317596	0.7552906	0.9068547	0.90427655	0.86199534	0.82053775	0.63657594	0.5898487	0.79277474	0.7690936	0.7872448	0.6769205	0.71354485	0.6896455	0.80342114
1173a.png	0.7140838	0.8230994	0.7932251	0.8062236	0.82649994	0.83835006	0.8586644	0.8042895	0.8327122	0.8638077	0.72444105	0.69308496	0.841534	0.7709906	0.8095283	0.85994625	0.85290474	0.89068186	0.7226247	0.75089633	0.8178671	0.81617457	0.7592808	0.7664274	0.6561623	0.6886896	0.7430942	0.76628375	0.82051116	0.8213924	0.6417966	0.5797659	0.8859537	0.76357305	0.9613161	0.9000192	0.84217656	0.8429909	0.84959674	0.82973754	0.71922684	0.69982255	0.8620692	0.75240606	0.8768857	0.7829049	0.81474537	0.7906974	0.82447624
1173b.png	0.6399978	0.7418598	0.72505325	0.7166048	0.79938394	0.7963135	0.78770936	0.7505121	0.825284	0.8478361	0.72117954	0.67350864	0.84418	0.77848446	0.82136583	0.8882969	0.8448239	0.89135134	0.70073295	0.7078881	0.7867243	0.7920064	0.76392627	0.7929662	0.66121715	0.6869956	0.7795384	0.7853471	0.8296818	0.8089865	0.5868403	0.50766945	0.8742377	0.7512279	0.961562	0.8929098	0.84298193	0.84788626	0.83091044	0.78887475	0.69218075	0.7273377	0.87353784	0.7623724	0.84439147	0.73462534	0.8292552	0.7821493	0.8104068
1174a.png	0.74620116	0.86321265	0.756287	0.8331003	0.5769129	0.6751914	0.9246605	0.92433137	0.77240205	0.79941446	0.78039	0.7955005	0.75521904	0.72149277	0.7901788	0.8110591	0.80696166	0.84640074	0.8678065	0.88221574	0.62812185	0.6654419	0.68138766	0.77914107	0.7398944	0.71189845	0.65606034	0.6800157	0.844386	0.8127142	0.7487202	0.6349274	0.9528368	0.8866782	0.9483367	0.8209082	0.79348516	0.80162436	0.78463423	0.76295584	0.7188647	0.6900178	0.79864967	0.7548298	0.837665	0.8254306	0.7186692	0.62934756	0.9106396
1174b.png	0.81396186	0.90141875	0.8120675	0.86525184	0.6085532	0.6431608	0.93885213	0.9526451	0.7820315	0.7805584	0.8552903	0.8460859	0.7977899	0.764956	0.78311366	0.7760405	0.8153884	0.8161754	0.86874986	0.8748447	0.62810326	0.73905766	0.80263364	0.870962	0.77091527	0.73103905	0.79106116	0.7877227	0.8797203	0.8564922	0.82169354	0.67715013	0.9407636	0.88462937	0.944212	0.8571754	0.8340064	0.8499891	0.8397485	0.8171197	0.8246329	0.8423573	0.75145495	0.7435665	0.90509933	0.89662445	0.7912303	0.678397	0.93734694
1175a.png	0.8017981	0.8198925	0.8678635	0.86453664	0.86792386	0.867687	0.85480297	0.84273124	0.83691406	0.80952215	0.61925375	0.5819137	0.82547075	0.82821023	0.8421012	0.905644	0.8763062	0.92278063	0.8427312	0.841178	0.8212939	0.8041476	0.6755775	0.675979	0.7559549	0.71852934	0.80733174	0.7947407	0.8715942	0.79205644	0.8503324	0.7931105	0.91858697	0.8295927	0.82723254	0.75544053	0.8556835	0.8698214	0.89280665	0.8610518	0.6846067	0.6637081	0.91218394	0.8824115	0.92033297	0.892606	0.8228607	0.8165461	0.87610334
1175b.png	0.93426603	0.96160036	0.9499854	0.9544338	0.92978394	0.9138111	0.9315065	0.91899717	0.87218064	0.87661904	0.80833673	0.72764385	0.9130421	0.91913605	0.9033872	0.9392789	0.9232996	0.94341093	0.94875884	0.9303271	0.88875353	0.90033585	0.86510944	0.8796494	0.9094604	0.8836041	0.9043039	0.89414024	0.9069617	0.8783219	0.9332248	0.89841324	0.97916096	0.9225476	0.9459793	0.85698694	0.88206744	0.87453645	0.95079273	0.94703734	0.89361334	0.8673577	0.9619055	0.93399364	0.9618907	0.9556956	0.9287791	0.91253346	0.96071446
1176a.png	0.76947427	0.86625284	0.82429755	0.86010426	0.6959915	0.6964678	0.9037436	0.896358	0.6285704	0.7336378	0.65451276	0.65111876	0.7160561	0.75858426	0.81933904	0.8830735	0.79662895	0.8356897	0.8679396	0.8687922	0.70279694	0.67272484	0.5675723	0.6012604	0.8004839	0.78400993	0.53405887	0.56706357	0.80885136	0.7164395	0.79056793	0.72324824	0.97524655	0.9356901	0.8551214	0.5526328	0.67576265	0.6952338	0.8530358	0.83095473	0.700873	0.5831111	0.7500386	0.72219527	0.8963729	0.84812427	0.68051016	0.6509758	0.8831353
1176b.png	0.90080273	0.92713016	0.93718183	0.92484605	0.7834597	0.79616755	0.9573531	0.95116967	0.7694093	0.84069055	0.8466847	0.8374051	0.8894011	0.91365516	0.9232891	0.93692195	0.8478666	0.9054943	0.91107666	0.9174893	0.87417626	0.87940484	0.83097315	0.85278183	0.9249927	0.9193768	0.69684875	0.7531593	0.9078336	0.85302573	0.92848825	0.88161486	0.98364544	0.9606942	0.9102654	0.70388865	0.748219	0.7619765	0.86643857	0.87086904	0.87170446	0.85826635	0.79751515	0.8792334	0.9563392	0.90897834	0.86518264	0.82164425	0.9144279
1177a.png	0.75281656	0.83767164	0.8911009	0.9155815	0.8204546	0.8130788	0.9316772	0.9278487	0.79046	0.81155306	0.5620338	0.5135945	0.6295829	0.62158036	0.85213315	0.90390205	0.8681767	0.8905334	0.92696285	0.92507493	0.7594181	0.70775425	0.75164497	0.7253992	0.89246476	0.8498771	0.8206931	0.8263676	0.8348565	0.71842813	0.8254029	0.8261217	0.97845316	0.93158	0.9305973	0.7596806	0.8169842	0.8170527	0.88016766	0.8977583	0.8049051	0.6873045	0.84589905	0.8218066	0.8821528	0.8976841	0.7263764	0.7106255	0.91447175
1177b.png	0.754683	0.8499391	0.89558953	0.8838096	0.81045836	0.7914842	0.91932845	0.8944312	0.74535584	0.71779835	0.45570964	0.47292554	0.5677469	0.5231182	0.8067989	0.87234765	0.8187045	0.8429384	0.8846545	0.8761459	0.6758796	0.63184744	0.6969532	0.67363274	0.7759967	0.78421205	0.8087887	0.8199655	0.7485771	0.6879964	0.80881315	0.7900284	0.98005944	0.9276853	0.9404489	0.735971	0.7662549	0.78256965	0.92980254	0.9133217	0.7764537	0.64190507	0.86703885	0.8092362	0.83737797	0.85760343	0.5810174	0.6493586	0.88670963
1178a.png	0.7756271	0.89311993	0.7601	0.79273736	0.7578677	0.76637876	0.89148945	0.8897303	0.85813147	0.87091714	0.828747	0.82543266	0.80538803	0.7733808	0.7929101	0.8274131	0.8237431	0.8320847	0.7741977	0.74338204	0.7791088	0.8570014	0.7823737	0.83544564	0.65865797	0.7380656	0.78429097	0.78068966	0.7594622	0.7750522	0.6519933	0.5631441	0.8846271	0.858992	0.93371254	0.9046703	0.7507727	0.7719497	0.840245	0.75557584	0.8154839	0.81263447	0.83226776	0.7394144	0.8981264	0.88971865	0.88966566	0.814917	0.9235466
1178b.png	0.7879636	0.8525319	0.7900989	0.7816993	0.82496333	0.7739284	0.90996534	0.91550326	0.86446935	0.8742552	0.8660706	0.80525583	0.84976196	0.8076805	0.85082036	0.9231467	0.8343318	0.8836796	0.8161757	0.7561271	0.71350557	0.7744785	0.85310495	0.88553154	0.66729915	0.769155	0.7631405	0.7699348	0.8571283	0.866476	0.6808834	0.60435855	0.94054854	0.8701606	0.96472245	0.90163076	0.83047885	0.8339505	0.81398994	0.75872433	0.8291322	0.81382245	0.8584287	0.7717308	0.9034298	0.8794093	0.8558097	0.7855361	0.8874155
1179a.png	0.8416545	0.9335315	0.8734508	0.8847398	0.790008	0.78423804	0.9483368	0.9500905	0.85551715	0.8440342	0.80156934	0.7836168	0.7777504	0.80223966	0.8367867	0.88612926	0.8152538	0.8167449	0.8520349	0.8549287	0.76346016	0.775382	0.86796796	0.87097394	0.8685117	0.805583	0.82478744	0.8154141	0.8472215	0.78418493	0.87392944	0.80172646	0.97347903	0.89327836	0.9771148	0.8843214	0.80753577	0.7771299	0.8567315	0.8557431	0.84312	0.87147224	0.75655824	0.7104237	0.9311937	0.90622056	0.8164166	0.7920013	0.9383227
1179b.png	0.8657786	0.9354122	0.8844355	0.849128	0.8442117	0.8301852	0.8733175	0.91568214	0.8541548	0.8648851	0.84428847	0.83134097	0.86470103	0.8796144	0.8654679	0.90889657	0.86337256	0.88113403	0.84762615	0.85236907	0.8168544	0.8018838	0.8534097	0.8602431	0.85909975	0.8372202	0.8655534	0.86876875	0.8597025	0.8191017	0.8529849	0.8102864	0.95099825	0.92397976	0.9698025	0.89487386	0.8243687	0.8066932	0.79428065	0.7681614	0.81758374	0.8309324	0.8054648	0.7637475	0.9389589	0.9058857	0.8670195	0.81715715	0.9378849
1180a.png	0.72827566	0.8473962	0.8170717	0.8073379	0.6522795	0.66124934	0.94383156	0.9223955	0.7558693	0.79147756	0.7593311	0.7360852	0.6513648	0.5909903	0.7845682	0.8373885	0.7837153	0.857777	0.76816463	0.8392991	0.43023825	0.5093112	0.7389693	0.77991784	0.7288668	0.7338524	0.7197045	0.772623	0.8465371	0.8074321	0.68739223	0.6400338	0.95309746	0.8697408	0.9530172	0.8129363	0.80344766	0.8105795	0.7967099	0.72167796	0.7730944	0.7831205	0.74950224	0.61271	0.8702249	0.8513133	0.6506355	0.4955997	0.9062453
1180b.png	0.6700399	0.7951267	0.81436604	0.81556743	0.74070907	0.73907655	0.9517513	0.93290436	0.80815357	0.8300579	0.76550484	0.73678875	0.5831458	0.45093125	0.84263587	0.8906245	0.85610723	0.89676595	0.7753797	0.8580388	0.5839053	0.5623186	0.74294156	0.75933653	0.7502015	0.65642285	0.7559946	0.786417	0.851834	0.8274212	0.7243082	0.68262035	0.9632401	0.8496928	0.936471	0.77631605	0.8395624	0.84887224	0.8660124	0.86273956	0.7235868	0.71158016	0.79838365	0.70724994	0.79071486	0.76728994	0.5586698	0.47970927	0.873143
1181a.png	0.8351909	0.8808142	0.8744118	0.8464425	0.70034206	0.67105347	0.9439079	0.96024126	0.8538777	0.802916	0.7461461	0.7365773	0.8153759	0.7699769	0.8850746	0.91878355	0.8952448	0.908134	0.8825879	0.8538165	0.5285171	0.5463474	0.8779378	0.897556	0.8746418	0.87454474	0.89110494	0.8829634	0.893883	0.88166356	0.91596246	0.8171498	0.9885085	0.9515538	0.9430781	0.82996714	0.91312796	0.9027108	0.8982337	0.89340544	0.8646877	0.8465311	0.73429966	0.6862585	0.92754644	0.92063135	0.6149343	0.5187851	0.941654
1181b.png	0.86897814	0.8791381	0.94181776	0.9140796	0.8797625	0.8270427	0.9601758	0.93689775	0.82270163	0.75722116	0.50804913	0.49077386	0.80061936	0.82153785	0.8452877	0.9195281	0.79577297	0.85255116	0.9322454	0.9126614	0.6889875	0.6149188	0.8234369	0.8242825	0.9028856	0.9145357	0.8968575	0.9101464	0.887416	0.8254125	0.9214864	0.9018752	0.991712	0.96920115	0.9433627	0.8329382	0.87150216	0.86713564	0.9221997	0.9110165	0.8569503	0.79861987	0.92773	0.83147955	0.9158232	0.91053355	0.54372394	0.7051554	0.92714036
1182a.png	0.6705286	0.79178137	0.81319267	0.7475692	0.8202974	0.7986386	0.9157549	0.9036696	0.93674123	0.92191625	0.8887514	0.8598527	0.8724873	0.7984329	0.91722363	0.9503653	0.9034215	0.94305915	0.8653504	0.85596716	0.8184156	0.81614923	0.8725291	0.8778502	0.7858061	0.7833289	0.8903572	0.8785055	0.94393265	0.9428766	0.8433728	0.7431568	0.9586103	0.9088075	0.9662129	0.924371	0.9432015	0.94118303	0.92551416	0.9121666	0.77689356	0.85862535	0.92466056	0.87077177	0.7286508	0.66504073	0.8461065	0.8471352	0.83799684
1182b.png	0.7501988	0.8138545	0.8662605	0.8276565	0.8848661	0.8654429	0.9315927	0.9408832	0.93871295	0.9384834	0.9179562	0.90483475	0.8724515	0.8038986	0.94278276	0.96395606	0.9350252	0.96500146	0.9032232	0.9157058	0.8537693	0.82840604	0.8921627	0.89015925	0.7570857	0.84710646	0.89573354	0.8950694	0.9530741	0.9512099	0.89964294	0.8160155	0.9400638	0.8973834	0.9679949	0.9269493	0.95231336	0.94764155	0.940402	0.93200624	0.8216058	0.8461517	0.92283225	0.88783467	0.72912055	0.71513546	0.83173555	0.8737339	0.8594778
1183a.png	0.68855715	0.7557938	0.7860143	0.7668774	0.85796374	0.84364724	0.64457595	0.6611312	0.90784746	0.893801	0.7180134	0.7374762	0.75820184	0.79113674	0.8805804	0.93231016	0.9061418	0.935215	0.75403726	0.7346034	0.84456426	0.85446715	0.8119191	0.8543362	0.8049867	0.8190026	0.8234285	0.795505	0.9065597	0.8825182	0.6827352	0.68720645	0.90041953	0.8911154	0.9670998	0.9031026	0.91161937	0.91670275	0.8858323	0.854188	0.7176099	0.7310992	0.89204633	0.8191746	0.9074951	0.8658748	0.8827744	0.86183894	0.81550765
1183b.png	0.7109539	0.75219786	0.78711283	0.75205934	0.8657392	0.85633975	0.7118913	0.7681393	0.90248436	0.91232896	0.8407731	0.8069149	0.83269614	0.81368107	0.8973016	0.9383314	0.91162777	0.94046855	0.73709106	0.748364	0.84944105	0.84888935	0.8331461	0.8768207	0.7607105	0.79107976	0.81202024	0.80221397	0.90263003	0.8819553	0.67237175	0.64898634	0.89730245	0.80834526	0.9662229	0.917278	0.90609133	0.91659933	0.90715206	0.8719464	0.73742217	0.7930485	0.8955576	0.8245218	0.91180986	0.87746924	0.88533807	0.85796	0.8157946
1184a.png	0.8077258	0.82496166	0.81803054	0.8322294	0.87170273	0.82617813	0.9212807	0.89832234	0.90594506	0.8958698	0.8635364	0.82729816	0.88423455	0.8225888	0.8720263	0.9369628	0.91253066	0.9332355	0.8068818	0.7846208	0.81408566	0.84078515	0.8985512	0.91082287	0.72636896	0.83132786	0.8872762	0.8801957	0.9125446	0.89305395	0.8014997	0.73345053	0.967703	0.9028374	0.95872957	0.92961925	0.93240124	0.91986656	0.85520506	0.78978175	0.8435027	0.88335663	0.89725655	0.82577133	0.90110993	0.82061017	0.8361493	0.8336622	0.8970232
1184b.png	0.79933935	0.8218736	0.8533341	0.83902293	0.7216666	0.6783906	0.86642754	0.88509	0.85941476	0.8370262	0.8674929	0.8135544	0.85409415	0.8074802	0.88521093	0.9345156	0.85516673	0.87678105	0.8596562	0.75310946	0.81388724	0.84560525	0.86646205	0.9058111	0.7842003	0.80814683	0.89460874	0.8746631	0.882827	0.8675539	0.8594148	0.7778347	0.97442317	0.91397524	0.9687533	0.918545	0.92798144	0.9176558	0.89911246	0.8637875	0.8257845	0.88367546	0.7911815	0.7937306	0.8824122	0.8288704	0.8875042	0.8439926	0.8946836
1185a.png	0.91571605	0.9403425	0.8931639	0.90396	0.87681997	0.8110446	0.95618194	0.94790673	0.8182245	0.86551505	0.9350658	0.9104984	0.90340257	0.87194437	0.8889008	0.9149293	0.90573406	0.93184584	0.9443537	0.93666786	0.75182784	0.88147795	0.90952504	0.9186076	0.90428114	0.8733621	0.85198534	0.8982972	0.9127611	0.9256136	0.8804793	0.78332543	0.97683877	0.94956875	0.97239596	0.89258254	0.89769024	0.9174917	0.9007237	0.896313	0.91357505	0.8914156	0.96724135	0.9438338	0.9390031	0.9441	0.9133684	0.9036722	0.95134526
1185b.png	0.95300555	0.97838604	0.918215	0.961052	0.9540586	0.900134	0.9621059	0.9636733	0.9454807	0.92032456	0.9640447	0.96612567	0.9680236	0.9552016	0.93970346	0.9484744	0.94136167	0.92609596	0.96218234	0.96948975	0.9141116	0.935707	0.9359642	0.92805713	0.93913066	0.91665316	0.905952	0.9241851	0.9510857	0.9562995	0.91316634	0.8747194	0.98533237	0.9533789	0.975707	0.95745987	0.948769	0.9562994	0.97241086	0.96892	0.9319295	0.9080966	0.9766933	0.9692583	0.95084697	0.9623495	0.95659965	0.9480167	0.9596387
1186a.png	0.7799639	0.8755541	0.8056959	0.8347269	0.73165405	0.7521782	0.95452976	0.9497355	0.83776283	0.87579685	0.7836367	0.7716888	0.72449255	0.7005669	0.8184532	0.8530879	0.8920817	0.9056657	0.79320204	0.8634912	0.6575177	0.6995367	0.79576653	0.8490346	0.8072156	0.689178	0.6941681	0.694998	0.88327575	0.86718345	0.8409505	0.6671808	0.9371675	0.86264	0.95097893	0.73549	0.862204	0.8602538	0.8597559	0.8298229	0.74982256	0.7929975	0.81540763	0.7818322	0.9100169	0.8685899	0.74690557	0.63581586	0.9279161
1186b.png	0.7852706	0.8877831	0.8013355	0.83255243	0.63079345	0.5214093	0.9455828	0.94724965	0.6103101	0.6840192	0.76929724	0.7380986	0.6772765	0.6740831	0.66565335	0.7417873	0.75906014	0.7528517	0.81946695	0.8453941	0.541085	0.6155137	0.7287185	0.8172766	0.7744734	0.7136947	0.6852174	0.68056375	0.749431	0.7160384	0.8436898	0.67214483	0.95972556	0.88807386	0.93674445	0.6512679	0.698982	0.70415604	0.79932666	0.7600077	0.7605026	0.75430423	0.765882	0.7076405	0.89448464	0.85421443	0.71337104	0.6068621	0.90709376
1187a.png	0.7401613	0.84011185	0.86985683	0.8863855	0.74294895	0.7655893	0.9430461	0.9149013	0.7519821	0.78921634	0.5994148	0.60814404	0.6327969	0.5898224	0.8383468	0.89193356	0.87221795	0.8903727	0.89605254	0.90493524	0.615484	0.55146706	0.6317445	0.6388866	0.8274099	0.81133705	0.73080266	0.7490095	0.8579497	0.77001226	0.8069904	0.7850436	0.97845036	0.9595405	0.9568384	0.7280041	0.79497033	0.80082566	0.90144145	0.89785004	0.72968376	0.5408048	0.848082	0.8193826	0.86390245	0.875481	0.58007705	0.56386435	0.9119004
1187b.png	0.8589862	0.89111465	0.9204838	0.9330244	0.8073359	0.8251627	0.9350135	0.92312634	0.78570646	0.8429246	0.65273774	0.6478683	0.70819354	0.7356601	0.90287256	0.9292443	0.89417917	0.91417104	0.9287983	0.93352056	0.6473212	0.58009064	0.6978204	0.7190061	0.8703295	0.8611437	0.6725433	0.7053399	0.8813494	0.8249243	0.92253315	0.86726236	0.978607	0.9573326	0.9520204	0.75164765	0.82619023	0.84285337	0.91509277	0.92272544	0.8188553	0.621271	0.8569839	0.8137132	0.9176384	0.92304134	0.61917883	0.61588454	0.9451873
1188a.png	0.9218652	0.9688874	0.9222522	0.9477726	0.7425672	0.7248225	0.9581899	0.91667086	0.68572676	0.63920873	0.7139008	0.7650628	0.82006514	0.84901196	0.7589189	0.7468362	0.6741979	0.6391797	0.9451191	0.92971444	0.6758387	0.75308156	0.82716304	0.8802593	0.8784727	0.88266075	0.8123128	0.83369493	0.75636655	0.641191	0.9351204	0.86015224	0.97762334	0.94514173	0.9485204	0.8488751	0.6045193	0.5929198	0.83797437	0.8166669	0.92545104	0.89431477	0.9322219	0.8780005	0.95465344	0.9229612	0.84059334	0.84686863	0.96525127
1188b.png	0.923612	0.9583447	0.91831434	0.9579196	0.7704556	0.7482238	0.965974	0.96215487	0.62729883	0.6267392	0.77780247	0.80879605	0.79333025	0.8513046	0.79181826	0.8055883	0.5728393	0.5794359	0.95107394	0.9414926	0.64168406	0.69195634	0.7640424	0.8387873	0.8849667	0.90503716	0.83329695	0.8513335	0.71693957	0.598392	0.93760544	0.863847	0.9819843	0.9560833	0.9310811	0.8545286	0.55191493	0.5840442	0.87056	0.85962003	0.9327935	0.90526617	0.9329651	0.8933152	0.9389808	0.93475413	0.8666996	0.8273172	0.95984834
1189a.png	0.87533253	0.93189734	0.9059618	0.91849524	0.8143584	0.6582993	0.93099725	0.94114065	0.514954	0.5846471	0.8355055	0.82248056	0.7776413	0.84050906	0.74340975	0.80744076	0.57660806	0.6143055	0.90982777	0.8951781	0.71745604	0.78193486	0.7343128	0.81082606	0.9076359	0.85929143	0.73881227	0.7634866	0.6647132	0.5987296	0.87789357	0.7931957	0.9716385	0.94539165	0.94336635	0.824365	0.5472891	0.52362925	0.86583257	0.78521436	0.83979607	0.8285037	0.90176314	0.8063996	0.94912	0.9264474	0.8945931	0.8521863	0.94207764
1189b.png	0.8719643	0.93468726	0.908759	0.92091584	0.82945406	0.772954	0.8567655	0.88207453	0.6762843	0.7126672	0.81021196	0.7789595	0.810845	0.8633683	0.79559445	0.8316474	0.7885111	0.85499656	0.8867284	0.8922838	0.78268194	0.79759616	0.73623526	0.75660694	0.8890376	0.86614096	0.7135306	0.6987962	0.7057115	0.6053264	0.9088	0.81736964	0.9701853	0.9301759	0.8488041	0.71865433	0.5616119	0.50834227	0.82355696	0.8083638	0.8177816	0.80501276	0.9108242	0.86661613	0.9319998	0.92030203	0.89862496	0.84628284	0.92920095
1190a.png	0.8215667	0.8833244	0.8721117	0.8989777	0.8031131	0.80977166	0.95941687	0.9418057	0.7652872	0.8244873	0.70200336	0.7370324	0.7346703	0.7125013	0.86801565	0.9234676	0.83754843	0.906707	0.9067484	0.91731685	0.6199759	0.5993963	0.7356057	0.6796174	0.82688856	0.8568473	0.7458831	0.77384233	0.8155208	0.7953849	0.8466996	0.81510437	0.9778189	0.9637522	0.945388	0.75566375	0.8007331	0.838878	0.916085	0.9053799	0.81195134	0.6802424	0.9060248	0.82334584	0.8601145	0.9019583	0.6728595	0.67321384	0.9317718
1190b.png	0.77891123	0.8544166	0.82553184	0.87986416	0.7914101	0.8172994	0.9542925	0.94963014	0.8288324	0.86409646	0.7910792	0.81188846	0.76323724	0.66371566	0.9122972	0.9519724	0.86273956	0.915632	0.89518934	0.91492045	0.6909106	0.6918342	0.79841036	0.7579523	0.8191675	0.8161449	0.77018166	0.80376506	0.8704646	0.871318	0.8451817	0.7873038	0.95840603	0.9286734	0.9673738	0.8094913	0.8709512	0.8961835	0.9109111	0.9106702	0.80588114	0.7356164	0.86911464	0.80041885	0.820305	0.8679747	0.7348089	0.70765436	0.93244
1191a.png	0.8187277	0.7785894	0.8860803	0.8872155	0.84503716	0.80434567	0.9161849	0.88096553	0.7293327	0.6760855	0.6991059	0.6738119	0.80893564	0.80484676	0.8810269	0.9158873	0.6996592	0.8020304	0.91369444	0.87537044	0.78050345	0.7531321	0.8072127	0.82915944	0.8540006	0.8325181	0.85464156	0.8787147	0.84944355	0.8197094	0.7613613	0.77061856	0.98358655	0.955846	0.9413095	0.8286847	0.8447298	0.8560794	0.9193253	0.88859284	0.80106544	0.78513587	0.8792679	0.8191064	0.8266469	0.8100884	0.77359307	0.7613104	0.85847414
1191b.png	0.80532354	0.82261163	0.8860401	0.90111405	0.83402777	0.82456803	0.93237096	0.9036464	0.7747149	0.812556	0.8065858	0.7570994	0.78078115	0.79521275	0.85740983	0.89071697	0.8322622	0.895622	0.91111904	0.8899626	0.80528665	0.79602325	0.8066233	0.8495456	0.8704131	0.85800636	0.81279665	0.8369781	0.8584517	0.8208742	0.8031008	0.79459095	0.9722055	0.95703053	0.9195615	0.75963664	0.8652389	0.86430764	0.905194	0.878997	0.8322333	0.80936974	0.8441686	0.8080682	0.86512107	0.8588866	0.80828595	0.7752569	0.90519905
1192a.png	0.83587635	0.8974267	0.83759826	0.76702327	0.7825837	0.75448954	0.92471325	0.8965961	0.80297273	0.85717106	0.8617913	0.8522395	0.8901193	0.8821925	0.80188197	0.8789784	0.87098944	0.898292	0.8749654	0.8019626	0.6944916	0.74720055	0.8346193	0.87661755	0.8483007	0.8895492	0.8588085	0.8852194	0.89352703	0.8010947	0.8296486	0.7620589	0.9372772	0.90470225	0.94867176	0.8997853	0.81861407	0.76605076	0.3684194	0.27195078	0.86545986	0.8837261	0.8124492	0.7624924	0.9548029	0.8980847	0.85394776	0.76869166	0.929126
1192b.png	0.7950348	0.8823783	0.8329052	0.7417651	0.8178124	0.8243249	0.87739533	0.84428525	0.85098726	0.8670045	0.86486244	0.850118	0.8982213	0.8813498	0.8229457	0.8797648	0.8954055	0.93361	0.83950496	0.7687739	0.8048843	0.83640784	0.84097946	0.86603224	0.8551258	0.8580346	0.8602397	0.86990476	0.893507	0.8064862	0.7789786	0.73475164	0.91359854	0.8881736	0.95235294	0.89987814	0.8402122	0.8113805	0.47867972	0.38471657	0.82902884	0.8643472	0.85404706	0.7715763	0.9529331	0.881579	0.8877273	0.8429662	0.89380443
[truncated: 335 more columns]
