# Supplementary material for: A New Measure of Mnemonic Discrimination Applicable to Recognition Memory Tests With Continuous Variation in Novel Stimulus Interference
Source: Brain Behav. 2025 Jun 26;15(6):e70303. doi: 10.1002/brb3.70303 (PMC12198479; doi:10.1002/brb3.70303)
Supplement: Supplementary file 2 — Supporting Information [file BRB3-15-e70303-s002.zip › MDI/data/data_L5_fMRI_distances_rank.csv]

participant_auc_l5	participant_auc_l5_scale	participant_l5_min	participant_l5_max	REC	LDI
0.24025810338706372	0.33946006827894554	0.22485298829488487	0.9326184247574608	0.7428571428571429	0.34285714285714286
0.28625017279623444	0.39901448655873645	0.17406806289628152	0.8914609958320568	0.6857142857142857	0.17142857142857143
0.18811347621945035	0.24302495407672578	0.1328328900203437	0.9068829332931048	0.8857142857142857	0.4285714285714285
0.18473016076750054	0.24367089941112038	0.13547078273968016	0.893584128296897	0.7714285714285714	0.5428571428571428
0.23973443541553102	0.35741762280745026	0.2487029605619343	0.9194433497247874	0.7142857142857143	0.14285714285714285
0.2783527462380888	0.31845588539081876	0.09772671252207288	0.9717967454765144	0.9428571428571428	0.0
0.41191113251061645	0.4735446700331921	0.08472641719159657	0.9545728299529194	0.8571428571428571	-0.2
0.21493939727769917	0.4218091523744376	0.2321735866370026	0.7417391000161402	0.6000000000000001	0.05714285714285716
0.2522993038373342	0.31853326662696035	0.19778299678323863	0.98984878792965	0.8	0.45714285714285713
0.30839892075644293	0.37812082962848487	0.13078996096816142	0.9463994079786691	0.8857142857142857	0.1142857142857143
0.3081335814673345	0.42781326621638455	0.2758902815381914	0.9961427977644717	0.7142857142857143	0.14285714285714285
0.22207605538750053	0.28208097887326916	0.21272233038887178	0.9999999989312548	0.8285714285714286	0.3428571428571428
0.3662785529862899	0.41667221187584197	0.08915876121893529	0.9682155894564561	0.9142857142857143	0.0
0.26853798096078785	0.2828417739496327	0.01862634469364821	0.9680546317917483	0.9428571428571428	0.39999999999999997
0.3070249850123095	0.36017164706927746	0.1181888142377	0.9706295532869195	0.8571428571428571	0.17142857142857143
0.17596027279265292	0.24338063416403985	0.12420960129043424	0.8471934713795176	0.8857142857142857	0.2
0.16364864648322217	0.2574515385831163	0.20113211743958237	0.8367804704611334	0.7428571428571429	0.2571428571428571
0.3112912133129327	0.36275844103859634	0.10006296191586439	0.9581855528656151	0.8857142857142857	0.37142857142857144
0.3072831542528612	0.43625944323556826	0.1878011184255276	0.8921598641614603	0.7142857142857143	-0.028571428571428567
0.12464049967122005	0.1436210513927259	0.030921066263550623	0.8987638961450538	0.9428571428571428	0.34285714285714286
0.15682690353455792	0.19319975297520364	0.15008182670403514	0.9618163197325328	0.8857142857142857	0.5428571428571428
0.21425921149208083	0.25344045151477973	0.1435393079387418	0.9889418875643782	0.7714285714285715	0.42857142857142855
0.28674522530257773	0.30524308470708766	0.0009229550769432882	0.9403225341951384	1.0	0.2857142857142857
0.2217630057689417	0.2592611385830888	0.07245396159325856	0.9278193548832769	0.9142857142857143	0.4
0.2388425360647041	0.3058075565771547	0.1880943510276274	0.9691166996511303	0.7714285714285715	0.2285714285714286
0.44783722441444557	0.5368721962749955	0.15870316825515396	0.9928630065214951	0.8857142857142857	0.05714285714285714
0.3088833017203676	0.34432111606634824	0.0942779546796928	0.9913571267303781	0.9142857142857143	0.2571428571428572
0.2629183037873264	0.3004432757565035	0.09631609117941553	0.9714173998218181	0.9142857142857143	0.22857142857142856
0.15121495106954633	0.19688589275754112	0.0899669663257634	0.8580004142872324	0.8571428571428571	0.2571428571428571
0.13758254522910845	0.1557556272759404	0.0962503693695147	0.9795734802922677	0.9428571428571428	0.7142857142857143
0.13329748769469613	0.1528726381960449	0.033332531115212394	0.9052837793415596	0.8857142857142857	0.45714285714285713
0.3608689046251437	0.48230478482986355	0.16047113407079383	0.9086886844159408	0.8285714285714285	0.14285714285714288
0.33703917211096185	0.39079041011516036	0.08873301562004055	0.9511880897136992	0.8571428571428571	0.0
0.15775869262785663	0.22365308150404914	0.23264780147135078	0.9380201199162477	0.7428571428571429	0.5142857142857142
0.2645034568863308	0.38464133643433973	0.19374858922520588	0.8814111772826986	0.7999999999999999	0.11428571428571427
0.23224872919375333	0.3009884669680834	0.20754691225341182	0.9791669398685591	0.8571428571428571	0.48571428571428565
0.42070255188318223	0.4535868169619897	0.07167385425833839	0.9991755720131488	0.9142857142857143	0.0
0.3936036039649367	0.42982388722338216	0.08426772993259202	0.9999999999736436	0.9142857142857143	0.14285714285714285
0.37433825776925433	0.5459779074890381	0.10008111116477103	0.785710058114003	0.7428571428571429	0.0
0.36929251206101277	0.38852128319472257	0.024653955005768613	0.9751617599435163	1.0	0.08571428571428572
0.00887025040472809	0.10494182325345763	0.7243541945179713	0.8088796023080045	0.0	0.08571428571428574
0.37776029689657153	0.42848046359571823	0.0802917116706402	0.9619195313534474	0.9142857142857143	0.0
0.43810481512290517	0.49753341293150466	0.1077834542844438	0.9883370085503942	0.9142857142857143	0.08571428571428572
0.2851229535119585	0.4502536500235862	0.31584705783690903	0.9490966794602375	0.6857142857142857	0.2285714285714286
0.41644797317809523	0.4994597961968258	0.056282222252915015	0.8900790089996555	0.9142857142857143	-0.17142857142857143
0.13765197402237125	0.21840351504333644	0.2445025076354499	0.8747669701605051	0.6285714285714286	0.057142857142857106
0.38521550467307347	0.4273073059405895	0.0774890351056522	0.9789842806061626	0.9428571428571428	0.17142857142857143
0.3405179193271709	0.44709932646607853	0.2123698405140516	0.973985658678354	0.8	0.08571428571428569
0.18630144081286631	0.26766551633944874	0.2963476472399911	0.9923709653001407	0.7142857142857143	0.48571428571428565
0.3561037702291445	0.4314359921178932	0.1540872392587609	0.9794791322277565	0.8857142857142857	0.22857142857142856
0.5125132402002406	0.5795039261495897	0.06151905408205649	0.9459189987132227	0.0	0.0
0.3517454607654156	0.3878810494204281	0.01734218445789737	0.9241806631383941	0.9428571428571428	0.08571428571428572
0.28474979195079775	0.3133602759028946	0.09096258102983534	0.9996603766592891	0.9428571428571428	0.42857142857142855
0.3650542864429157	0.41231775942294924	0.08240081503931695	0.9677720562728255	0.9714285714285714	0.0
0.28042252694467773	0.36911757411442186	0.20489246314845155	0.964603044844435	0.7428571428571429	0.028571428571428553
0.28601360491973105	0.41563458882912535	0.3118232950410733	0.9999604535135032	0.7714285714285715	0.42857142857142855
0.31938751207573507	0.41627810319441694	0.05331463657813951	0.82056016216508	0.8285714285714285	0.0
0.2624828968541315	0.3043431077292939	0.007194427709266926	0.8696516024832195	0.9714285714285714	0.2
0.4042318726947746	0.4253403132621929	0.04126608719405811	0.9916389065359991	0.9428571428571428	-0.057142857142857106
0.38956121142401823	0.5222576063112657	0.17103752540010253	0.9169552616213336	0.6857142857142857	-0.08571428571428572
0.298074704191197	0.329589962246938	0.05213235585734821	0.9565127628306381	0.8857142857142857	0.14285714285714285
0.3017462422144144	0.3543788039907385	0.10091109815558064	0.9523904722501451	0.8571428571428571	0.17142857142857143
0.3837330993094685	0.46498165578854517	0.1326941199482614	0.9579591482184836	0.8	0.0
0.3127448427025147	0.40668383847343936	0.159501999842264	0.9285142228911525	0.7142857142857143	-0.2857142857142857
0.29538781070294673	0.40459835546490597	0.19823628669054938	0.928312933600124	0.6857142857142857	0.028571428571428574
0.32754464681359263	0.43744723807405317	0.18479560118209326	0.9335593795423633	0.6571428571428571	0.08571428571428572
0.06724708296503382	0.39349198677580627	0.33954149046390614	0.5104397176833289	0.14285714285714285	0.0
0.5125132402002406	0.5795039261495897	0.06151905408205649	0.9459189987132227	0.0	0.0
0.5125132402002406	0.5795039261495897	0.06151905408205649	0.9459189987132227	0.0	0.0
0.36342195045037745	0.40606513108301145	0.06834676029524733	0.9633311424338937	0.8571428571428571	-0.37142857142857144
0.1054943878182032	0.1502351114998894	0.2012229308200495	0.9034182216877296	0.7714285714285715	0.42857142857142855
0.1981696609768936	0.3499325026113713	0.3225806451613643	0.8888888888885188	0.34285714285714286	-0.14285714285714285
