# Supplementary material for: A New Measure of Mnemonic Discrimination Applicable to Recognition Memory Tests With Continuous Variation in Novel Stimulus Interference
Source: Brain Behav. 2025 Jun 26;15(6):e70303. doi: 10.1002/brb3.70303 (PMC12198479; doi:10.1002/brb3.70303)
Supplement: Supplementary file 2 — Supporting Information [file BRB3-15-e70303-s002.zip › MDI/data/data_L5_fMRI.csv]

participant_auc_l5	participant_auc_l5_scale	participant_l5_min	participant_l5_max	REC	LDI
0.30565911547203184	0.4589057326311038	0.228985735878534	0.8950465273172392	0.7222222222222222	0.3333333333333333
0.3506034917136144	0.46330346731135025	0.15562736036463032	0.9123743231021249	0.6944444444444444	0.19444444444444442
0.28253409394311246	0.32539874880966724	0.08281497405765037	0.9510853499476719	0.8888888888888888	0.4444444444444445
0.23301073963281052	0.29142239592611385	0.0856427657052311	0.8852063644201603	0.7777777777777777	0.5555555555555556
0.35676924255499215	0.5116560476551426	0.22924426570608325	0.926527614920897	0.7222222222222222	0.16666666666666666
0.33749475341819457	0.4084488882144055	0.08570898269472571	0.9119929148009008	0.9444444444444444	0.0
0.4347280907422346	0.5103114956656943	0.062398507424510585	0.9142862160781002	0.861111111111111	-0.19444444444444445
0.2622045153600489	0.4384237079167478	0.160607120999938	0.7586690200837323	0.6111111111111112	0.08333333333333331
0.31750082007328495	0.39945000792445007	0.1843193578135388	0.979164304051055	0.7777777777777778	0.4722222222222222
0.44807029864808084	0.5322708217305191	0.1261003710924492	0.9679092404783654	0.8888888888888888	0.1388888888888889
0.4065208161416732	0.5847858860814615	0.28849413103782284	0.9836559429373738	0.7222222222222222	0.16666666666666669
0.2687280842816569	0.34127335133340736	0.19266153265034913	0.980089215566976	0.8055555555555556	0.33333333333333337
0.4814977653455711	0.5436277368064606	0.07268863067781006	0.9584009163940028	0.9166666666666666	0.0
0.353718644202465	0.3702732021894792	0.00705927800713968	0.9623502418437753	0.9444444444444444	0.41666666666666663
0.36514969326486185	0.42138288005694907	0.06147396977637498	0.9280248206688284	0.861111111111111	0.16666666666666666
0.2838511137996527	0.3615140996616637	0.09754278689325346	0.8827157969233056	0.8888888888888888	0.19444444444444442
0.23659858790955476	0.33452140579926715	0.1684187622506892	0.875693644538874	0.7222222222222223	0.2777777777777778
0.390972685927677	0.4734022962532421	0.14555467691009571	0.9714329817304209	0.8888888888888888	0.3611111111111111
0.42179225114877306	0.5816589087598182	0.17105891213603797	0.8962128551025367	0.7222222222222222	0.0
0.2478772188492632	0.27871709465823835	0.0342807583907937	0.923631370893443	0.9444444444444444	0.36111111111111116
0.19902844903702366	0.24074979928064524	0.1147564059220616	0.9414588564815886	0.8888888888888888	0.5555555555555555
0.24982251714772444	0.311395280199521	0.1556399708525965	0.9579081265794754	0.75	0.4444444444444445
0.381361066368701	0.39331415685154536	0.006269279626550217	0.9758785848737143	1.0	0.3055555555555556
0.3239541872220927	0.3755742077281299	0.07370594191959345	0.9362630093543097	0.9166666666666666	0.3888888888888889
0.3660411711401522	0.4763660524186329	0.231588919053612	0.9999920604648589	0.7777777777777778	0.25
0.6037980773294211	0.6978007877419106	0.1320915063514222	0.9973786885045364	0.8888888888888888	0.08333333333333334
0.36958883062354864	0.42499833999229153	0.08825564279294906	0.9578798173962008	0.8888888888888888	0.25
0.34447053164686214	0.38525235226187904	0.0842163010675756	0.9783588796252919	0.9166666666666666	0.22222222222222224
0.2558535583079326	0.33151320163603026	0.09558786844860734	0.8673627390881039	0.861111111111111	0.2777777777777778
0.223635639649851	0.23725853405725286	0.0570668969113175	0.9996489647744085	0.9444444444444444	0.6944444444444444
0.25471231220305396	0.28326341191176235	0.0336155393990587	0.9328220782315353	0.8888888888888888	0.47222222222222227
0.39401468548543794	0.5071593207606493	0.10962688338329563	0.8865320280910486	0.8333333333333333	0.16666666666666666
0.4889898411960784	0.6072830896665725	0.128623083353816	0.9338321357984629	0.861111111111111	0.0
0.23521796068222586	0.34376082728036156	0.25088524017055924	0.9351341190877279	0.7222222222222222	0.5277777777777778
0.4393425691133078	0.6050021389390536	0.20281356205058287	0.9289970593250712	0.8055555555555556	0.13888888888888887
0.27024530127209684	0.31309832199303234	0.11404859379235133	0.977180978379551	0.8611111111111112	0.5
0.4569179214913811	0.519114742796289	0.038589656621706436	0.9187764126944092	0.9166666666666666	0.02777777777777779
0.45161610609879443	0.5037256567998101	0.10344827585727867	1.0	0.9166666666666666	0.16666666666666669
0.3641294180032675	0.5040066925092873	0.05172413792976349	0.7741935483861686	0.75	0.0
0.4838934641383265	0.4950451183354298	0.0	0.9774734589150171	1.0	0.08333333333333333
2.7444603721205873e-8	7.832923794928542e-7	0.7586133046286851	0.79365080076643	0.0	0.08333333333333331
0.5142671612861269	0.6003475708957261	0.09444641621135974	0.9510621272049662	0.9166666666666666	0.0
0.5441036531348534	0.6393151728374161	0.11024630529003476	0.9613189471608763	0.9166666666666666	0.1111111111111111
0.3818595866850348	0.5911146193745274	0.301306291066856	0.9473055172221652	0.6944444444444444	0.25
0.5986447779040532	0.6920121201393891	0.06759518102638407	0.9326736391659189	0.9166666666666666	-0.16666666666666666
0.34692111391483343	0.496941055051814	0.3018867924312243	1.0	0.6111111111111112	0.05555555555555555
0.4717514690492054	0.5272671532163138	0.06916914531481855	0.9638796657247012	0.9444444444444444	0.16666666666666669
0.6186162291433688	0.8968852594730241	0.28169014084467037	0.9714285690432164	0.7777777777777778	0.11111111111111113
0.22809972892638616	0.3660299959390395	0.319138625593945	0.9423108558949148	0.6944444444444444	0.5
0.36116260344006307	0.4400167125130167	0.08641459369082405	0.9072075162536893	0.8888888888888888	0.25
0.5125132402002406	0.5795039261495897	0.06151905408205649	0.9459189987132227	0.0	0.0
0.5197323927450657	0.5403983782932744	0.0	0.9617578690493528	0.9444444444444444	0.08333333333333334
0.33100277408960505	0.36897236983565895	0.030452043332510947	0.9275457044026728	0.9444444444444444	0.41666666666666663
0.5262036139300847	0.5962305364523676	0.09496160004118992	0.9775121937445079	0.9722222222222222	-0.027777777777777762
0.3089998467014947	0.4221053072184003	0.18992041002241522	0.9219648582141458	0.75	0.05555555555555555
0.2688992584597716	0.3646509023058799	0.2066129666102009	0.9440285516516195	0.7777777777777778	0.4444444444444444
0.4719340072153383	0.5750778686655792	0.027161550883331498	0.8478052113852079	0.8333333333333333	0.0
0.37310512035072535	0.4360572544735719	0.04667841484761315	0.9023117440102131	0.9722222222222222	0.2222222222222222
0.5170468343828208	0.5480008309825629	0.040976024892317664	0.9844907152911594	0.9444444444444444	-0.05555555555555555
0.553908249545612	0.7726352013016418	0.1677368411815474	0.8846447022425692	0.6944444444444444	-0.08333333333333334
0.37300338063463767	0.42459490926973037	0.03050898962879378	0.9090013419656928	0.8888888888888888	0.1388888888888889
0.40300906612040766	0.48799259021308283	0.14558041586804227	0.9714312058245722	0.861111111111111	0.19444444444444448
0.4422077868356272	0.5066964224156936	0.1272727272725045	1.0	0.8055555555555556	0.0
0.37312171458238375	0.4932067982789217	0.1999998990354077	0.9565217391325375	0.6944444444444444	-0.3055555555555556
0.38384658162121843	0.5036366626071184	0.20754716981109722	0.9696969696969985	0.6666666666666666	0.027777777777777776
0.5178449455638583	0.6799666035825483	0.2044180171023564	0.965992104470004	0.6666666666666666	0.1111111111111111
0.08904069722482436	0.42559405539231493	0.35717999997077865	0.5663950867340234	0.13888888888888892	-0.027777777777777776
0.5125132402002406	0.5795039261495897	0.06151905408205649	0.9459189987132227	0.0	0.0
0.5125132402002406	0.5795039261495897	0.06151905408205649	0.9459189987132227	0.0	0.0
0.5284877506864453	0.5835526747467088	0.060791179212620894	0.9664296477807506	0.8611111111111112	-0.3611111111111111
0.21368302608766662	0.2921791977404037	0.20159003752619453	0.9329324046084685	0.7777777777777778	0.4444444444444445
0.5436058614100058	0.901212164699891	0.35135135134943185	0.9545454522535511	0.3611111111111111	-0.1388888888888889
