# Supplementary material for: A New Measure of Mnemonic Discrimination Applicable to Recognition Memory Tests With Continuous Variation in Novel Stimulus Interference
Source: Brain Behav. 2025 Jun 26;15(6):e70303. doi: 10.1002/brb3.70303 (PMC12198479; doi:10.1002/brb3.70303)
Supplement: Supplementary file 2 — Supporting Information [file BRB3-15-e70303-s002.zip › MDI/data/data_L5.csv]

participant_auc_l5	participant_auc_l5_scale	participant_l5_min	participant_l5_max	REC	LDI
0.04426260769033685	0.06310319074072628	0.175080104300118	0.8765122691521265	0.453125	0.125
0.11139134372417407	0.16859230401477582	0.24999999999977218	0.9107142857148038	0.65625	0.640625
0.43472059948623776	0.5347403472523473	0.05653397416062045	0.8694903963194489	0.921875	0.0625
0.20319775639935822	0.6931186155589917	0.2941058767412892	0.5872703536980677	0.296875	-0.03125
0.19236297737055424	0.26947656993847524	0.23460924785768122	0.9484485898623425	0.734375	0.390625
0.4392671300923099	0.5631031658509705	0.12588547780884074	0.905968341360997	0.875	0.25
0.29766705994462395	0.4611780210958603	0.24588513013971924	0.8913344931369012	0.703125	0.109375
0.11522901097192642	0.15692064957218602	0.204069890141777	0.9383837697113312	0.796875	0.484375
0.5251394799772761	0.7212673077571715	0.19431693423183138	0.9223957953273552	0.78125	0.015625
0.39601626266106926	0.501492348199186	0.1535750688507035	0.9432506523030295	0.84375	0.203125
0.18602823492193454	0.3214120016099027	0.31640873393112523	0.8951930792267211	0.546875	0.28125
0.5440522431704462	0.6409432836667528	0.08284691403740363	0.9316774689938335	0.859375	0.109375
0.14525172570114817	0.1738684142723136	0.09433727765790523	0.9297490820909644	0.90625	0.546875
0.4237664158481958	0.6074690499678153	0.20260899045774983	0.9002024166094981	0.734375	0.1875
-0.00017854698219112435	0.0029767832998216113	0.6406249999986718	0.5806451612909553	-0.03125	0.125
0.26094739498464814	0.5369428155360854	0.4427899133012887	0.9287772241178371	0.453125	0.0
-0.021400354675861728	0.2610987633535018	0.9821041254177042	0.9001414443195644	-0.046875	0.0
0.423192009741813	0.48148617688989725	0.07119091004719957	0.9501195897351015	0.9375	0.40625
0.4250255818331441	0.5357630217542778	0.1158483328389206	0.9091572484887164	0.84375	0.15625
0.22324365890137376	0.28358247290855754	0.0688395397100744	0.8560661147930828	0.859375	0.375
0.21113636375963352	0.25263852541524345	0.09686419864776485	0.9325893257343963	0.890625	0.640625
