# Supplementary material for: A New Measure of Mnemonic Discrimination Applicable to Recognition Memory Tests With Continuous Variation in Novel Stimulus Interference
Source: Brain Behav. 2025 Jun 26;15(6):e70303. doi: 10.1002/brb3.70303 (PMC12198479; doi:10.1002/brb3.70303)
Supplement: Supplementary file 2 — Supporting Information [file BRB3-15-e70303-s002.zip › MDI/data/sim_data_exp.csv]

participant_ID	N_participants	N_trials	γ_old	γ_new	γ_sim	ρ	ψ	Β	τ	z	base_λ	fit_logistic5	l5plot	λ_index	Δ_index	LDI	REC	seed
1	1500	48	0.30018779789641753	0.3167440582761465	0.38306814382743604	0.6538533076509034	0.49554527311834273	37.70107901770622	0.06984266107535575	0.0	0.9283168556761803	LsqFit.LsqFitResult{Vector{Float64}, Vector{Float64}, Matrix{Float64}, Vector{Int64}, Vector{LsqFit.LMState{LsqFit.LevenbergMarquardt}}}([0.1874999999998337, 17.751363573016064, 0.04217097325010473, 0.8437499999982495, 6.952385394425791], [0.1874999999998337, -0.8125000000001663, -0.8125000000001663, 0.1874999999998337, -0.8125000000001663, 0.1874999999998337, 0.1874999999998337, 0.18749999999983…	Plot{Plots.GRBackend() n=3}	0.9631478060044758	0.6562499999984158	0.875	0.5	1234
2	1500	48	0.43581216958912333	0.14249117055052588	0.4216966598603508	0.5859429913827829	0.37257628182082403	22.871821111680347	0.49691237071064576	0.0	0.5030875625382342	LsqFit.LsqFitResult{Vector{Float64}, Vector{Float64}, Matrix{Float64}, Vector{Int64}, Vector{LsqFit.LMState{LsqFit.LevenbergMarquardt}}}([0.17391304347888942, 64.7733499300075, 0.5172914244623819, 0.7727272727272553, 2.9519191251715653], [0.17391304347888947, 0.17391304347888947, -0.8260869565211105, 0.17391304347888947, 0.17391304347888947, 0.17391304347888947, 0.17391304347888947, 0.17391304347…	Plot{Plots.GRBackend() n=3}	0.49427790199417554	0.5988142292483658	0.375	0.5625	1234
3	1500	48	0.47327883516224395	0.44961618269201903	0.077104982145737	0.229827802467232	0.8102901887164051	16.89384666640238	0.3833162557954175	0.0	0.616594399713127	LsqFit.LsqFitResult{Vector{Float64}, Vector{Float64}, Matrix{Float64}, Vector{Int64}, Vector{LsqFit.LMState{LsqFit.LevenbergMarquardt}}}([0.4999999999984805, 145.04907483187444, 0.6638529402919708, 0.7894736842091972, 0.8195717146429555], [0.4999999999984805, -0.5000000000015195, 0.4999999999984805, -0.5000000000015195, 0.4999999999984805, 0.4999999999984805, -0.5000000000015195, -0.5000000000015…	Plot{Plots.GRBackend() n=3}	0.33451142487121677	0.2894736842107167	0.1875	0.25	1234
4	1500	48	0.2911747113317155	0.566422287912262	0.14240300075602244	0.6608613954871052	0.13868217952184314	42.66454295867753	0.2559489797956491	0.0	0.7440505961157723	LsqFit.LsqFitResult{Vector{Float64}, Vector{Float64}, Matrix{Float64}, Vector{Int64}, Vector{LsqFit.LMState{LsqFit.LevenbergMarquardt}}}([0.3157894736861887, 46.93374008682778, 0.32721918665808175, 0.8, 1.8624005042461016], [-0.6842105263138113, 0.3157894736861887, 0.3157894736861887, 0.3157894736861887, -0.6842105263138113, 0.3157894736861887, -0.6842105263138113, -0.6842105263138113, -0.6842105…	Plot{Plots.GRBackend() n=3}	0.6788747269459017	0.48421052631381134	0.5	0.375	1234
5	1500	48	0.4654434207440948	0.1585803962984801	0.37597618295742513	0.49375748059725844	0.6433472308326869	3.136922574916856	0.7886212830427324	0.0	0.31807267609983836	LsqFit.LsqFitResult{Vector{Float64}, Vector{Float64}, Matrix{Float64}, Vector{Int64}, Vector{LsqFit.LMState{LsqFit.LevenbergMarquardt}}}([0.31034482758562976, 127.33103387409504, 0.8298247852921402, 0.9375000012960046, 0.8418687974647234], [-0.6896551724143702, 0.31034482758562976, 0.31034482758562976, 0.31034482758562976, 0.31034482758562976, 0.31034482758562976, 0.31034482758562976, -0.68965517…	Plot{Plots.GRBackend() n=3}	0.16815216315997505	0.6271551724130779	0.1875	0.625	1234
6	1500	48	0.3821555973017308	0.3909529770000743	0.22689142569819487	0.5507747528597093	0.9909010739807831	48.59504855143209	0.6340481797555941	0.0	0.3659518206335893	LsqFit.LsqFitResult{Vector{Float64}, Vector{Float64}, Matrix{Float64}, Vector{Int64}, Vector{LsqFit.LMState{LsqFit.LevenbergMarquardt}}}([0.2592507717676899, 4.838916992812726, 1.0, 1.0, 4.060950479461211], [0.25925077176768996, 0.25925077176768996, 0.25925077176768996, -0.74074922823231, -0.74074922823231, -0.74074922823231, 0.25925077176768996, 0.25925077176768996, 0.25925077176768996, 0.259250…	Plot{Plots.GRBackend() n=3}	0.3158322108268621	0.6963675927173718	0.3125	0.6875	1234
7	1500	48	0.26593566943461777	0.24083019724446153	0.49323413332092064	0.7255622516097042	0.8478244397054304	29.995935261211525	0.9978038129461289	0.0	0.024224211904488882	LsqFit.LsqFitResult{Vector{Float64}, Vector{Float64}, Matrix{Float64}, Vector{Int64}, Vector{LsqFit.LMState{LsqFit.LevenbergMarquardt}}}([0.18749999961432998, 120.08630855494361, 0.9914320303319092, 1.0, 7.96223693480455], [-0.81250000038567, 0.18749999961432995, 0.18749999961432995, 0.18749999961432995, 0.18749999961432995, 0.18749999961432995, 0.18749999961432995, 0.18749999961432995, 0.1874999…	Plot{Plots.GRBackend() n=3}	0.029645527064095067	0.8124807697965236	0.125	0.8125	1234
8	1500	48	0.47522308430340215	0.3422504729893648	0.18252644270723306	0.8010457211615838	0.9165287131688666	19.663226935353517	0.04713582227686142	0.0	0.935905169906657	LsqFit.LsqFitResult{Vector{Float64}, Vector{Float64}, Matrix{Float64}, Vector{Int64}, Vector{LsqFit.LMState{LsqFit.LevenbergMarquardt}}}([0.06249999999986521, 8.214175431827282, 0.2297813152092849, 1.0, 4.935649990777683], [0.06249999999986522, 0.06249999999986522, 0.06249999999986522, 0.06249999999986522, 0.06249999999986522, 0.06249999999986522, 0.06249999999986522, -0.9375000000001348, 0.06249…	Plot{Plots.GRBackend() n=3}	0.8190089136768481	0.9375000000001348	0.8125	0.9375	1234
9	1500	48	0.5667186186559178	0.3773000040114346	0.055981377332647624	0.668155637380057	0.8793621266170006	26.86698922070747	0.2942358085411083	0.0	0.7057504669702137	LsqFit.LsqFitResult{Vector{Float64}, Vector{Float64}, Matrix{Float64}, Vector{Int64}, Vector{LsqFit.LMState{LsqFit.LevenbergMarquardt}}}([0.0006550405596103436, 2.2470391736763746, 1.0, 0.8780105920361877, 25.96640074968082], [0.0006550405596102982, 0.0006550405596102982, 0.0006550405596102982, 0.0006550405596102982, 0.0006550405596102982, 0.0006550405596102982, 0.0006550405596102982, 0.000655040…	Plot{Plots.GRBackend() n=3}	0.789483783752026	0.8773555380949133	0.625	0.8125	1234
10	1500	48	0.38365163494457155	0.03770879134674511	0.5786395737086834	0.8155733225095765	0.006611555094538035	43.80912272608661	0.317807709643837	0.0	0.6821922698536762	LsqFit.LsqFitResult{Vector{Float64}, Vector{Float64}, Matrix{Float64}, Vector{Int64}, Vector{LsqFit.LMState{LsqFit.LevenbergMarquardt}}}([0.1578947386487501, 39.80742245766104, 0.3089026965001502, 0.7241379291469627, 7.477968588550906], [0.15789473864875014, 0.15789473864875014, -0.8421052613512499, 0.15789473864875014, -0.8421052613512499, 0.15789473864875014, 0.15789473864875014, 0.157894738648…	Plot{Plots.GRBackend() n=3}	0.7098904023663644	0.5662431904982126	0.1875	0.375	1234
11	1500	48	0.4436715434144874	0.24259890512182067	0.31372955146369197	0.8934404778418978	0.9820456298092088	25.84695263950835	0.7934872553952419	0.0	0.2066982703880494	LsqFit.LsqFitResult{Vector{Float64}, Vector{Float64}, Matrix{Float64}, Vector{Int64}, Vector{LsqFit.LMState{LsqFit.LevenbergMarquardt}}}([0.03843230646332901, 7.131988999811716, 1.0, 1.0, 5.070242599758135], [0.03843230646332896, 0.03843230646332896, 0.03843230646332896, 0.03843230646332896, 0.03843230646332896, 0.03843230646332896, 0.03843230646332896, 0.03843230646332896, 0.03843230646332896, 0…	Plot{Plots.GRBackend() n=3}	0.2508716389020089	0.9329466966921725	0.1875	0.9375	1234
12	1500	48	0.21712013044181652	0.7077144718474007	0.07516539771078279	0.4251079230859438	0.612675162011491	0.027070506001380945	0.5109829995382562	0.0	0.499925672296571	LsqFit.LsqFitResult{Vector{Float64}, Vector{Float64}, Matrix{Float64}, Vector{Int64}, Vector{LsqFit.LMState{LsqFit.LevenbergMarquardt}}}([0.5517241379310363, 134.268910486151, 0.8312592673272936, 1.0, 17.035794538591404], [0.5517241379310363, 0.5517241379310363, 0.5517241379310363, -0.44827586206896375, -0.44827586206896375, -0.44827586206896375, -0.44827586206896375, -0.44827586206896375, -0.448…	Plot{Plots.GRBackend() n=3}	0.1893844093273448	0.44827586206896375	0.25	0.375	1234
13	1500	48	0.2821554353226741	0.6407264597714954	0.0771181049058304	0.653558519248929	0.09883841458269593	29.432524983122466	0.8747012591979579	0.0	0.12613854407213612	LsqFit.LsqFitResult{Vector{Float64}, Vector{Float64}, Matrix{Float64}, Vector{Int64}, Vector{LsqFit.LMState{LsqFit.LevenbergMarquardt}}}([0.34375000000461037, 127.20073631527741, 0.9923898426120012, 0.8904720159454246, 0.3953164399646429], [0.3437500000046104, -0.6562499999953896, 0.3437500000046104, 0.3437500000046104, 0.3437500000046104, 0.3437500000046104, -0.6562499999953896, 0.34375000000461…	Plot{Plots.GRBackend() n=3}	0.011909574396621325	0.2187499999609711	0.0625	0.1875	1234
14	1500	48	0.3508883435978393	0.4022839816412244	0.24682767476093626	0.7843506845739003	0.7695585154332878	23.70891611981549	0.48724288497892965	0.0	0.5127569309205491	LsqFit.LsqFitResult{Vector{Float64}, Vector{Float64}, Matrix{Float64}, Vector{Int64}, Vector{LsqFit.LMState{LsqFit.LevenbergMarquardt}}}([0.27220604409502713, 52.872319689544995, 0.45622729896791214, 0.8997150517420334, 6.538233135113569], [0.27220604409502713, 0.27220604409502713, 0.27220604409502713, -0.7277939559049729, 0.27220604409502713, 0.27220604409502713, 0.27220604409502713, -0.72779395…	Plot{Plots.GRBackend() n=3}	0.5636847486511751	0.6275090076470062	0.5	0.5625	1234
15	1500	48	0.35313348410073775	0.6306320462962147	0.01623446960304753	0.5292927980933595	0.3852953892239992	2.338442903149196	0.27918512869461587	0.0	0.6143126023535666	LsqFit.LsqFitResult{Vector{Float64}, Vector{Float64}, Matrix{Float64}, Vector{Int64}, Vector{LsqFit.LMState{LsqFit.LevenbergMarquardt}}}([0.18859397112268916, 0.4241358186760009, 1.0, 1.0, 2.2443720857470764], [0.18859397112268916, 0.18859397112268916, -0.8114060288773108, -0.8114060288773108, 0.18859397112268916, 0.18859397112268916, -0.8114060288773108, 0.18859397112268916, 0.18859397112268916,…	Plot{Plots.GRBackend() n=3}	0.854592518364053	0.6401622073878575	0.375	0.6875	1234
16	1500	48	0.6236639909689321	0.20160314931823964	0.17473285971282823	0.5639692832367929	0.03513435929524267	26.554234089482264	0.9482819823794255	0.0	0.06021946523964359	LsqFit.LsqFitResult{Vector{Float64}, Vector{Float64}, Matrix{Float64}, Vector{Int64}, Vector{LsqFit.LMState{LsqFit.LevenbergMarquardt}}}([0.03124999998250578, 136.25749694181354, 0.9708154915806734, 0.7493007660500095, 0.2609918389598156], [0.03124999998250577, -0.9687500000174942, 0.03124999998250577, 0.03124999998250577, 0.03124999998250577, 0.03124999998250577, 0.03124999998250577, 0.031249999…	Plot{Plots.GRBackend() n=3}	0.02107546347331868	0.46874998843059135	-0.1875	0.4375	1234
17	1500	48	0.25065009393029924	0.12308567700586816	0.6262642290638326	0.1851759995579465	0.9639041816133957	34.739223325755795	0.7878974757937627	0.0	0.21212068107260465	LsqFit.LsqFitResult{Vector{Float64}, Vector{Float64}, Matrix{Float64}, Vector{Int64}, Vector{LsqFit.LMState{LsqFit.LevenbergMarquardt}}}([0.5312499976082281, 104.46394000202149, 0.9904192511658418, 1.0, 7.430731952093218], [-0.4687500023917719, -0.4687500023917719, -0.4687500023917719, 0.5312499976082281, -0.4687500023917719, 0.5312499976082281, -0.4687500023917719, -0.4687500023917719, -0.468750…	Plot{Plots.GRBackend() n=3}	0.03305483127412323	0.4687237300851662	0.375	0.375	1234
18	1500	48	0.32281701751575564	0.1760938625066536	0.5010891199775908	0.27369732645153566	0.99170154233221	18.181033403174684	0.8786390175194172	0.0	0.1271054241438579	LsqFit.LsqFitResult{Vector{Float64}, Vector{Float64}, Matrix{Float64}, Vector{Int64}, Vector{LsqFit.LMState{LsqFit.LevenbergMarquardt}}}([0.5142839941228069, 13.592075094146768, 1.0, 1.0, 5.604031653480775], [0.5142839941228069, 0.5142839941228069, 0.5142839941228069, -0.4857160058771931, -0.4857160058771931, -0.4857160058771931, -0.4857160058771931, -0.4857160058771931, -0.4857160058771931, 0.51…	Plot{Plots.GRBackend() n=3}	0.14943197845832334	0.4757297936664744	0.5	0.4375	1234
19	1500	48	0.07655118911009152	0.3255686098252441	0.5978802010646643	0.5078913570027126	0.592256643392175	21.676514141613435	0.7130496314221162	0.0	0.28704203042293325	LsqFit.LsqFitResult{Vector{Float64}, Vector{Float64}, Matrix{Float64}, Vector{Int64}, Vector{LsqFit.LMState{LsqFit.LevenbergMarquardt}}}([0.34615384615200057, 118.78391209250945, 0.660652092391276, 1.0, 0.49185632378680694], [-0.6538461538479994, 0.3461538461520006, -0.6538461538479994, 0.3461538461520006, 0.3461538461520006, -0.6538461538479994, 0.3461538461520006, 0.3461538461520006, 0.34615384…	Plot{Plots.GRBackend() n=3}	0.3312028064335535	0.6538461538281632	0.0625	0.5625	1234
20	1500	48	0.42930727123535384	0.2440863304295273	0.3266063983351188	0.9622590413172643	0.3527154370398047	20.688342444381036	0.010416390720624946	0.0	0.9610075177002068	LsqFit.LsqFitResult{Vector{Float64}, Vector{Float64}, Matrix{Float64}, Vector{Int64}, Vector{LsqFit.LMState{LsqFit.LevenbergMarquardt}}}([1.4296434198530418e-13, 5.897345512690874, 0.023532825481349738, 0.7187499999950798, 3.5135671472525787], [1.4299672557172016e-13, 1.4299672557172016e-13, 1.4299672557172016e-13, 1.4299672557172016e-13, 1.4299672557172016e-13, 1.4299672557172016e-13, 1.42996725…	Plot{Plots.GRBackend() n=3}	0.981836536203524	0.7187499999949368	0.9375	0.4375	1234
21	1500	48	0.29785630293489657	0.46401969221664885	0.2381240048484546	0.14972855514315042	0.044570446093392446	8.561657627773634	0.5989462414527473	0.0	0.4040726928333947	LsqFit.LsqFitResult{Vector{Float64}, Vector{Float64}, Matrix{Float64}, Vector{Int64}, Vector{LsqFit.LMState{LsqFit.LevenbergMarquardt}}}([0.5945906298431334, 38.207971174680225, 0.6423065143823334, 0.671739212683385, 5.36504719949271], [-0.4054093701568666, 0.5945906298431334, 0.5945906298431334, -0.4054093701568666, -0.4054093701568666, -0.4054093701568666, 0.5945906298431334, -0.405409370156866…	Plot{Plots.GRBackend() n=3}	0.39263354647370363	0.07714858284025161	0.0	0.0625	1234
22	1500	48	0.17751907627357344	0.6161803307906969	0.20630059293572967	0.8932796292204219	0.44257191950438	42.15770324347885	0.4132469643843859	0.0	0.5867530349718093	LsqFit.LsqFitResult{Vector{Float64}, Vector{Float64}, Matrix{Float64}, Vector{Int64}, Vector{LsqFit.LMState{LsqFit.LevenbergMarquardt}}}([0.043478260869464436, 79.30989627548946, 0.48743142154703517, 1.0, 7.652325381646031], [0.04347826086946438, 0.04347826086946438, 0.04347826086946438, 0.04347826086946438, 0.04347826086946438, 0.04347826086946438, 0.04347826086946438, 0.04347826086946438, 0.043…	Plot{Plots.GRBackend() n=3}	0.5278977964412022	0.9565217391305356	0.25	1.0	1234
23	1500	48	0.026240628553267385	0.07884557734931746	0.8949137940974151	0.8027744973736775	0.7641830948423465	29.321158447202787	0.5805822411804109	0.0	0.41941791301705555	LsqFit.LsqFitResult{Vector{Float64}, Vector{Float64}, Matrix{Float64}, Vector{Int64}, Vector{LsqFit.LMState{LsqFit.LevenbergMarquardt}}}([0.23076923076740635, 100.34051679074837, 0.6587873169464834, 1.0, 0.5735973563486483], [-0.7692307692325937, -0.7692307692325937, 0.2307692307674063, 0.2307692307674063, 0.2307692307674063, 0.2307692307674063, 0.2307692307674063, 0.2307692307674063, 0.230769230…	Plot{Plots.GRBackend() n=3}	0.33401129658847595	0.7692307692041538	-0.0625	0.625	1234
24	1500	48	0.322129646271769	0.04192261589790419	0.6359477378303268	0.3870969078640165	0.30104730825193093	12.107228019512705	0.15814220168945825	0.0	0.8305047813937771	LsqFit.LsqFitResult{Vector{Float64}, Vector{Float64}, Matrix{Float64}, Vector{Int64}, Vector{LsqFit.LMState{LsqFit.LevenbergMarquardt}}}([0.5193317852938102, 5.4182162779505605, 0.38454541087553157, 1.0, 0.41134999707414577], [0.5193317852938102, -0.4806682147061898, 0.5193317852938102, -0.4806682147061898, 0.5193317852938102, -0.4806682147061898, -0.4806682147061898, 0.5193317852938102, -0.48066…	Plot{Plots.GRBackend() n=3}	0.49384899372032454	0.42368076986212266	0.1875	0.4375	1234
25	1500	48	0.37809597775302023	0.0961243296062924	0.5257796926406874	0.31876844862778997	0.9995538418826488	20.541809939350387	0.23023597919348693	0.0	0.7693360009311953	LsqFit.LsqFitResult{Vector{Float64}, Vector{Float64}, Matrix{Float64}, Vector{Int64}, Vector{LsqFit.LMState{LsqFit.LevenbergMarquardt}}}([0.3756390946065967, 0.3936444598447243, 1.0, 1.0, 2.3994710268637096], [0.3756390946065967, -0.6243609053934033, 0.3756390946065967, 0.3756390946065967, 0.3756390946065967, 0.3756390946065967, 0.3756390946065967, -0.6243609053934033, 0.3756390946065967, -0.6243…	Plot{Plots.GRBackend() n=3}	0.8707712752180279	0.5060232531352299	0.75	0.625	1234
26	1500	48	0.21154450153995097	0.2802387875222556	0.5082167109377934	0.7643435690266362	0.016817386915626953	36.36022750316366	0.26395039818848076	0.0	0.7360477341175206	LsqFit.LsqFitResult{Vector{Float64}, Vector{Float64}, Matrix{Float64}, Vector{Int64}, Vector{LsqFit.LMState{LsqFit.LevenbergMarquardt}}}([0.23724438052306313, 20.674554256581867, 0.312393894719693, 0.8722976395182291, 7.568549012992056], [-0.7627556194769369, 0.23724438052306307, 0.23724438052306307, -0.7627556194769369, 0.23724438052306307, 0.23724438052306307, 0.23724438052306307, -0.7627556194…	Plot{Plots.GRBackend() n=3}	0.7230715894752513	0.6350532589951661	0.125	0.5625	1234
27	1500	48	0.8402050097883281	0.15654240902046593	0.00325258119120599	0.6365973835870644	0.6716974015114496	22.87778585322241	0.30383408323720995	0.0	0.6961240836608737	LsqFit.LsqFitResult{Vector{Float64}, Vector{Float64}, Matrix{Float64}, Vector{Int64}, Vector{LsqFit.LMState{LsqFit.LevenbergMarquardt}}}([0.1052644068281674, 37.905235702206, 0.29100041644684604, 0.655169955673314, 4.241591547709271], [0.1052644068281674, -0.8947355931718326, 0.1052644068281674, 0.1052644068281674, 0.1052644068281674, 0.1052644068281674, 0.1052644068281674, 0.1052644068281674, 0.…	Plot{Plots.GRBackend() n=3}	0.7230418646915782	0.5499055488451466	0.3125	0.5625	1234
28	1500	48	0.4586940880226961	0.450883828974209	0.09042208300309491	0.8710042707897099	0.022466538500283795	33.88375563755969	0.9936873185570121	0.0	0.023781425161623463	LsqFit.LsqFitResult{Vector{Float64}, Vector{Float64}, Matrix{Float64}, Vector{Int64}, Vector{LsqFit.LMState{LsqFit.LevenbergMarquardt}}}([0.062499999997807254, 139.8785472628497, 0.9934823662508407, 0.8717164179754329, 0.6215527525441235], [0.06249999999780731, 0.06249999999780731, 0.06249999999780731, 0.06249999999780731, 0.06249999999780731, 0.06249999999780731, 0.06249999999780731, 0.062499999…	Plot{Plots.GRBackend() n=3}	0.01134145247581908	0.43749992238046853	-0.125	0.5	1234
29	1500	48	0.22206909617996418	0.33654241965467907	0.44138848416535675	0.6603455542198655	0.7762623255396208	8.812728873539921	0.35355118475937086	0.0	0.6419054306555949	LsqFit.LsqFitResult{Vector{Float64}, Vector{Float64}, Matrix{Float64}, Vector{Int64}, Vector{LsqFit.LMState{LsqFit.LevenbergMarquardt}}}([0.30949616557541, 1.7246726657488571, 1.0, 1.0, 3.907236123614524], [0.30949616557541004, 0.30949616557541004, -0.69050383442459, -0.69050383442459, 0.30949616557541004, 0.30949616557541004, 0.30949616557541004, 0.30949616557541004, -0.69050383442459, 0.3094961…	Plot{Plots.GRBackend() n=3}	0.6011601285549633	0.6444812692685087	0.5	0.6875	1234
30	1500	48	0.47302052390393445	0.44198386134222734	0.08499561475383821	0.5225272137167447	0.21111170435642101	25.141892521787224	0.45267091931676173	0.0	0.5473286688611725	LsqFit.LsqFitResult{Vector{Float64}, Vector{Float64}, Matrix{Float64}, Vector{Int64}, Vector{LsqFit.LMState{LsqFit.LevenbergMarquardt}}}([0.344827586205298, 250.7541056309223, 0.7328315114063455, 0.7368421052632131, 0.8346541356509795], [0.344827586205298, 0.344827586205298, -0.6551724137947019, 0.344827586205298, 0.344827586205298, 0.344827586205298, 0.344827586205298, -0.6551724137947019, -0.65…	Plot{Plots.GRBackend() n=3}	0.2662378240659464	0.3920145190579151	0.0625	0.3125	1234
31	1500	48	0.45941566016317154	0.24577466981211998	0.2948096700247085	0.7678932956472144	0.6309774907349837	41.10225801818807	0.8924318826032387	0.0	0.10785878359304188	LsqFit.LsqFitResult{Vector{Float64}, Vector{Float64}, Matrix{Float64}, Vector{Int64}, Vector{LsqFit.LMState{LsqFit.LevenbergMarquardt}}}([0.2674640779071288, 9.223086194428701, 1.0, 0.9590801935248353, 5.007096552788488], [0.2674640779071288, 0.2674640779071288, 0.2674640779071288, -0.7325359220928712, 0.2674640779071288, -0.7325359220928712, -0.7325359220928712, -0.7325359220928712, 0.2674640779…	Plot{Plots.GRBackend() n=3}	0.20137561627045086	0.6701091643616266	0.3125	0.6875	1234
32	1500	48	0.318420812997807	0.42691455657809524	0.2546646304240977	0.800710635455812	0.9394632550864273	23.547994584401742	0.052634581019392446	0.0	0.9365665916207248	LsqFit.LsqFitResult{Vector{Float64}, Vector{Float64}, Matrix{Float64}, Vector{Int64}, Vector{LsqFit.LMState{LsqFit.LevenbergMarquardt}}}([0.12502430164099243, 0.7608783125231577, 0.3900266229650831, 1.0, 2.5203059073053495], [0.12502430164099243, 0.12502430164099243, 0.12502430164099243, -0.8749756983590076, 0.12502430164099243, 0.12502430164099243, 0.12502430164099243, 0.12502430164099243, -0.87…	Plot{Plots.GRBackend() n=3}	0.8429499253855975	0.8221952579867187	0.8125	0.875	1234
33	1500	48	0.2589742179213925	0.1902715001822424	0.5507542818963651	0.271686186024495	0.7838897550831314	29.99385620390791	0.030387528890220006	0.0	0.9583481375818594	LsqFit.LsqFitResult{Vector{Float64}, Vector{Float64}, Matrix{Float64}, Vector{Int64}, Vector{LsqFit.LMState{LsqFit.LevenbergMarquardt}}}([0.5866626457012994, 97.65817541706475, 0.8059097914381121, 0.9414274193238334, 4.452468137881426], [-0.41333735429870055, -0.41333735429870055, -0.41333735429870055, 0.5866626457012994, -0.41333735429870055, 0.5866626457012994, -0.41333735429870055, 0.586662645…	Plot{Plots.GRBackend() n=3}	0.209978406123827	0.354764773622534	0.5625	0.3125	1234
34	1500	48	0.3999691847342527	0.32818492980782904	0.2718458854579183	0.6103710640165063	0.6156001523952077	13.396255200511797	0.7016112433023136	0.0	0.2997410670167961	LsqFit.LsqFitResult{Vector{Float64}, Vector{Float64}, Matrix{Float64}, Vector{Int64}, Vector{LsqFit.LMState{LsqFit.LevenbergMarquardt}}}([0.15384615384610584, 99.60491456715202, 0.6759519818407631, 0.8421052631579502, 1.3437709658111772], [-0.8461538461538942, 0.15384615384610578, 0.15384615384610578, 0.15384615384610578, 0.15384615384610578, 0.15384615384610578, -0.8461538461538942, -0.846153846…	Plot{Plots.GRBackend() n=3}	0.3270468724197759	0.6882591093118444	-0.0625	0.5625	1234
35	1500	48	0.1012092305329052	0.45589688998824596	0.44289387947884895	0.49491629811688953	0.9753021888572251	39.74741259718711	0.6289160888644099	0.0	0.371083921021002	LsqFit.LsqFitResult{Vector{Float64}, Vector{Float64}, Matrix{Float64}, Vector{Int64}, Vector{LsqFit.LMState{LsqFit.LevenbergMarquardt}}}([0.4274292810155698, 5.7872961206344975, 1.0, 1.0, 33.575057399889914], [0.42742928101556976, 0.42742928101556976, 0.42742928101556976, -0.5725707189844302, -0.5725707189844302, -0.5725707189844302, 0.42742928101556976, 0.42742928101556976, -0.5725707189844302, …	Plot{Plots.GRBackend() n=3}	0.4939664620439086	0.5725707189396868	0.4375	0.5625	1234
36	1500	48	0.33667982458527823	0.282858586306175	0.38046158910854677	0.1780295357399262	0.6314085216021887	38.01485170886805	0.22652854974033554	0.0	0.7734666628311864	LsqFit.LsqFitResult{Vector{Float64}, Vector{Float64}, Matrix{Float64}, Vector{Int64}, Vector{LsqFit.LMState{LsqFit.LevenbergMarquardt}}}([0.5075975793927981, 7.703428111941615, 1.0, 1.0, 2.543321518354937], [-0.49240242060720185, 0.5075975793927981, 0.5075975793927981, 0.5075975793927981, -0.49240242060720185, -0.49240242060720185, 0.5075975793927981, 0.5075975793927981, -0.49240242060720185, -0.…	Plot{Plots.GRBackend() n=3}	0.18815003716112078	0.40793210563569904	0.0625	0.4375	1234
37	1500	48	0.8839169222621327	0.09155996550314077	0.024523112234726516	0.023392225180232096	0.42387418043024283	20.684288677695694	0.27383731171290937	0.0	0.725995321461606	LsqFit.LsqFitResult{Vector{Float64}, Vector{Float64}, Matrix{Float64}, Vector{Int64}, Vector{LsqFit.LMState{LsqFit.LevenbergMarquardt}}}([0.0012973768323504922, 0.39920882695851034, 1.0, 1.0, 0.6042485344175367], [0.0012973768323505386, 0.0012973768323505386, 0.0012973768323505386, 0.0012973768323505386, 0.0012973768323505386, 0.0012973768323505386, 0.0012973768323505386, 0.0012973768323505386, 0…	Plot{Plots.GRBackend() n=3}	0.7949784010422923	0.3417421251863395	0.0	0.4375	1234
38	1500	48	0.3636461806087361	0.36467250098687537	0.2716813184043885	0.11328720559718009	0.6235902669607167	13.11818458698697	0.8385957506757975	0.0	0.170066014799189	LsqFit.LsqFitResult{Vector{Float64}, Vector{Float64}, Matrix{Float64}, Vector{Int64}, Vector{LsqFit.LMState{LsqFit.LevenbergMarquardt}}}([0.5517241379321098, 117.75470344951395, 0.8444182912936328, 1.0, 1.5477148619213283], [0.5517241379321098, 0.5517241379321098, -0.44827586206789016, -0.44827586206789016, -0.44827586206789016, -0.44827586206789016, -0.44827586206789016, -0.44827586206789016, -0…	Plot{Plots.GRBackend() n=3}	0.16020589421832987	0.44827586206787173	0.0	0.4375	1234
39	1500	48	0.1118874303964351	0.43166160265092574	0.45645096695263915	0.3358690994715803	0.2514819682271172	38.66927934725414	0.22026659324788	0.0	0.7797282370518759	LsqFit.LsqFitResult{Vector{Float64}, Vector{Float64}, Matrix{Float64}, Vector{Int64}, Vector{LsqFit.LMState{LsqFit.LevenbergMarquardt}}}([0.6249999999981112, 14.104865048715661, 0.21135055212495335, 0.931034482758515, 4.245233378008864], [0.6249999999981112, 0.6249999999981112, 0.6249999999981112, 0.6249999999981112, -0.3750000000018888, -0.3750000000018888, -0.3750000000018888, -0.37500000000188…	Plot{Plots.GRBackend() n=3}	0.8144290999338839	0.3060344827604038	0.125	0.3125	1234
41	1500	48	0.21118914721330084	0.5048956532319754	0.2839151995547238	0.34102834492561174	0.8584424404265683	44.572220898817385	0.4997210070818232	0.0	0.5002789929180594	LsqFit.LsqFitResult{Vector{Float64}, Vector{Float64}, Matrix{Float64}, Vector{Int64}, Vector{LsqFit.LMState{LsqFit.LevenbergMarquardt}}}([0.473662957741214, 12.044862142047423, 0.7928413889930619, 1.0, 1756.4593322952226], [-0.5263370422587861, 0.4736629577412139, -0.5263370422587861, 0.4736629577412139, 0.4736629577412139, -0.5263370422587861, 0.4736629577412139, -0.5263370422587861, 0.473662957…	Plot{Plots.GRBackend() n=3}	0.5913293887249551	0.5263370422587861	0.375	0.5625	1234
42	1500	48	0.3086453600645796	0.05768430675395043	0.6336703331814699	0.5603719857255429	0.6816518639232085	4.624645188678034	0.3147437358423075	0.0	0.6488248231048577	LsqFit.LsqFitResult{Vector{Float64}, Vector{Float64}, Matrix{Float64}, Vector{Int64}, Vector{LsqFit.LMState{LsqFit.LevenbergMarquardt}}}([0.37564485655809143, 0.48750480053868195, 1.0, 1.0, 3.203961726767885], [0.37564485655809143, 0.37564485655809143, -0.6243551434419086, 0.37564485655809143, 0.37564485655809143, -0.6243551434419086, 0.37564485655809143, -0.6243551434419086, -0.6243551434419086,…	Plot{Plots.GRBackend() n=3}	0.8679891842330187	0.5565998689457878	0.4375	0.5625	1234
43	1500	48	0.4401126366971664	0.2273323940684803	0.3325549692343533	0.8230438149044073	0.08377268304471497	17.48842032151735	0.030065114847104946	0.0	0.9433791620772878	LsqFit.LsqFitResult{Vector{Float64}, Vector{Float64}, Matrix{Float64}, Vector{Int64}, Vector{LsqFit.LMState{LsqFit.LevenbergMarquardt}}}([0.24999999999874314, 31.123030424617546, 0.1623192212185855, 0.7931034482736617, 1.2281866281224298], [0.24999999999874312, 0.24999999999874312, 0.24999999999874312, -0.7500000000012569, 0.24999999999874312, 0.24999999999874312, -0.7500000000012569, 0.249999999…	Plot{Plots.GRBackend() n=3}	0.8391208305755296	0.5431034482749186	0.1875	0.4375	1234
44	1500	48	0.20517809723150643	0.3829269881015749	0.4118949146669186	0.8812199876951892	0.2138767494548679	28.02694330013289	0.6874804686095071	0.0	0.3125251342172756	LsqFit.LsqFitResult{Vector{Float64}, Vector{Float64}, Matrix{Float64}, Vector{Int64}, Vector{LsqFit.LMState{LsqFit.LevenbergMarquardt}}}([0.10526316025423156, 83.87213638582912, 0.200890213981944, 0.9522969820805313, 0.014534493542359623], [0.10526316025423155, 0.10526316025423155, 0.10526316025423155, 0.10526316025423155, 0.10526316025423155, -0.8947368397457685, -0.8947368397457685, 0.105263160…	Plot{Plots.GRBackend() n=3}	0.6141202500469858	0.7273100736999771	0.0625	0.6875	1234
45	1500	48	0.2808339113943048	0.3800164613137043	0.3391496272919909	0.40769465839332764	0.7756848476566023	18.103829444643715	0.25183552737680714	0.0	0.7475891901542342	LsqFit.LsqFitResult{Vector{Float64}, Vector{Float64}, Matrix{Float64}, Vector{Int64}, Vector{LsqFit.LMState{LsqFit.LevenbergMarquardt}}}([0.47368421052597454, 47.83800961656027, 0.2903236312269971, 1.0, 2.1209973774805984], [0.47368421052597454, 0.47368421052597454, -0.5263157894740255, 0.47368421052597454, -0.5263157894740255, 0.47368421052597454, -0.5263157894740255, 0.47368421052597454, 0.4736…	Plot{Plots.GRBackend() n=3}	0.7159905874777122	0.5263157894740255	0.3125	0.5	1234
46	1500	48	0.2836270648198915	0.0004498521055093666	0.7159230830745992	0.890459369771498	0.41355906783894003	26.426623478551335	0.9120677457628408	0.0	0.09146673043657878	LsqFit.LsqFitResult{Vector{Float64}, Vector{Float64}, Matrix{Float64}, Vector{Int64}, Vector{LsqFit.LMState{LsqFit.LevenbergMarquardt}}}([0.10344827586055097, 120.45058155566818, 0.8292522178414383, 0.8126355576369595, 0.3796755315906315], [0.10344827586055094, 0.10344827586055094, 0.10344827586055094, 0.10344827586055094, 0.10344827586055094, 0.10344827586055094, 0.10344827586055094, 0.103448275…	Plot{Plots.GRBackend() n=3}	0.15564083409478868	0.7090517231470739	-0.25	0.6875	1234
47	1500	48	0.6991294626974328	0.25258076016906034	0.048289777133506843	0.6852528232493371	0.9754375500253873	29.03199833972202	0.9409816945660787	0.0	0.06472665964561757	LsqFit.LsqFitResult{Vector{Float64}, Vector{Float64}, Matrix{Float64}, Vector{Int64}, Vector{LsqFit.LMState{LsqFit.LevenbergMarquardt}}}([0.06249999986147534, 128.0046329996603, 0.9915674912931464, 1.0, 7.901160759444484], [0.062499999861475364, 0.062499999861475364, 0.062499999861475364, 0.062499999861475364, -0.9375000001385246, 0.062499999861475364, 0.062499999861475364, 0.062499999861475364, …	Plot{Plots.GRBackend() n=3}	0.02816301275159483	0.937482110790119	0.0	0.9375	1234
48	1500	48	0.4334112360211635	0.24790112758602031	0.3186876363928162	0.2195833617852514	0.3537047147948087	6.222363497658057	0.6638599398783491	0.0	0.35229121224049587	LsqFit.LsqFitResult{Vector{Float64}, Vector{Float64}, Matrix{Float64}, Vector{Int64}, Vector{LsqFit.LMState{LsqFit.LevenbergMarquardt}}}([0.4736842105262924, 103.59320163670144, 0.34108911872779385, 0.8800000000001864, 0.7584522312069936], [0.4736842105262924, -0.5263157894737076, 0.4736842105262924, -0.5263157894737076, 0.4736842105262924, 0.4736842105262924, 0.4736842105262924, -0.5263157894737…	Plot{Plots.GRBackend() n=3}	0.6572361715667456	0.406315789473894	0.0	0.4375	1234
49	1500	48	0.24899492181234778	0.36181104486312493	0.3891940333245273	0.8091712612620658	0.01990352921162697	31.48266822488933	0.4187973918374337	0.0	0.5812025488434345	LsqFit.LsqFitResult{Vector{Float64}, Vector{Float64}, Matrix{Float64}, Vector{Int64}, Vector{LsqFit.LMState{LsqFit.LevenbergMarquardt}}}([0.13043478260848929, 72.49904900035608, 0.4894581274688039, 0.727272727271845, 1.3158220696544338], [0.13043478260848929, -0.8695652173915107, 0.13043478260848929, 0.13043478260848929, 0.13043478260848929, 0.13043478260848929, 0.13043478260848929, 0.13043478260…	Plot{Plots.GRBackend() n=3}	0.5132807365524662	0.5968379446633557	0.1875	0.5	1234
50	1500	48	0.31211896701238007	0.33127684689611253	0.35660418609150746	0.5351433874717348	0.5399195168236888	48.135218652593224	0.9411011639041185	0.0	0.06008410607640153	LsqFit.LsqFitResult{Vector{Float64}, Vector{Float64}, Matrix{Float64}, Vector{Int64}, Vector{LsqFit.LMState{LsqFit.LevenbergMarquardt}}}([0.26110904334465596, 299.3848375034384, 0.3345564706110499, 0.6946699449345298, 0.014468973020141478], [-0.7388909566553441, 0.26110904334465596, -0.7388909566553441, 0.26110904334465596, -0.7388909566553441, 0.26110904334465596, -0.7388909566553441, 0.26110904…	Plot{Plots.GRBackend() n=3}	0.5726599754741952	0.429783866500773	0.0	0.4375	1234
51	1500	48	0.46242271599298157	0.5053225115045872	0.03225477250243126	0.3131374288264648	0.7632123354725919	11.09347420132486	0.9381407608902965	0.0	0.09861459983060412	LsqFit.LsqFitResult{Vector{Float64}, Vector{Float64}, Matrix{Float64}, Vector{Int64}, Vector{LsqFit.LMState{LsqFit.LevenbergMarquardt}}}([0.32809064308842734, 40.175447150342855, 0.24268954443180912, 0.7369991999149346, 1.185996350333868], [0.32809064308842734, 0.32809064308842734, -0.6719093569115726, 0.32809064308842734, -0.6719093569115726, -0.6719093569115726, 0.32809064308842734, 0.328090643…	Plot{Plots.GRBackend() n=3}	0.7587190366162098	0.40890855682650723	0.0625	0.5	1234
52	1500	48	0.3162311347511955	0.3825017658605211	0.3012670993882835	0.7508492192877165	0.47648010788491035	29.935119183703318	0.8853327641070206	0.0	0.11572929231747901	LsqFit.LsqFitResult{Vector{Float64}, Vector{Float64}, Matrix{Float64}, Vector{Int64}, Vector{LsqFit.LMState{LsqFit.LevenbergMarquardt}}}([0.28124999999884875, 159.29365218203452, 0.9697943105712621, 0.9328126532739038, 0.3452254380055172], [0.2812499999988487, -0.7187500000011513, -0.7187500000011513, -0.7187500000011513, 0.2812499999988487, -0.7187500000011513, 0.2812499999988487, 0.281249999998…	Plot{Plots.GRBackend() n=3}	0.022633805601160573	0.5312499957249759	-0.0625	0.4375	1234
53	1500	48	0.14287997348787532	0.3817337087502899	0.4753863177618348	0.39089582203135875	0.7525452867418272	8.289042797515023	0.1493052829578465	0.0	0.8200713262539829	LsqFit.LsqFitResult{Vector{Float64}, Vector{Float64}, Matrix{Float64}, Vector{Int64}, Vector{LsqFit.LMState{LsqFit.LevenbergMarquardt}}}([0.4412332018792145, 1.2134110767927477, 1.0, 1.0, 3.176271009570373], [-0.5587667981207856, -0.5587667981207856, 0.44123320187921444, 0.44123320187921444, -0.5587667981207856, 0.44123320187921444, 0.44123320187921444, -0.5587667981207856, 0.44123320187921444, -…	Plot{Plots.GRBackend() n=3}	0.6711877283402872	0.49695409383843114	0.4375	0.5625	1234
54	1500	48	0.44248879524352674	0.07230526117405345	0.4852059435824198	0.336095751007885	0.666813906856357	11.490097654165076	0.9433044659332583	0.0	0.09320897397669269	LsqFit.LsqFitResult{Vector{Float64}, Vector{Float64}, Matrix{Float64}, Vector{Int64}, Vector{LsqFit.LMState{LsqFit.LevenbergMarquardt}}}([0.31033104285655055, 28.60803529282963, 0.928163895570391, 1.0, 0.760309680770918], [0.31033104285655055, 0.31033104285655055, -0.6896689571434494, 0.31033104285655055, 0.31033104285655055, 0.31033104285655055, -0.6896689571434494, 0.31033104285655055, 0.310331…	Plot{Plots.GRBackend() n=3}	0.0767475772934404	0.564510396230595	0.1875	0.5625	1234
55	1500	48	0.3622315713849267	0.023737600427995262	0.614030828187078	0.6538470706348787	0.4204281372059455	35.74870426962472	0.7583771416811897	0.0	0.24162781731717192	LsqFit.LsqFitResult{Vector{Float64}, Vector{Float64}, Matrix{Float64}, Vector{Int64}, Vector{LsqFit.LMState{LsqFit.LevenbergMarquardt}}}([0.23045792234645998, 17.06874485125796, 1.0, 0.7894417707789584, 210.88880643703786], [0.23045792234646, 0.23045792234646, 0.23045792234646, 0.23045792234646, 0.23045792234646, -0.76954207765354, 0.23045792234646, 0.23045792234646, 0.23045792234646, 0.230457922…	Plot{Plots.GRBackend() n=3}	0.2913835062558985	0.5589838484324984	0.0	0.5625	1234
56	1500	48	0.7820583808281963	0.13384806896002685	0.08409355021177685	0.6104983617225768	0.620684803628269	47.58376136396901	0.7955494939144006	0.0	0.20445175773866628	LsqFit.LsqFitResult{Vector{Float64}, Vector{Float64}, Matrix{Float64}, Vector{Int64}, Vector{LsqFit.LMState{LsqFit.LevenbergMarquardt}}}([0.06896633544851535, 154.54152427675382, 0.7942312748905241, 0.6315711549558666, 4.286791837615026], [0.06896633544851538, 0.06896633544851538, 0.06896633544851538, 0.06896633544851538, 0.06896633544851538, 0.06896633544851538, -0.9310336645514846, 0.0689663354…	Plot{Plots.GRBackend() n=3}	0.21550123745354388	0.5626048195073512	0.0625	0.5	1234
57	1500	48	0.7610940668926865	0.044240168268378434	0.19466576483893508	0.21197643747943506	0.533718447630394	19.75478030021547	0.2076633834508399	0.0	0.7915065131382112	LsqFit.LsqFitResult{Vector{Float64}, Vector{Float64}, Matrix{Float64}, Vector{Int64}, Vector{LsqFit.LMState{LsqFit.LevenbergMarquardt}}}([0.13793103448224425, 120.2642247421664, 0.8317246285545256, 0.7500178673908524, 0.47121160100370646], [0.1379310344822442, 0.1379310344822442, 0.1379310344822442, 0.1379310344822442, 0.1379310344822442, 0.1379310344822442, 0.1379310344822442, 0.1379310344822442…	Plot{Plots.GRBackend() n=3}	0.15738301028099944	0.6120689654422511	0.125	0.6875	1234
58	1500	48	0.15977572725453154	0.4883108150931829	0.3519134576522855	0.15847737344249757	0.08132560722166837	2.8911149514276535	0.04715252940866166	0.0	0.7572044805704976	LsqFit.LsqFitResult{Vector{Float64}, Vector{Float64}, Matrix{Float64}, Vector{Int64}, Vector{LsqFit.LMState{LsqFit.LevenbergMarquardt}}}([0.7343995201961, 5.793987846967464e-6, 0.19148414374785755, 0.8990961220496477, 1.5508723655799204], [0.7343995201961, -0.2656004798039, -0.2656004798039, 0.7343995201961, -0.2656004798039, -0.2656004798039, -0.2656004798039, -0.2656004798039, -0.2656004798039,…	Plot{Plots.GRBackend() n=3}	0.9999976720312771	0.10848547238648076	0.125	0.0	1234
59	1500	48	0.1700133836793966	0.4197809309917417	0.4102056853288617	0.5453021095057673	0.5064639284099695	35.027313671794246	0.3972543828261763	0.0	0.602745591341286	LsqFit.LsqFitResult{Vector{Float64}, Vector{Float64}, Matrix{Float64}, Vector{Int64}, Vector{LsqFit.LMState{LsqFit.LevenbergMarquardt}}}([0.24999997955901657, 100.20877798724943, 0.15463117050859915, 0.963077265567847, 0.01659159308974001], [0.24999997955901654, -0.7500000204409835, 0.24999997955901654, 0.24999997955901654, 0.24999997955901654, 0.24999997955901654, 0.24999997955901654, 0.24999997…	Plot{Plots.GRBackend() n=3}	0.7117340259582856	0.6810704309308668	0.25	0.6875	1234
60	1500	48	0.26975277486921717	0.26182298828100614	0.4684242368497767	0.08008178987366965	0.8377198708774742	13.65948059777108	0.47426772821077123	0.0	0.5256755438501441	LsqFit.LsqFitResult{Vector{Float64}, Vector{Float64}, Matrix{Float64}, Vector{Int64}, Vector{LsqFit.LMState{LsqFit.LevenbergMarquardt}}}([0.5548532837275809, 74.1678012733425, 0.7918396051276617, 0.9373491119729251, 2.823055809254291], [-0.4451467162724191, -0.4451467162724191, 0.5548532837275809, 0.5548532837275809, 0.5548532837275809, -0.4451467162724191, -0.4451467162724191, 0.5548532837275809…	Plot{Plots.GRBackend() n=3}	0.2231106683030486	0.3824958282453442	0.5625	0.4375	1234
61	1500	48	0.3767591098697408	0.0738323102528639	0.5494085798773953	0.6105605052248251	0.4887051940087499	28.31873340118608	0.06474416816569373	0.0	0.9300191179555621	LsqFit.LsqFitResult{Vector{Float64}, Vector{Float64}, Matrix{Float64}, Vector{Int64}, Vector{LsqFit.LMState{LsqFit.LevenbergMarquardt}}}([0.18784969038472202, 2.1320871691847563, 0.41636536155645587, 1.0, 1.2932180516653429], [0.187849690384722, 0.187849690384722, 0.187849690384722, 0.187849690384722, 0.187849690384722, 0.187849690384722, 0.187849690384722, 0.187849690384722, -0.812150309615278, …	Plot{Plots.GRBackend() n=3}	0.6260485092858007	0.7519242800369942	0.125	0.8125	1234
62	1500	48	0.48142740521328187	0.17901256269625568	0.3395600320904625	0.4605668803206362	0.28417232807015025	44.15316030015979	0.8661601793222757	0.0	0.13390119795496752	LsqFit.LsqFitResult{Vector{Float64}, Vector{Float64}, Matrix{Float64}, Vector{Int64}, Vector{LsqFit.LMState{LsqFit.LevenbergMarquardt}}}([0.2748630292038667, 13.695925229500775, 1.0, 1.0, 1.212133301414839], [0.27486302920386674, 0.27486302920386674, 0.27486302920386674, -0.7251369707961333, 0.27486302920386674, 0.27486302920386674, 0.27486302920386674, 0.27486302920386674, 0.27486302920386674, 0…	Plot{Plots.GRBackend() n=3}	0.09588463723306695	0.41214617556262123	0.125	0.375	1234
63	1500	48	0.5109233955594101	0.3534698328507434	0.1356067715898464	0.08588093849364498	0.821811972220305	6.1698207403878875	0.987871867942385	0.0	0.11815732885599513	LsqFit.LsqFitResult{Vector{Float64}, Vector{Float64}, Matrix{Float64}, Vector{Int64}, Vector{LsqFit.LMState{LsqFit.LevenbergMarquardt}}}([0.4687499999995557, 164.82134498580425, 0.9709561203098211, 0.9726374013725995, 0.5473204256866299], [0.4687499999995557, -0.5312500000004443, 0.4687499999995557, 0.4687499999995557, -0.5312500000004443, -0.5312500000004443, -0.5312500000004443, 0.4687499999995…	Plot{Plots.GRBackend() n=3}	0.024513651386268598	0.46874999747049195	0.125	0.5	1234
64	1500	48	0.20629943340065804	0.7396451613282771	0.05405540527106489	0.6276471911685748	0.0070261289056288145	8.35026476736427	0.6213577985331813	0.0	0.3829431329907783	LsqFit.LsqFitResult{Vector{Float64}, Vector{Float64}, Matrix{Float64}, Vector{Int64}, Vector{LsqFit.LMState{LsqFit.LevenbergMarquardt}}}([0.307474384001036, 13.39564453857259, 1.0, 0.9380753685159673, 10.10650781365246], [-0.692525615998964, -0.692525615998964, 0.307474384001036, -0.692525615998964, 0.307474384001036, 0.307474384001036, 0.307474384001036, 0.307474384001036, 0.307474384001036, 0.3…	Plot{Plots.GRBackend() n=3}	0.18740832225227	0.6300289889767386	0.125	0.6875	1234
65	1500	48	0.6729417558216805	0.27544805923094123	0.051610184947378304	0.5154810843208946	0.35724313762383986	18.92141537249773	0.7328505870397706	0.0	0.2674853893818683	LsqFit.LsqFitResult{Vector{Float64}, Vector{Float64}, Matrix{Float64}, Vector{Int64}, Vector{LsqFit.LMState{LsqFit.LevenbergMarquardt}}}([0.07692307692190303, 199.17562340202335, 0.6660555633319455, 0.7368421052621632, 0.6237548065459854], [0.07692307692190303, 0.07692307692190303, 0.07692307692190303, 0.07692307692190303, -0.923076923078097, 0.07692307692190303, 0.07692307692190303, 0.0769230769…	Plot{Plots.GRBackend() n=3}	0.3309533056738462	0.6599190283402602	0.25	0.5625	1234
66	1500	48	0.06520309222006287	0.451204905673796	0.4835920021061411	0.4405829007056239	0.3096690815737728	15.371733255203534	0.398084412697278	0.0	0.6017788541208982	LsqFit.LsqFitResult{Vector{Float64}, Vector{Float64}, Matrix{Float64}, Vector{Int64}, Vector{LsqFit.LMState{LsqFit.LevenbergMarquardt}}}([0.5624999999987473, 10.983920370345913, 0.2116070380400813, 0.8965517241375521, 5.329491410393529], [-0.43750000000125266, -0.43750000000125266, 0.5624999999987473, 0.5624999999987473, 0.5624999999987473, -0.43750000000125266, -0.43750000000125266, -0.437500000…	Plot{Plots.GRBackend() n=3}	0.8247798188496955	0.3340517241388048	0.3125	0.3125	1234
67	1500	48	0.19136578536705096	0.5373242062584007	0.27131000837454833	0.6308731199706421	0.49817434025602414	21.0195477033425	0.03863753531303127	0.0	0.943885798814259	LsqFit.LsqFitResult{Vector{Float64}, Vector{Float64}, Matrix{Float64}, Vector{Int64}, Vector{LsqFit.LMState{LsqFit.LevenbergMarquardt}}}([0.12499999999993038, 5.92000924522723, 0.03134352384668166, 0.874999999998399, 3.4231380634363537], [0.12499999999993039, 0.12499999999993039, 0.12499999999993039, 0.12499999999993039, 0.12499999999993039, 0.12499999999993039, 0.12499999999993039, 0.12499999999…	Plot{Plots.GRBackend() n=3}	0.975658899870002	0.7499999999984686	0.75	0.75	1234
68	1500	48	0.11749011325449914	0.2973161026421647	0.5851937841033362	0.3377460503283205	0.7185620697198216	8.739654542384557	0.8041126417547757	0.0	0.21477335385111068	LsqFit.LsqFitResult{Vector{Float64}, Vector{Float64}, Matrix{Float64}, Vector{Int64}, Vector{LsqFit.LMState{LsqFit.LevenbergMarquardt}}}([0.551724137931019, 119.36634024099237, 0.8439044181393284, 1.0, 1.4771770109235174], [-0.44827586206898096, -0.44827586206898096, 0.551724137931019, 0.551724137931019, -0.44827586206898096, -0.44827586206898096, 0.551724137931019, 0.551724137931019, -0.44827586…	Plot{Plots.GRBackend() n=3}	0.1601951869435123	0.44827586206893577	0.3125	0.375	1234
69	1500	48	0.2484033158135097	0.5688607590599776	0.1827359251265127	0.031225513276063266	0.3097340062896059	40.29220948124224	0.32244792785146315	0.0	0.6775520156075097	LsqFit.LsqFitResult{Vector{Float64}, Vector{Float64}, Matrix{Float64}, Vector{Int64}, Vector{LsqFit.LMState{LsqFit.LevenbergMarquardt}}}([0.6874996126738132, 5.702701090187248e-6, 0.8329523050507561, 0.0, 0.137502551877255], [-0.3125003873261868, -0.3125003873261868, -0.3125003873261868, -0.3125003873261868, 0.6874996126738132, 0.6874996126738132, -0.3125003873261868, -0.3125003873261868, -0.3125…	Plot{Plots.GRBackend() n=3}	0.9999960793018798	-0.06249958854547866	-0.125	-0.0625	1234
70	1500	48	0.15653626637351564	0.6180590252981547	0.22540470832832965	0.6152587273809964	0.8784597372672973	39.139885401789186	0.7517910365997826	0.0	0.24821050599812636	LsqFit.LsqFitResult{Vector{Float64}, Vector{Float64}, Matrix{Float64}, Vector{Int64}, Vector{LsqFit.LMState{LsqFit.LevenbergMarquardt}}}([0.19164768548610644, 15.556032186373193, 1.0, 0.947419528859018, 118.00154801605633], [0.19164768548610644, 0.19164768548610644, 0.19164768548610644, -0.8083523145138936, -0.8083523145138936, 0.19164768548610644, -0.8083523145138936, -0.8083523145138936, 0.1916…	Plot{Plots.GRBackend() n=3}	0.2883697511349942	0.7557718433729116	0.1875	0.6875	1234
71	1500	48	0.4505516309060993	0.23672637882603975	0.31272199026786096	0.9126717580253363	0.0994123502170352	4.604518115090938	0.506075756059799	0.0	0.495029361528555	LsqFit.LsqFitResult{Vector{Float64}, Vector{Float64}, Matrix{Float64}, Vector{Int64}, Vector{LsqFit.LMState{LsqFit.LevenbergMarquardt}}}([0.0630382383367488, 0.5134572132917467, 1.0, 1.0, 2.218263530721678], [0.06303823833674882, 0.06303823833674882, 0.06303823833674882, 0.06303823833674882, 0.06303823833674882, 0.06303823833674882, 0.06303823833674882, 0.06303823833674882, 0.06303823833674882, 0…	Plot{Plots.GRBackend() n=3}	0.8227869602699266	0.7356088072883209	0.25	0.75	1234
72	1500	48	0.40499644639602517	0.5594743450698398	0.035529208534135	0.6745335910371897	0.8382298642848403	25.66518259668158	0.2906520639338226	0.0	0.7093255054335753	LsqFit.LsqFitResult{Vector{Float64}, Vector{Float64}, Matrix{Float64}, Vector{Int64}, Vector{LsqFit.LMState{LsqFit.LevenbergMarquardt}}}([0.1874999999988619, 13.801020810157365, 0.20383942606142616, 0.8620689655169584, 4.041640104072736], [0.1874999999988619, 0.1874999999988619, 0.1874999999988619, 0.1874999999988619, 0.1874999999988619, 0.1874999999988619, -0.8125000000011381, 0.1874999999988619…	Plot{Plots.GRBackend() n=3}	0.8207905944648433	0.6745689655180965	0.625	0.625	1234
73	1500	48	0.4707824874386082	0.03424667555138209	0.4949708370100097	0.11013604284480327	0.19502798830948742	25.904876044444535	0.04467360905550288	0.0	0.9447747708586831	LsqFit.LsqFitResult{Vector{Float64}, Vector{Float64}, Matrix{Float64}, Vector{Int64}, Vector{LsqFit.LMState{LsqFit.LevenbergMarquardt}}}([0.3749999999937178, 134.27480428625384, 0.9799428351779653, 0.8496852270013735, 0.26863087906371663], [0.3749999999937178, 0.3749999999937178, -0.6250000000062822, -0.6250000000062822, -0.6250000000062822, 0.3749999999937178, 0.3749999999937178, 0.3749999999937…	Plot{Plots.GRBackend() n=3}	0.016147795483111405	0.24999999347313417	-0.1875	0.1875	1234
74	1500	48	0.2820116285103174	0.47657584953901566	0.24141252195066693	0.6926954722330094	0.6260808622541885	10.30570338732083	0.461662681450018	0.0	0.5378851124759797	LsqFit.LsqFitResult{Vector{Float64}, Vector{Float64}, Matrix{Float64}, Vector{Int64}, Vector{LsqFit.LMState{LsqFit.LevenbergMarquardt}}}([0.10526315789421554, 41.48587653283662, 0.3298154525753707, 0.9199999999988385, 1.6719872343491422], [-0.8947368421057844, 0.10526315789421559, 0.10526315789421559, 0.10526315789421559, 0.10526315789421559, 0.10526315789421559, 0.10526315789421559, 0.1052631578…	Plot{Plots.GRBackend() n=3}	0.6759676114805091	0.8147368421046229	0.625	0.75	1234
75	1500	48	0.3113455108462787	0.24563446923555313	0.44302001991816814	0.48572297527947983	0.19122928836841968	42.78594216547476	0.34376951068741146	0.0	0.6562304797433653	LsqFit.LsqFitResult{Vector{Float64}, Vector{Float64}, Matrix{Float64}, Vector{Int64}, Vector{LsqFit.LMState{LsqFit.LevenbergMarquardt}}}([0.24999999999798667, 19.378392381316, 0.18865232586705893, 0.6896551724138054, 2.4228755360935272], [0.24999999999798667, 0.24999999999798667, 0.24999999999798667, 0.24999999999798667, -0.7500000000020133, 0.24999999999798667, -0.7500000000020133, 0.24999999999…	Plot{Plots.GRBackend() n=3}	0.8225580849542942	0.4396551724158187	0.25	0.4375	1234
76	1500	48	0.26086854078724686	0.3079147710892123	0.43121668812354086	0.7485576084801435	0.6746145454145998	28.207304699430335	0.8255043735079233	0.0	0.17475292764112346	LsqFit.LsqFitResult{Vector{Float64}, Vector{Float64}, Matrix{Float64}, Vector{Int64}, Vector{LsqFit.LMState{LsqFit.LevenbergMarquardt}}}([0.23032890595618358, 15.741634398920603, 1.0, 1.0, 87.83002058389886], [0.2303289059561836, 0.2303289059561836, -0.7696710940438164, 0.2303289059561836, 0.2303289059561836, 0.2303289059561836, 0.2303289059561836, -0.7696710940438164, 0.2303289059561836, -0.7696…	Plot{Plots.GRBackend() n=3}	0.27193553457380426	0.7696710940438164	0.0	0.6875	1234
77	1500	48	0.19934937660791058	0.2860511295756921	0.5145994938163972	0.7522611069710909	0.2804463523033085	22.634484807520337	0.3555628929482466	0.0	0.644423003237435	LsqFit.LsqFitResult{Vector{Float64}, Vector{Float64}, Matrix{Float64}, Vector{Int64}, Vector{LsqFit.LMState{LsqFit.LevenbergMarquardt}}}([0.21052631579586212, 32.053299035266974, 0.40380719232440143, 0.9600000000000862, 25.327981992889075], [0.21052631579586212, 0.21052631579586212, 0.21052631579586212, 0.21052631579586212, 0.21052631579586212, 0.21052631579586212, 0.21052631579586212, 0.21052631…	Plot{Plots.GRBackend() n=3}	0.6409260249110921	0.7494736842042241	0.3125	0.6875	1234
78	1500	48	0.03577324445143636	0.7433077586527206	0.22091899689584302	0.30405341034454514	0.9298435654989015	10.276759000720714	0.21941851064524465	0.0	0.7709080930311284	LsqFit.LsqFitResult{Vector{Float64}, Vector{Float64}, Matrix{Float64}, Vector{Int64}, Vector{LsqFit.LMState{LsqFit.LevenbergMarquardt}}}([0.3956524325543401, 29.195628597923708, 0.2810149162931767, 0.911692862270164, 2.5735579259901025], [0.3956524325543401, -0.6043475674456599, 0.3956524325543401, 0.3956524325543401, 0.3956524325543401, 0.3956524325543401, -0.6043475674456599, 0.3956524325543401…	Plot{Plots.GRBackend() n=3}	0.7310387803651093	0.5160404297158239	0.25	0.5625	1234
79	1500	48	0.10254606299982715	0.500292198739962	0.39716173826021084	0.9726857990548998	0.0029208049542737147	8.806679589787992	0.7682403164821243	0.0	0.24549609341524825	LsqFit.LsqFitResult{Vector{Float64}, Vector{Float64}, Matrix{Float64}, Vector{Int64}, Vector{LsqFit.LMState{LsqFit.LevenbergMarquardt}}}([0.007100895092095282, 6.869099836212752, 1.0, 1.0, 2.6980760942753674], [0.007100895092095327, 0.007100895092095327, 0.007100895092095327, 0.007100895092095327, 0.007100895092095327, 0.007100895092095327, 0.007100895092095327, 0.007100895092095327, 0.0071008950…	Plot{Plots.GRBackend() n=3}	0.21065261639767718	0.8398949289498762	-0.375	0.875	1234
80	1500	48	0.3608149230461528	0.17886242565889243	0.4603226512949547	0.9479146378021197	0.3628573935587647	20.203147115530463	0.3746093507905577	0.0	0.6253652479049272	LsqFit.LsqFitResult{Vector{Float64}, Vector{Float64}, Matrix{Float64}, Vector{Int64}, Vector{LsqFit.LMState{LsqFit.LevenbergMarquardt}}}([0.06249999999965148, 17.929660090361068, 0.18233591175905323, 0.7931034482755077, 2.544045948567995], [0.0624999999996515, 0.0624999999996515, 0.0624999999996515, 0.0624999999996515, 0.0624999999996515, 0.0624999999996515, 0.0624999999996515, 0.0624999999996515…	Plot{Plots.GRBackend() n=3}	0.829881936340355	0.7306034482758562	0.4375	0.5625	1234
81	1500	48	0.2889633219634145	0.33761876278881564	0.37341791524776996	0.05344721490876658	0.8987198365434734	33.453447574942295	0.9461972480275842	0.0	0.058376079225747696	LsqFit.LsqFitResult{Vector{Float64}, Vector{Float64}, Matrix{Float64}, Vector{Int64}, Vector{LsqFit.LMState{LsqFit.LevenbergMarquardt}}}([0.6551724137931034, 252.4792133202791, 0.8341843849426045, 1.0, 30.457156888453014], [-0.3448275862068966, -0.3448275862068966, -0.3448275862068966, 0.6551724137931034, -0.3448275862068966, -0.3448275862068966, -0.3448275862068966, -0.3448275862068966, -0.34482…	Plot{Plots.GRBackend() n=3}	0.1788418758916972	0.3448275862068966	0.3125	0.1875	1234
82	1500	48	0.21811791636605307	0.6019732783583828	0.1799088052755642	0.9925831253745354	0.8149742579429993	4.025149929252947	0.6625377784115631	0.0	0.3776177165523413	LsqFit.LsqFitResult{Vector{Float64}, Vector{Float64}, Matrix{Float64}, Vector{Int64}, Vector{LsqFit.LMState{LsqFit.LevenbergMarquardt}}}([0.0, 33.76256414315668, 0.3532598937067729, 0.9200000000000381, 2.406887454935738], [0.0, 0.0, 0.0, 0.0, 0.0, 0.0, 0.0, 0.0, 0.0, 0.0, 0.0, 0.0, 0.0, 0.0, 0.0, 0.0, -0.07999999999996188, -0.07999999999996188, -0.07999999999996188, -0.07999999999996188, -0.07999…	Plot{Plots.GRBackend() n=3}	0.659095494271068	0.9200000000000381	0.4375	1.0	1234
83	1500	48	0.35638218412388484	0.10865223798269635	0.5349655778934188	0.7236658101335809	0.19062420702181382	19.862535389861826	0.31462179557074554	0.0	0.6852810900849916	LsqFit.LsqFitResult{Vector{Float64}, Vector{Float64}, Matrix{Float64}, Vector{Int64}, Vector{LsqFit.LMState{LsqFit.LevenbergMarquardt}}}([0.057130781221240705, 20.500820819475845, 0.3005408595019433, 0.890753498319311, 6.176361914131013], [0.05713078122124071, 0.05713078122124071, 0.05713078122124071, 0.05713078122124071, 0.05713078122124071, 0.05713078122124071, 0.05713078122124071, 0.0571307812…	Plot{Plots.GRBackend() n=3}	0.730978282628785	0.8336227170980703	0.1875	0.75	1234
84	1500	48	0.5372156249058249	0.06668122060794805	0.39610315448622707	0.6268966867310406	0.1850457208411629	9.460484000682289	0.9847698289082345	0.0	0.08114727047978632	LsqFit.LsqFitResult{Vector{Float64}, Vector{Float64}, Matrix{Float64}, Vector{Int64}, Vector{LsqFit.LMState{LsqFit.LevenbergMarquardt}}}([0.1562499999968712, 147.65300580828352, 0.9729087878200291, 0.7800006492517709, 0.25870060253639837], [0.15624999999687117, 0.15624999999687117, 0.15624999999687117, -0.8437500000031288, 0.15624999999687117, -0.8437500000031288, 0.15624999999687117, 0.156249999…	Plot{Plots.GRBackend() n=3}	0.019519147110499735	0.406249993568357	-0.4375	0.375	1234
85	1500	48	0.4118982867869265	0.21959282019063392	0.36850889302243955	0.9998278723216334	0.8129252129399398	14.690609986679547	0.8057226615287596	0.0	0.1980896216082781	LsqFit.LsqFitResult{Vector{Float64}, Vector{Float64}, Matrix{Float64}, Vector{Int64}, Vector{LsqFit.LMState{LsqFit.LevenbergMarquardt}}}([0.0022927810433091417, 5.851828125183798, 1.0, 1.0, 2.257034724144761], [0.0022927810433091, 0.0022927810433091, 0.0022927810433091, 0.0022927810433091, 0.0022927810433091, 0.0022927810433091, 0.0022927810433091, 0.0022927810433091, 0.0022927810433091, 0.002292…	Plot{Plots.GRBackend() n=3}	0.22911764859537254	0.7889853468975928	0.0	0.8125	1234
86	1500	48	0.33497531774289113	0.3077051536297742	0.35731952862733474	0.12078917661382516	0.7541182783075022	4.48760906884581	0.9496874226173151	0.0	0.17791198291950128	LsqFit.LsqFitResult{Vector{Float64}, Vector{Float64}, Matrix{Float64}, Vector{Int64}, Vector{LsqFit.LMState{LsqFit.LevenbergMarquardt}}}([0.576923076923077, 131.92916244802478, 0.6659298913619166, 1.0, 22.47185205098706], [-0.423076923076923, 0.576923076923077, 0.576923076923077, 0.576923076923077, -0.423076923076923, -0.423076923076923, -0.423076923076923, 0.576923076923077, -0.423076923076923, …	Plot{Plots.GRBackend() n=3}	0.3522938773762694	0.423076923076923	0.3125	0.375	1234
87	1500	48	0.48346004158482186	0.04004399416551412	0.476495964249664	0.5051755056801848	0.47111265630749566	47.22817886887752	0.8926180712605449	0.0	0.10751434340634303	LsqFit.LsqFitResult{Vector{Float64}, Vector{Float64}, Matrix{Float64}, Vector{Int64}, Vector{LsqFit.LMState{LsqFit.LevenbergMarquardt}}}([0.27586206896755683, 112.5827981318273, 0.8409227548043394, 0.8129115386210273, 0.3677879439754032], [0.27586206896755683, -0.7241379310324432, 0.27586206896755683, -0.7241379310324432, 0.27586206896755683, 0.27586206896755683, 0.27586206896755683, 0.2758620689…	Plot{Plots.GRBackend() n=3}	0.14198570172170488	0.5366379214461793	0.0	0.5	1234
88	1500	48	0.16189023175343106	0.5201943158919233	0.3179154523546456	0.2864682998851591	0.17906991551526863	37.8559889894384	0.9929658954585647	0.0	0.022060602833671443	LsqFit.LsqFitResult{Vector{Float64}, Vector{Float64}, Matrix{Float64}, Vector{Int64}, Vector{LsqFit.LMState{LsqFit.LevenbergMarquardt}}}([0.8124999999987031, 3.7016878946594836, 0.000132695076197194, 0.7187499999985525, 1.3603616662100564], [-0.18750000000129685, -0.18750000000129685, 0.8124999999987031, -0.18750000000129685, -0.18750000000129685, -0.18750000000129685, 0.8124999999987031, -0.1875…	Plot{Plots.GRBackend() n=3}	0.9998714719047352	-0.09375000000015066	0.0625	-0.1875	1234
89	1500	48	0.3180357152231273	0.49629654470495244	0.18566774007192027	0.43211765419546233	0.33863615327285923	20.927864177198675	0.6684538283191443	0.0	0.33159244306122293	LsqFit.LsqFitResult{Vector{Float64}, Vector{Float64}, Matrix{Float64}, Vector{Int64}, Vector{LsqFit.LMState{LsqFit.LevenbergMarquardt}}}([0.25145048869394077, 0.4890286627358688, 1.0, 1.0, 1.2736346584561609], [0.2514504886939408, 0.2514504886939408, 0.2514504886939408, -0.7485495113060592, 0.2514504886939408, 0.2514504886939408, 0.2514504886939408, -0.7485495113060592, -0.7485495113060592, 0.251…	Plot{Plots.GRBackend() n=3}	0.78985420681094	0.438937147259457	0.0	0.5	1234
91	1500	48	0.6661617428965038	0.23875278700405234	0.09508547009944388	0.265096129776222	0.6759694231287956	39.25198658654715	0.43249399931877996	0.0	0.5675059996065599	LsqFit.LsqFitResult{Vector{Float64}, Vector{Float64}, Matrix{Float64}, Vector{Int64}, Vector{LsqFit.LMState{LsqFit.LevenbergMarquardt}}}([0.2413793103445698, 110.70454929066571, 0.8614056967399207, 0.7499999999999764, 7.9099204035299335], [-0.7586206896554302, 0.24137931034456983, 0.24137931034456983, 0.24137931034456983, 0.24137931034456983, -0.7586206896554302, 0.24137931034456983, -0.758620689…	Plot{Plots.GRBackend() n=3}	0.15838263564559396	0.5086206896554065	0.125	0.5625	1234
92	1500	48	0.32434822435762156	0.4948620053865742	0.18078977025580423	0.31487009648206943	0.21252263590613252	49.99612525589249	0.11815195687046831	0.0	0.8817937136719418	LsqFit.LsqFitResult{Vector{Float64}, Vector{Float64}, Matrix{Float64}, Vector{Int64}, Vector{LsqFit.LMState{LsqFit.LevenbergMarquardt}}}([0.4210526315799385, 130.84767137922145, 0.2802906187470038, 0.7241379310331264, 4.781239923324028], [-0.5789473684200614, 0.4210526315799385, 0.4210526315799385, 0.4210526315799385, -0.5789473684200614, -0.5789473684200614, -0.5789473684200614, -0.5789473684200…	Plot{Plots.GRBackend() n=3}	0.724017056910147	0.3030852994531879	-0.0625	0.1875	1234
93	1500	48	0.5448669292019825	0.23733419995958316	0.21779887083843436	0.09910406125655657	0.19762256443066661	24.602018136626825	0.4063103346536585	0.0	0.5936878311576285	LsqFit.LsqFitResult{Vector{Float64}, Vector{Float64}, Matrix{Float64}, Vector{Int64}, Vector{LsqFit.LMState{LsqFit.LevenbergMarquardt}}}([0.12500000000047923, 8.461479508213024, 0.03427498532698217, 0.5312499999995961, 2.4854889851020325], [-0.8749999999995208, 0.12500000000047923, 0.12500000000047923, 0.12500000000047923, 0.12500000000047923, 0.12500000000047923, 0.12500000000047923, 0.125000000…	Plot{Plots.GRBackend() n=3}	0.9700858145771492	0.4062499999991169	-0.0625	0.4375	1234
94	1500	48	0.16267666289129062	0.3747135199195204	0.462609817189189	0.01972030554136306	0.5779015711687816	25.712351521098952	0.8852350253566721	0.0	0.11674738209694342	LsqFit.LsqFitResult{Vector{Float64}, Vector{Float64}, Matrix{Float64}, Vector{Int64}, Vector{LsqFit.LMState{LsqFit.LevenbergMarquardt}}}([0.8550269798655066, 69.55951182589604, 0.7794479732792964, 0.8299945283628986, 1.8661246560689297], [-0.14497302013449342, -0.14497302013449342, -0.14497302013449342, -0.14497302013449342, 0.8550269798655066, -0.14497302013449342, -0.14497302013449342, -0.14497…	Plot{Plots.GRBackend() n=3}	0.23049467526074785	-0.0250324515026078	0.5	0.0	1234
95	1500	48	0.24896913810981566	0.31484148890506963	0.43618937298511473	0.3494237755718965	0.14157840196882376	35.6199946661601	0.09672231905443485	0.0	0.9023961901895774	LsqFit.LsqFitResult{Vector{Float64}, Vector{Float64}, Matrix{Float64}, Vector{Int64}, Vector{LsqFit.LMState{LsqFit.LevenbergMarquardt}}}([0.5624999999992222, 12.227139488854279, 0.04901842730032662, 0.8749999999996022, 2.2157652820563656], [0.5624999999992222, 0.5624999999992222, 0.5624999999992222, -0.4375000000007778, -0.4375000000007778, -0.4375000000007778, 0.5624999999992222, -0.437500000000…	Plot{Plots.GRBackend() n=3}	0.9549866019746249	0.31250000000038003	0.25	0.375	1234
96	1500	48	0.29535033444114384	0.32549039413565234	0.3791592714232038	0.8352204309627818	0.9090393428686885	6.821880012910531	0.8267564559324496	0.0	0.21193778465955698	LsqFit.LsqFitResult{Vector{Float64}, Vector{Float64}, Matrix{Float64}, Vector{Int64}, Vector{LsqFit.LMState{LsqFit.LevenbergMarquardt}}}([0.06896551723963927, 119.4139541163481, 0.817274281807759, 0.9375078310413896, 0.4821032303560981], [0.06896551723963928, 0.06896551723963928, 0.06896551723963928, 0.06896551723963928, 0.06896551723963928, 0.06896551723963928, 0.06896551723963928, 0.06896551723…	Plot{Plots.GRBackend() n=3}	0.1723517333690202	0.8685344827519439	0.1875	0.9375	1234
97	1500	48	0.5937118586178438	0.26749803254322485	0.13879010883893134	0.46912953504151345	0.8911872469877435	23.792432197277236	0.6169035054243437	0.0	0.3831011009688093	LsqFit.LsqFitResult{Vector{Float64}, Vector{Float64}, Matrix{Float64}, Vector{Int64}, Vector{LsqFit.LMState{LsqFit.LevenbergMarquardt}}}([0.19254127667343607, 68.73474644988836, 0.5329260627707597, 1.0, 0.049208607520128844], [0.192541276673436, -0.807458723326564, 0.192541276673436, 0.192541276673436, 0.192541276673436, 0.192541276673436, 0.192541276673436, -0.807458723326564, 0.192541276673436,…	Plot{Plots.GRBackend() n=3}	0.3336221713751437	0.7113827619855094	0.25	0.75	1234
98	1500	48	0.24614727618113888	0.5666781999400192	0.18717452387884187	0.45341064651956886	0.6935537668882017	2.281636389571229	0.3247870614448316	0.0	0.5894753382664135	LsqFit.LsqFitResult{Vector{Float64}, Vector{Float64}, Matrix{Float64}, Vector{Int64}, Vector{LsqFit.LMState{LsqFit.LevenbergMarquardt}}}([0.4999999938094299, 16.13796095699928, 0.044165619500350556, 0.9374999974667508, 4.131430585530885], [-0.5000000061905701, -0.5000000061905701, -0.5000000061905701, 0.4999999938094299, -0.5000000061905701, 0.4999999938094299, 0.4999999938094299, -0.500000006190…	Plot{Plots.GRBackend() n=3}	0.9605249780432463	0.43750000365732095	0.5	0.5	1234
99	1500	48	0.19313425296083106	0.28172842810520793	0.525137318933961	0.4833421440654866	0.051933614356909574	34.53377580851931	0.7279133394892194	0.0	0.2720890650331976	LsqFit.LsqFitResult{Vector{Float64}, Vector{Float64}, Matrix{Float64}, Vector{Int64}, Vector{LsqFit.LMState{LsqFit.LevenbergMarquardt}}}([0.3449992113084944, 85.04236168819071, 0.7765861688430459, 0.8902966216882999, 3.274671950088187], [0.3449992113084944, 0.3449992113084944, -0.6550007886915056, -0.6550007886915056, -0.6550007886915056, 0.3449992113084944, 0.3449992113084944, 0.3449992113084944…	Plot{Plots.GRBackend() n=3}	0.2378103412915893	0.5452974103798055	-0.3125	0.5625	1234
100	1500	48	0.23193057121576727	0.35905399113238445	0.4090154376518483	0.3576506977082399	0.9152000314016768	9.225938648646581	0.08192915798560252	0.0	0.8763644270733846	LsqFit.LsqFitResult{Vector{Float64}, Vector{Float64}, Matrix{Float64}, Vector{Int64}, Vector{LsqFit.LMState{LsqFit.LevenbergMarquardt}}}([0.42105263157936784, 37.87388718618701, 0.33988410093308463, 0.9200000000011813, 2.7534953935776953], [-0.5789473684206321, 0.42105263157936784, 0.42105263157936784, 0.42105263157936784, 0.42105263157936784, 0.42105263157936784, 0.42105263157936784, -0.57894736…	Plot{Plots.GRBackend() n=3}	0.6721942915432663	0.4989473684218135	0.375	0.5	1234
101	1500	48	0.06300375489710286	0.4903052377694857	0.44669100733341144	0.24386750642126853	0.7401524146019482	7.271182107748253	0.7177604474625066	0.0	0.2981168513306289	LsqFit.LsqFitResult{Vector{Float64}, Vector{Float64}, Matrix{Float64}, Vector{Int64}, Vector{LsqFit.LMState{LsqFit.LevenbergMarquardt}}}([0.7322415166301184, 75.9609722506186, 0.5085035056072568, 1.0, 0.03967152529984405], [0.7322415166301184, -0.2677584833698816, -0.2677584833698816, -0.2677584833698816, -0.2677584833698816, -0.2677584833698816, -0.2677584833698816, -0.2677584833698816, -0.26775…	Plot{Plots.GRBackend() n=3}	0.3496376194441402	0.23287147784208762	0.375	0.125	1234
102	1500	48	0.5871382879977581	0.22502247164139025	0.18783924036085164	0.5318787247031249	0.7674906637023342	49.89512493927318	0.01154584310957163	0.0	0.9795148268022598	LsqFit.LsqFitResult{Vector{Float64}, Vector{Float64}, Matrix{Float64}, Vector{Int64}, Vector{LsqFit.LMState{LsqFit.LevenbergMarquardt}}}([0.24800649439486847, 1.0209393300685825, 0.4729312424134455, 1.0, 1.1339835949485086], [-0.7519935056051316, 0.24800649439486844, -0.7519935056051316, 0.24800649439486844, 0.24800649439486844, 0.24800649439486844, 0.24800649439486844, 0.24800649439486844, -0.75…	Plot{Plots.GRBackend() n=3}	0.6890029977747343	0.5471281593768911	0.4375	0.6875	1234
103	1500	48	0.2520013021717094	0.42746183806262444	0.32053685976566615	0.15723689582920253	0.1302000849725311	22.625765043452482	0.37801641155805665	0.0	0.6219750941045173	LsqFit.LsqFitResult{Vector{Float64}, Vector{Float64}, Matrix{Float64}, Vector{Int64}, Vector{LsqFit.LMState{LsqFit.LevenbergMarquardt}}}([0.5770245763079243, 76.55730237827578, 0.6436083078967197, 0.8631898287707643, 26.638244861460127], [-0.42297542369207575, -0.42297542369207575, -0.42297542369207575, -0.42297542369207575, 0.5770245763079243, 0.5770245763079243, 0.5770245763079243, -0.422975423…	Plot{Plots.GRBackend() n=3}	0.3877959201071687	0.2861652524628401	0.1875	0.25	1234
104	1500	48	0.18997304422068484	0.4217941296106521	0.388232826168663	0.7132888446658292	0.7945159871188763	26.52832290825865	0.12691274766893712	0.0	0.8718086689879232	LsqFit.LsqFitResult{Vector{Float64}, Vector{Float64}, Matrix{Float64}, Vector{Int64}, Vector{LsqFit.LMState{LsqFit.LevenbergMarquardt}}}([0.24999999999824077, 10.711443411438683, 0.2458736199317552, 0.9655172413794908, 8.033950638123917], [0.24999999999824074, 0.24999999999824074, 0.24999999999824074, 0.24999999999824074, 0.24999999999824074, 0.24999999999824074, 0.24999999999824074, -0.750000000…	Plot{Plots.GRBackend() n=3}	0.80562797992147	0.7155172413812501	0.6875	0.6875	1234
105	1500	48	0.4545566115026247	0.33759628830596605	0.20784710019140917	0.011953095525349067	0.07035298705589788	13.195253515668048	0.22292325425088166	0.0	0.7731811194585294	LsqFit.LsqFitResult{Vector{Float64}, Vector{Float64}, Matrix{Float64}, Vector{Int64}, Vector{LsqFit.LMState{LsqFit.LevenbergMarquardt}}}([0.40624999999614675, 140.1909049661032, 0.9778859282873218, 0.9021368324665743, 0.2635351793084018], [-0.5937500000038533, -0.5937500000038533, 0.40624999999614675, -0.5937500000038533, 0.40624999999614675, 0.40624999999614675, 0.40624999999614675, -0.593750000…	Plot{Plots.GRBackend() n=3}	0.016936915497235416	0.2812499953387242	-0.125	0.125	1234
106	1500	48	0.4133096182697285	0.3820306781795417	0.2046597035507298	0.33374086609156106	0.6088734491173	2.701954026966813	0.20643492573531685	0.0	0.6670417745290703	LsqFit.LsqFitResult{Vector{Float64}, Vector{Float64}, Matrix{Float64}, Vector{Int64}, Vector{LsqFit.LMState{LsqFit.LevenbergMarquardt}}}([0.06250000149076256, 15.145059614838157, 0.05125975357142631, 0.7499999857919127, 3.1248775035044885], [0.06250000149076251, 0.06250000149076251, 0.06250000149076251, 0.06250000149076251, 0.06250000149076251, 0.06250000149076251, -0.9374999985092375, 0.06250000…	Plot{Plots.GRBackend() n=3}	0.9535216245411009	0.6874999843011502	0.4375	0.75	1234
107	1500	48	0.14447967152698177	0.11193014619344292	0.7435901822795753	0.7880886672801435	0.6677324731720367	32.41188148336265	0.013737422697198909	0.0	0.9709873498875374	LsqFit.LsqFitResult{Vector{Float64}, Vector{Float64}, Matrix{Float64}, Vector{Int64}, Vector{LsqFit.LMState{LsqFit.LevenbergMarquardt}}}([0.12499999999999359, 4.759711591616742, 0.013365550044686437, 0.9687499999998408, 2.880700845443131], [0.12499999999999356, 0.12499999999999356, 0.12499999999999356, 0.12499999999999356, 0.12499999999999356, 0.12499999999999356, 0.12499999999999356, 0.124999999…	Plot{Plots.GRBackend() n=3}	0.9897207222713685	0.8437499999998472	0.5625	0.8125	1234
108	1500	48	0.20693938860630048	0.4015542682085112	0.39150634318518845	0.3927090619983309	0.894317184689865	48.61702671934025	0.4307886152191538	0.0	0.5692113847643655	LsqFit.LsqFitResult{Vector{Float64}, Vector{Float64}, Matrix{Float64}, Vector{Int64}, Vector{LsqFit.LMState{LsqFit.LevenbergMarquardt}}}([0.36683032314940434, 6.667026957405161, 0.9988375570195258, 1.0, 379.2263949061088], [0.36683032314940434, 0.36683032314940434, 0.36683032314940434, 0.36683032314940434, 0.36683032314940434, 0.36683032314940434, 0.36683032314940434, -0.6331696768505957, -0.6331…	Plot{Plots.GRBackend() n=3}	0.61745568410074	0.6331696768505957	0.4375	0.6875	1234
109	1500	48	0.0806470890254379	0.48855460555303026	0.43079830542153175	0.7484658995659872	0.1984820043628872	24.69785290580112	0.7743550800369412	0.0	0.2257984584495135	LsqFit.LsqFitResult{Vector{Float64}, Vector{Float64}, Matrix{Float64}, Vector{Int64}, Vector{LsqFit.LMState{LsqFit.LevenbergMarquardt}}}([0.09565797305002224, 4.644825177603857, 0.9697013676163413, 1.0, 2.5021760939434636], [0.09565797305002222, 0.09565797305002222, -0.9043420269499778, 0.09565797305002222, 0.09565797305002222, -0.9043420269499778, 0.09565797305002222, 0.09565797305002222, 0.0956…	Plot{Plots.GRBackend() n=3}	0.2940670313228301	0.7716993671408251	-0.1875	0.75	1234
110	1500	48	0.18563436580930956	0.16235969451541868	0.6520059396752718	0.7719208765691841	0.9540603410731745	49.84263167233151	0.8313494671346204	0.0	0.16865501698301483	LsqFit.LsqFitResult{Vector{Float64}, Vector{Float64}, Matrix{Float64}, Vector{Int64}, Vector{LsqFit.LMState{LsqFit.LevenbergMarquardt}}}([0.1379310344817751, 123.28535747911357, 0.8166960617674438, 0.9375213529615471, 0.4218367087723481], [0.13793103448177513, 0.13793103448177513, -0.8620689655182249, 0.13793103448177513, 0.13793103448177513, 0.13793103448177513, 0.13793103448177513, 0.1379310344…	Plot{Plots.GRBackend() n=3}	0.17085102951295494	0.7995689655030142	0.0625	0.75	1234
111	1500	48	0.3182166071472897	0.3953151453617079	0.2864682474910025	0.47353425431630924	0.2782995626608167	45.545095652044786	0.2440220970304745	0.0	0.7559775757780036	LsqFit.LsqFitResult{Vector{Float64}, Vector{Float64}, Matrix{Float64}, Vector{Int64}, Vector{LsqFit.LMState{LsqFit.LevenbergMarquardt}}}([0.36842105263159747, 45.874014853338, 0.3317775225829854, 0.8799999999995649, 1.6992873750129325], [0.3684210526315974, -0.6315789473684026, -0.6315789473684026, -0.6315789473684026, 0.3684210526315974, 0.3684210526315974, 0.3684210526315974, -0.631578947368402…	Plot{Plots.GRBackend() n=3}	0.6736649584154126	0.5115789473679675	0.25	0.5	1234
112	1500	48	0.37820842942974814	0.6100186795225816	0.011772891047670299	0.9190174901836465	0.7824944945629764	41.38387483089474	0.8725884428309281	0.0	0.1275351850538839	LsqFit.LsqFitResult{Vector{Float64}, Vector{Float64}, Matrix{Float64}, Vector{Int64}, Vector{LsqFit.LMState{LsqFit.LevenbergMarquardt}}}([0.115387483788093, 40.45514111252909, 0.6095541710654593, 1.0, 0.07733396112837729], [0.11538748378809305, 0.11538748378809305, 0.11538748378809305, 0.11538748378809305, -0.884612516211907, 0.11538748378809305, 0.11538748378809305, 0.11538748378809305, 0.115387…	Plot{Plots.GRBackend() n=3}	0.2612522591374934	0.6966150580062255	0.125	0.75	1234
113	1500	48	0.239621913077241	0.2096650888379855	0.5507129980847735	0.7076084170288253	0.18251118889899942	0.9119605314266921	0.5493230321313767	0.0	0.4889474769705017	LsqFit.LsqFitResult{Vector{Float64}, Vector{Float64}, Matrix{Float64}, Vector{Int64}, Vector{LsqFit.LMState{LsqFit.LevenbergMarquardt}}}([0.1253852952666165, 0.4853350439860963, 1.0, 1.0, 2.296615548123038], [0.12538529526661646, 0.12538529526661646, 0.12538529526661646, -0.8746147047333835, 0.12538529526661646, 0.12538529526661646, 0.12538529526661646, 0.12538529526661646, -0.8746147047333835, 0…	Plot{Plots.GRBackend() n=3}	0.835518050455979	0.6965956025944564	0.25	0.6875	1234
114	1500	48	0.20766726651910697	0.35789148898878875	0.4344412444921043	0.5346023896309391	0.7117846094914027	35.06746566683405	0.8551520209112777	0.0	0.14502489624967563	LsqFit.LsqFitResult{Vector{Float64}, Vector{Float64}, Matrix{Float64}, Vector{Int64}, Vector{LsqFit.LMState{LsqFit.LevenbergMarquardt}}}([0.24999999999867245, 155.35708540941474, 0.9744113416261151, 0.9172808038606614, 0.4577093247669964], [0.2499999999986725, 0.2499999999986725, 0.2499999999986725, -0.7500000000013275, 0.2499999999986725, 0.2499999999986725, 0.2499999999986725, -0.75000000000132…	Plot{Plots.GRBackend() n=3}	0.020795495874965653	0.5624999942103108	0.0	0.625	1234
115	1500	48	0.5805173715373605	0.25798721974293054	0.1614954087197089	0.9732717954034333	0.3522635492524864	32.92049041040666	0.8310905300690608	0.0	0.1690260889655591	LsqFit.LsqFitResult{Vector{Float64}, Vector{Float64}, Matrix{Float64}, Vector{Int64}, Vector{LsqFit.LMState{LsqFit.LevenbergMarquardt}}}([0.0, 65.60007684603139, 0.8036107243063975, 0.6332710546424861, 0.3024604813785829], [0.0, 0.0, 0.0, 0.0, 0.0, 0.0, 0.0, 0.0, 0.0, 0.0, 0.0, 0.0, 0.0, 0.0, 0.0, 0.0, -0.3749999994049805, -0.3749999994049805, 0.6250000005950195, 0.6250000005950195, 0.62500000059…	Plot{Plots.GRBackend() n=3}	0.16155355767589108	0.6250000005950195	-0.0625	0.625	1234
116	1500	48	0.13401361831930864	0.3820693191613105	0.4839170625193809	0.5615390379778356	0.6852844343123927	26.444393846742642	0.17971517402840131	0.0	0.8199598641503842	LsqFit.LsqFitResult{Vector{Float64}, Vector{Float64}, Matrix{Float64}, Vector{Int64}, Vector{LsqFit.LMState{LsqFit.LevenbergMarquardt}}}([0.2502080142102119, 1.4169903899050555, 1.0, 0.8331513966898838, 15.640108400339063], [0.2502080142102119, 0.2502080142102119, -0.7497919857897881, 0.2502080142102119, -0.7497919857897881, 0.2502080142102119, 0.2502080142102119, 0.2502080142102119, 0.2502080142…	Plot{Plots.GRBackend() n=3}	0.8641024318654351	0.5829319672510821	0.6875	0.5625	1234
117	1500	48	0.30155587791036786	0.3813838716255857	0.31706025046404634	0.4354573631815537	0.9921806631271135	29.50656784451673	0.2185915791344164	0.0	0.7813548920279908	LsqFit.LsqFitResult{Vector{Float64}, Vector{Float64}, Matrix{Float64}, Vector{Int64}, Vector{LsqFit.LMState{LsqFit.LevenbergMarquardt}}}([0.21052631579018807, 37.5585953559264, 0.35276898160315506, 0.9600000000006692, 4.340854808211319], [-0.7894736842098119, 0.2105263157901881, 0.2105263157901881, 0.2105263157901881, -0.7894736842098119, 0.2105263157901881, 0.2105263157901881, 0.2105263157901881…	Plot{Plots.GRBackend() n=3}	0.6646385048940782	0.7494736842104811	0.5	0.75	1234
118	1500	48	0.024352229991964854	0.5153622542376719	0.4602855157703632	0.9707917486271718	0.639819560379681	11.182050725832992	0.4384143195073569	0.0	0.5610912058093431	LsqFit.LsqFitResult{Vector{Float64}, Vector{Float64}, Matrix{Float64}, Vector{Int64}, Vector{LsqFit.LMState{LsqFit.LevenbergMarquardt}}}([0.05343074680347858, 4.158155225925061, 1.0, 1.0, 20.18751115812902], [0.05343074680347859, 0.05343074680347859, 0.05343074680347859, 0.05343074680347859, -0.9465692531965214, 0.05343074680347859, 0.05343074680347859, 0.05343074680347859, 0.05343074680347859, 0…	Plot{Plots.GRBackend() n=3}	0.5557053604447393	0.9465684605017437	0.3125	0.9375	1234
119	1500	48	0.3990601896969236	0.20918148467215128	0.39175832563092516	0.25213519960491926	0.3716860726178164	1.6884699673759496	0.7928489037460176	0.0	0.38520155742258655	LsqFit.LsqFitResult{Vector{Float64}, Vector{Float64}, Matrix{Float64}, Vector{Int64}, Vector{LsqFit.LMState{LsqFit.LevenbergMarquardt}}}([0.5630467012991514, 0.4967714770586427, 1.0, 1.0, 0.39947996084623655], [0.5630467012991514, -0.43695329870084865, 0.5630467012991514, -0.43695329870084865, 0.5630467012991514, 0.5630467012991514, 0.5630467012991514, -0.43695329870084865, -0.43695329870084865, …	Plot{Plots.GRBackend() n=3}	0.7436762719929105	0.1056852332999717	0.125	0.1875	1234
120	1500	48	0.028437911167757585	0.4665341618917435	0.5050279269404989	0.020062786953035427	0.2031059029508826	32.88268746237782	0.8825042246581214	0.0	0.11812758089678164	LsqFit.LsqFitResult{Vector{Float64}, Vector{Float64}, Matrix{Float64}, Vector{Int64}, Vector{LsqFit.LMState{LsqFit.LevenbergMarquardt}}}([0.9375, 1.2394067398418553, 0.0006475996846736344, 1.0, 2.3768767432879923], [-0.0625, -0.0625, -0.0625, -0.0625, -0.0625, -0.0625, -0.0625, -0.0625, -0.0625, -0.0625, 0.9375, -0.0625, -0.0625, -0.0625, -0.0625, -0.0625, -2.5242807843994797e-11, -2.524280784399…	Plot{Plots.GRBackend() n=3}	0.999560220627033	0.06249999997475719	0.3125	0.0625	1234
121	1500	48	0.5458056547375132	0.012047905877771837	0.44214643938471493	0.5704945963152066	0.505649453419414	8.602330435080752	0.28488038152085116	0.0	0.7057508227500042	LsqFit.LsqFitResult{Vector{Float64}, Vector{Float64}, Matrix{Float64}, Vector{Int64}, Vector{LsqFit.LMState{LsqFit.LevenbergMarquardt}}}([0.062499995913174906, 26.70567332658734, 0.09931731410605861, 0.9175672062115192, 0.03187352586246558], [0.0624999959131749, 0.0624999959131749, 0.0624999959131749, 0.0624999959131749, 0.0624999959131749, 0.0624999959131749, 0.0624999959131749, -0.9375000040868…	Plot{Plots.GRBackend() n=3}	0.7293009979389682	0.7353204086387884	0.5	0.75	1234
122	1500	48	0.43404417733281	0.3021738253731215	0.26378199729406854	0.13210609000969975	0.6732886002961767	16.657441340275327	0.7850576471774249	0.0	0.21659216119398575	LsqFit.LsqFitResult{Vector{Float64}, Vector{Float64}, Matrix{Float64}, Vector{Int64}, Vector{LsqFit.LMState{LsqFit.LevenbergMarquardt}}}([0.5828333742771585, 8.890703668821713, 0.8772822172731423, 1.0, 0.5540316108073445], [-0.41716662572284147, -0.41716662572284147, 0.5828333742771585, -0.41716662572284147, -0.41716662572284147, -0.41716662572284147, -0.41716662572284147, 0.5828333742771585, 0.5…	Plot{Plots.GRBackend() n=3}	0.16334335467506478	0.22886731707135632	0.125	0.125	1234
123	1500	48	0.3470912561222257	0.4315887179934582	0.22132002588431615	0.1328453520278332	0.5412469282816315	4.543414094457665	0.28467701277871016	0.0	0.670338453401397	LsqFit.LsqFitResult{Vector{Float64}, Vector{Float64}, Matrix{Float64}, Vector{Int64}, Vector{LsqFit.LMState{LsqFit.LevenbergMarquardt}}}([0.769230768105441, 90.11092539898988, 0.6104900739242043, 0.727272728456695, 2.1034914430040503], [-0.230769231894559, 0.769230768105441, -0.230769231894559, 0.769230768105441, -0.230769231894559, -0.230769231894559, -0.230769231894559, -0.230769231894559, -0.2…	Plot{Plots.GRBackend() n=3}	0.39659713920837303	-0.041958039648746004	0.375	0.0	1234
124	1500	48	0.14833436970692906	0.6871167182417871	0.16454891205128389	0.633785775429704	0.8635669490311719	24.422962980058816	0.0837265183188931	0.0	0.9112910312761049	LsqFit.LsqFitResult{Vector{Float64}, Vector{Float64}, Matrix{Float64}, Vector{Int64}, Vector{LsqFit.LMState{LsqFit.LevenbergMarquardt}}}([0.2500000000021041, 32.95220615993518, 0.1651121076221074, 0.8965517241401058, 1.2032236864336765], [0.2500000000021041, 0.2500000000021041, -0.7499999999978959, 0.2500000000021041, 0.2500000000021041, 0.2500000000021041, 0.2500000000021041, 0.2500000000021041,…	Plot{Plots.GRBackend() n=3}	0.8361272049066262	0.6465517241380017	0.3125	0.625	1234
125	1500	48	0.4901305618423087	0.19193832054783297	0.31793111760985837	0.5829760087886657	0.713651382527609	7.080845576431793	0.09094438762354518	0.0	0.8496658261207791	LsqFit.LsqFitResult{Vector{Float64}, Vector{Float64}, Matrix{Float64}, Vector{Int64}, Vector{LsqFit.LMState{LsqFit.LevenbergMarquardt}}}([0.18749999999891676, 28.20708614551441, 0.16213383439076784, 0.7931034482736874, 1.3553027987003914], [0.18749999999891676, 0.18749999999891676, 0.18749999999891676, -0.8125000000010832, 0.18749999999891676, 0.18749999999891676, 0.18749999999891676, -0.81250000…	Plot{Plots.GRBackend() n=3}	0.8402686421207115	0.6056034482747706	0.4375	0.625	1234
126	1500	48	0.16246722117536416	0.2258020224804741	0.6117307563441617	0.7969636462385106	0.5918636554803614	40.14700224366451	0.7336451460418991	0.0	0.26635541925879347	LsqFit.LsqFitResult{Vector{Float64}, Vector{Float64}, Matrix{Float64}, Vector{Int64}, Vector{LsqFit.LMState{LsqFit.LevenbergMarquardt}}}([0.03846153846155307, 91.15360043081002, 0.6759943777198988, 0.9473684210527776, 1.579701144214808], [0.03846153846155309, 0.03846153846155309, 0.03846153846155309, 0.03846153846155309, 0.03846153846155309, 0.03846153846155309, 0.03846153846155309, 0.03846153846…	Plot{Plots.GRBackend() n=3}	0.3289702070831998	0.9089068825912245	0.0	0.9375	1234
127	1500	48	0.3790424968484148	0.26900334600236975	0.35195415714921546	0.8562112981389391	0.646921899104375	37.65801628377127	0.432030431327473	0.0	0.5679695664035921	LsqFit.LsqFitResult{Vector{Float64}, Vector{Float64}, Matrix{Float64}, Vector{Int64}, Vector{LsqFit.LMState{LsqFit.LevenbergMarquardt}}}([0.08695652173838987, 75.45966651023974, 0.49329555870092345, 0.8181818181791378, 1.186207484359163], [-0.9130434782616101, 0.08695652173838986, 0.08695652173838986, 0.08695652173838986, 0.08695652173838986, -0.9130434782616101, 0.08695652173838986, 0.0869565217…	Plot{Plots.GRBackend() n=3}	0.5083434925575223	0.731225296440748	0.1875	0.6875	1234
128	1500	48	0.23360719567498298	0.582869615043073	0.18352318928194405	0.8939661130626626	0.5870489943344304	1.3581602376100843	0.486837857029911	0.0	0.5043047965168443	LsqFit.LsqFitResult{Vector{Float64}, Vector{Float64}, Matrix{Float64}, Vector{Int64}, Vector{LsqFit.LMState{LsqFit.LevenbergMarquardt}}}([0.12423915515130857, 1.076313534555349, 1.0, 1.0, 2.2604146570974764], [-0.8757608448486914, 0.12423915515130857, 0.12423915515130857, 0.12423915515130857, -0.8757608448486914, 0.12423915515130857, 0.12423915515130857, 0.12423915515130857, 0.12423915515130857, …	Plot{Plots.GRBackend() n=3}	0.6605147674800007	0.6929790617860486	0.5625	0.75	1234
129	1500	48	0.327249145806845	0.3328501108190397	0.33990074337411524	0.8055932445663643	0.9805822037793366	4.605600889934635	0.5821217481217675	0.0	0.433071310285148	LsqFit.LsqFitResult{Vector{Float64}, Vector{Float64}, Matrix{Float64}, Vector{Int64}, Vector{LsqFit.LMState{LsqFit.LevenbergMarquardt}}}([0.27585238921550786, 34.431341567113854, 0.9208057258244777, 1.0, 2.6147419326424424], [0.2758523892155078, 0.2758523892155078, 0.2758523892155078, 0.2758523892155078, 0.2758523892155078, 0.2758523892155078, 0.2758523892155078, 0.2758523892155078, 0.27585238921…	Plot{Plots.GRBackend() n=3}	0.1135001896332517	0.7237765235806914	0.3125	0.8125	1234
130	1500	48	0.17307099291341402	0.5255898300338707	0.30133917705271523	0.9516998969099775	0.04096614499254203	21.917730231958068	0.2608129186262247	0.0	0.7390371592502354	LsqFit.LsqFitResult{Vector{Float64}, Vector{Float64}, Matrix{Float64}, Vector{Int64}, Vector{LsqFit.LMState{LsqFit.LevenbergMarquardt}}}([0.05263158335113502, 37.66968099781961, 0.32602488510440586, 0.8965517178002945, 21.656008041189175], [0.05263158335113505, 0.05263158335113505, 0.05263158335113505, 0.05263158335113505, 0.05263158335113505, 0.05263158335113505, 0.05263158335113505, 0.052631583…	Plot{Plots.GRBackend() n=3}	0.703745460083177	0.8439201344491595	0.5	0.8125	1234
131	1500	48	0.2881390476497716	0.6604741829425472	0.051386769407681124	0.035167195839737264	0.7396025380142517	45.54667169759977	0.2795564506750736	0.0	0.720443484501897	LsqFit.LsqFitResult{Vector{Float64}, Vector{Float64}, Matrix{Float64}, Vector{Int64}, Vector{LsqFit.LMState{LsqFit.LevenbergMarquardt}}}([0.6874999999982991, 150.19381202710778, 0.9695153439652823, 0.9739468515227307, 0.44248477599790853], [-0.31250000000170086, -0.31250000000170086, -0.31250000000170086, -0.31250000000170086, -0.31250000000170086, -0.31250000000170086, -0.31250000000170086, 0.68…	Plot{Plots.GRBackend() n=3}	0.024313048799995962	0.2499999974635163	0.0625	0.25	1234
132	1500	48	0.3298326492591882	0.337985775168731	0.3321815755720808	0.05824470824891392	0.6848763379287093	5.144383583808565	0.8382045537307639	0.0	0.22941666105239755	LsqFit.LsqFitResult{Vector{Float64}, Vector{Float64}, Matrix{Float64}, Vector{Int64}, Vector{LsqFit.LMState{LsqFit.LevenbergMarquardt}}}([0.5937499988551701, 103.17045864235332, 0.9922739648134064, 1.0, 8.141197613289123], [0.5937499988551701, 0.5937499988551701, -0.4062500011448299, -0.4062500011448299, 0.5937499988551701, -0.4062500011448299, 0.5937499988551701, -0.4062500011448299, 0.593749998…	Plot{Plots.GRBackend() n=3}	0.03244966838360919	0.40622064582782713	0.4375	0.375	1234
133	1500	48	0.13263150022869621	0.3088469775643951	0.5585215222069086	0.45793980570556725	0.34941430627352	39.11380230312586	0.39601538980667206	0.0	0.6039846054018942	LsqFit.LsqFitResult{Vector{Float64}, Vector{Float64}, Matrix{Float64}, Vector{Int64}, Vector{LsqFit.LMState{LsqFit.LevenbergMarquardt}}}([0.4736842105281235, 38.06907189616439, 0.35033704060607795, 0.9200000000000363, 6.886398224907812], [-0.5263157894718765, 0.4736842105281235, 0.4736842105281235, -0.5263157894718765, 0.4736842105281235, -0.5263157894718765, 0.4736842105281235, 0.473684210528123…	Plot{Plots.GRBackend() n=3}	0.6711454521090792	0.44631578947191286	0.375	0.375	1234
134	1500	48	0.627892815609788	0.02189020574000559	0.3502169786502064	0.9827523515334002	0.14391489144270042	1.3113461906123502	0.3359465270300914	0.0	0.5517557848016001	LsqFit.LsqFitResult{Vector{Float64}, Vector{Float64}, Matrix{Float64}, Vector{Int64}, Vector{LsqFit.LMState{LsqFit.LevenbergMarquardt}}}([2.1478267488403133e-12, 2.5371770454805462, 0.008251865190230995, 0.49999999999980227, 10.595798571898225], [2.147837463439828e-12, 2.147837463439828e-12, 2.147837463439828e-12, 2.147837463439828e-12, 2.147837463439828e-12, 2.147837463439828e-12, 2.147837463439…	Plot{Plots.GRBackend() n=3}	0.9970330453156018	0.49999999999765443	0.25	0.375	1234
135	1500	48	0.7476731022402423	0.06398308181225061	0.18834381594750713	0.6242914498716605	0.9924111937224662	7.397963455697177	0.6842270505083445	0.0	0.32739747144887943	LsqFit.LsqFitResult{Vector{Float64}, Vector{Float64}, Matrix{Float64}, Vector{Int64}, Vector{LsqFit.LMState{LsqFit.LevenbergMarquardt}}}([0.17241379310324875, 136.46510670972822, 0.823052326343687, 1.0, 0.48817869090104193], [0.17241379310324878, 0.17241379310324878, 0.17241379310324878, 0.17241379310324878, 0.17241379310324878, 0.17241379310324878, -0.8275862068967512, -0.8275862068967512, -0.82…	Plot{Plots.GRBackend() n=3}	0.16802916172276627	0.8275842853802606	0.125	0.8125	1234
136	1500	48	0.25380561053332906	0.20994708238695858	0.5362473070797124	0.9174925156468394	0.946291514774765	15.048549833188908	0.7964869571113655	0.0	0.20654989318206884	LsqFit.LsqFitResult{Vector{Float64}, Vector{Float64}, Matrix{Float64}, Vector{Int64}, Vector{LsqFit.LMState{LsqFit.LevenbergMarquardt}}}([0.034482758619664634, 119.94152309387559, 0.8204656654598705, 1.0, 0.5290325538601656], [0.034482758619664655, 0.034482758619664655, 0.034482758619664655, 0.034482758619664655, 0.034482758619664655, 0.034482758619664655, 0.034482758619664655, 0.0344827586196646…	Plot{Plots.GRBackend() n=3}	0.17076378603840425	0.9655138401355916	0.1875	1.0	1234
137	1500	48	0.5862989258703597	0.04479038070619717	0.3689106934234432	0.22806773960085835	0.17170971402728896	19.00325240320099	0.9646170894753918	0.0	0.05708614340241154	LsqFit.LsqFitResult{Vector{Float64}, Vector{Float64}, Matrix{Float64}, Vector{Int64}, Vector{LsqFit.LMState{LsqFit.LevenbergMarquardt}}}([0.17504254664250507, 96.92908939598996, 0.7623896933872745, 0.5703043066344412, 1.3545795700398995], [0.17504254664250507, 0.17504254664250507, 0.17504254664250507, -0.8249574533574949, 0.17504254664250507, 0.17504254664250507, -0.8249574533574949, 0.1750425466…	Plot{Plots.GRBackend() n=3}	0.24117455830215495	0.395261759991936	-0.3125	0.25	1234
138	1500	48	0.2522147958209852	0.0403698392457103	0.7074153649333045	0.05786985496664698	0.785531089480221	2.3343160852541733	0.9991096407402922	0.0	0.2576927714406494	LsqFit.LsqFitResult{Vector{Float64}, Vector{Float64}, Matrix{Float64}, Vector{Int64}, Vector{LsqFit.LMState{LsqFit.LevenbergMarquardt}}}([0.4388971111795915, 0.7099315942059786, 1.0, 1.0, 1.6183421220977043], [0.4388971111795915, 0.4388971111795915, -0.5611028888204085, -0.5611028888204085, -0.5611028888204085, 0.4388971111795915, 0.4388971111795915, 0.4388971111795915, -0.5611028888204085, -0.56…	Plot{Plots.GRBackend() n=3}	0.7301728289742038	0.3783463255113203	0.6875	0.4375	1234
139	1500	48	0.12007300381607484	0.8557497870874855	0.024177209096439677	0.4271606894021218	0.33942063004832024	17.37915884502934	0.9919027876602937	0.0	0.044074736061540894	LsqFit.LsqFitResult{Vector{Float64}, Vector{Float64}, Matrix{Float64}, Vector{Int64}, Vector{LsqFit.LMState{LsqFit.LevenbergMarquardt}}}([0.5517241379300175, 121.6979384910727, 0.8275126090153653, 0.8750743217191076, 0.3636131627353936], [-0.4482758620699825, 0.5517241379300175, 0.5517241379300175, -0.4482758620699825, -0.4482758620699825, 0.5517241379300175, 0.5517241379300175, -0.44827586206998…	Plot{Plots.GRBackend() n=3}	0.15663678286618044	0.32327586132563346	0.0	0.25	1234
140	1500	48	0.4667840754133152	0.38186114733666227	0.15135477725002258	0.23700824496783346	0.12432818598297457	34.40178082123195	0.07128593024389263	0.0	0.9263134958511802	LsqFit.LsqFitResult{Vector{Float64}, Vector{Float64}, Matrix{Float64}, Vector{Int64}, Vector{LsqFit.LMState{LsqFit.LevenbergMarquardt}}}([0.26315789609180756, 38.36795154558136, 0.3237154138598224, 0.6551724107330859, 18.320972223232978], [-0.7368421039081925, -0.7368421039081925, -0.7368421039081925, 0.26315789609180756, 0.26315789609180756, 0.26315789609180756, 0.26315789609180756, 0.2631578960…	Plot{Plots.GRBackend() n=3}	0.7040130116791978	0.3920145146412783	-0.0625	0.375	1234
141	1500	48	0.34326627504877344	0.14466634863490457	0.5120673763163219	0.4005693476319747	0.14825510087842608	41.186469173058825	0.17983761546056254	0.0	0.820147649608739	LsqFit.LsqFitResult{Vector{Float64}, Vector{Float64}, Matrix{Float64}, Vector{Int64}, Vector{LsqFit.LMState{LsqFit.LevenbergMarquardt}}}([0.31257924957546696, 1.5141236168346786, 1.0, 0.7957047786223088, 20.035521708339523], [-0.6874207504245331, 0.31257924957546696, 0.31257924957546696, 0.31257924957546696, 0.31257924957546696, 0.31257924957546696, 0.31257924957546696, 0.31257924957546696, -0.68…	Plot{Plots.GRBackend() n=3}	0.8719360113070599	0.4831250795082573	0.25	0.4375	1234
142	1500	48	0.2747429865664417	0.3303455103752048	0.3949115030583535	0.4229888628824867	0.7343743122903477	8.202993196156461	0.6415667885081697	0.0	0.3640819833045039	LsqFit.LsqFitResult{Vector{Float64}, Vector{Float64}, Matrix{Float64}, Vector{Int64}, Vector{LsqFit.LMState{LsqFit.LevenbergMarquardt}}}([0.3227880763204687, 1.2522547423627022, 1.0, 1.0, 2.458082735400872], [0.3227880763204687, 0.3227880763204687, 0.3227880763204687, -0.6772119236795313, 0.3227880763204687, 0.3227880763204687, -0.6772119236795313, -0.6772119236795313, 0.3227880763204687, 0.32278…	Plot{Plots.GRBackend() n=3}	0.6294082764423852	0.5539673062742099	0.375	0.6875	1234
143	1500	48	0.677433711587729	0.08700071799541817	0.23556557041685275	0.9799984138548479	0.15330981957659406	34.07772422681036	0.7905765751344676	0.0	0.20944675615485087	LsqFit.LsqFitResult{Vector{Float64}, Vector{Float64}, Matrix{Float64}, Vector{Int64}, Vector{LsqFit.LMState{LsqFit.LevenbergMarquardt}}}([0.0, 139.8701049587171, 0.7674953919939093, 0.6842105263157895, 4.3656070141365335], [0.0, 0.0, 0.0, 0.0, 0.0, 0.0, 0.0, 0.0, 0.0, 0.0, 0.0, 0.0, 0.0, 0.0, 0.0, 0.0, 0.6842105263157895, 0.6842105263157895, 0.6842105263157895, -0.3157894736842105, -0.31578947368…	Plot{Plots.GRBackend() n=3}	0.24299679895777693	0.6842105263157895	-0.25	0.625	1234
144	1500	48	0.12436765730152134	0.5104001178693208	0.3652322248291578	0.8990895682288755	0.5491890530334926	20.273296417800026	0.4698786760309197	0.0	0.530118787339439	LsqFit.LsqFitResult{Vector{Float64}, Vector{Float64}, Matrix{Float64}, Vector{Int64}, Vector{LsqFit.LMState{LsqFit.LevenbergMarquardt}}}([0.0, 3.999740759290796, 1.0, 0.9079869864570779, 24.150032367976497], [0.0, 0.0, 0.0, 0.0, 0.0, 0.0, 0.0, 0.0, 0.0, 0.0, 0.0, 0.0, 0.0, 0.0, 0.0, 0.0, -0.09201306231772077, -0.09201306231772077, 0.9079869376822792, -0.09201306231772077, -0.09201306231772077, -0…	Plot{Plots.GRBackend() n=3}	0.5884647473345113	0.9079869376822792	0.3125	0.875	1234
145	1500	48	0.6100045755852995	0.11409653156982458	0.27589889284487595	0.6152645249868247	0.8492886088648357	17.539399117953426	0.26655786057003517	0.0	0.732913200201559	LsqFit.LsqFitResult{Vector{Float64}, Vector{Float64}, Matrix{Float64}, Vector{Int64}, Vector{LsqFit.LMState{LsqFit.LevenbergMarquardt}}}([0.10526315789505186, 38.74301493199554, 0.34356123764096363, 0.8799999999999941, 2.637436239858438], [0.1052631578950518, 0.1052631578950518, 0.1052631578950518, -0.8947368421049482, -0.8947368421049482, 0.1052631578950518, 0.1052631578950518, 0.105263157895051…	Plot{Plots.GRBackend() n=3}	0.6679358372971038	0.7747368421049423	0.5625	0.75	1234
146	1500	48	0.3523770628023419	0.38756431719070583	0.2600586200069524	0.7792284874636344	0.29824173685509914	1.4262486987283385	0.07450526238028532	0.0	0.6417680827402972	LsqFit.LsqFitResult{Vector{Float64}, Vector{Float64}, Matrix{Float64}, Vector{Int64}, Vector{LsqFit.LMState{LsqFit.LevenbergMarquardt}}}([0.13088563409011675, 2.5056345724006746, 1.0, 0.712488768065957, 24.254827099678636], [0.13088563409011678, 0.13088563409011678, 0.13088563409011678, 0.13088563409011678, 0.13088563409011678, 0.13088563409011678, 0.13088563409011678, 0.13088563409011678, 0.1308…	Plot{Plots.GRBackend() n=3}	0.7485423581581685	0.5816031049224885	0.4375	0.5625	1234
147	1500	48	0.10340396892467855	0.07634911739801223	0.8202469136773092	0.8693281360021137	0.9740638669565123	36.947775040351914	0.47388235850604277	0.0	0.5261176409181425	LsqFit.LsqFitResult{Vector{Float64}, Vector{Float64}, Matrix{Float64}, Vector{Int64}, Vector{LsqFit.LMState{LsqFit.LevenbergMarquardt}}}([0.08695652173821254, 67.86532073555028, 0.49285049025540295, 1.0, 0.7770212566233667], [0.08695652173821256, 0.08695652173821256, 0.08695652173821256, 0.08695652173821256, 0.08695652173821256, 0.08695652173821256, 0.08695652173821256, 0.08695652173821256, -0.91…	Plot{Plots.GRBackend() n=3}	0.50371152841426	0.9130434782617873	0.5	0.875	1234
148	1500	48	0.2870655980274919	0.4525605289983072	0.26037387297420084	0.44062143520261343	0.451769176005854	29.891797713432013	0.45855405926679227	0.0	0.5414459065745926	LsqFit.LsqFitResult{Vector{Float64}, Vector{Float64}, Matrix{Float64}, Vector{Int64}, Vector{LsqFit.LMState{LsqFit.LevenbergMarquardt}}}([0.42323183816158394, 39.87560976155734, 0.5504226327806581, 1.0, 0.058130434389551365], [0.42323183816158394, 0.42323183816158394, 0.42323183816158394, -0.5767681618384161, -0.5767681618384161, -0.5767681618384161, 0.42323183816158394, -0.5767681618384161, -0.5…	Plot{Plots.GRBackend() n=3}	0.29801293714013843	0.43224456558201807	0.1875	0.375	1234
149	1500	48	0.5275501689428259	0.4306648474559463	0.0417849836012278	0.7221028854956599	0.9678945604392863	5.04690978208181	0.29829572703114526	0.0	0.6676522560835285	LsqFit.LsqFitResult{Vector{Float64}, Vector{Float64}, Matrix{Float64}, Vector{Int64}, Vector{LsqFit.LMState{LsqFit.LevenbergMarquardt}}}([0.10526315789488272, 39.177892381860886, 0.3414459400976245, 0.9600000000000781, 1.8822118325808581], [0.10526315789488272, -0.8947368421051173, 0.10526315789488272, 0.10526315789488272, 0.10526315789488272, 0.10526315789488272, 0.10526315789488272, 0.105263157…	Plot{Plots.GRBackend() n=3}	0.6662352728022565	0.8547368421051954	0.5625	0.875	1234
150	1500	48	0.04793196807068817	0.44395461366012795	0.5081134182691839	0.11121334496085722	0.06208596457192739	28.97845832720658	0.8666128052936299	0.0	0.1341028618462435	LsqFit.LsqFitResult{Vector{Float64}, Vector{Float64}, Matrix{Float64}, Vector{Int64}, Vector{LsqFit.LMState{LsqFit.LevenbergMarquardt}}}([0.7296798271644966, 77.49449877819299, 0.7936652350018737, 0.9325212086812, 3.0173633527441246], [-0.27032017283550336, -0.27032017283550336, -0.27032017283550336, -0.27032017283550336, -0.27032017283550336, -0.27032017283550336, 0.7296798271644966, 0.729679827…	Plot{Plots.GRBackend() n=3}	0.22148662850591205	0.2028413815167034	0.0	0.125	1234
151	1500	48	0.3587947880149763	0.017731213584992828	0.6234739984000309	0.19048505589925213	0.9095611682667828	4.646983297300567	0.5310527072282574	0.0	0.4745012335602308	LsqFit.LsqFitResult{Vector{Float64}, Vector{Float64}, Matrix{Float64}, Vector{Int64}, Vector{LsqFit.LMState{LsqFit.LevenbergMarquardt}}}([0.5075891063423041, 7.700384242119425, 1.0, 1.0, 2.542871262156576], [0.5075891063423041, 0.5075891063423041, 0.5075891063423041, -0.49241089365769586, -0.49241089365769586, 0.5075891063423041, 0.5075891063423041, -0.49241089365769586, 0.5075891063423041, 0.507…	Plot{Plots.GRBackend() n=3}	0.18820397013306323	0.4079127579263465	0.625	0.5625	1234
152	1500	48	0.329219246232066	0.2911230058018153	0.3796577479661187	0.4895757768020179	0.9859539672921378	24.000909718532416	0.6369239883400319	0.0	0.3630828447902359	LsqFit.LsqFitResult{Vector{Float64}, Vector{Float64}, Matrix{Float64}, Vector{Int64}, Vector{LsqFit.LMState{LsqFit.LevenbergMarquardt}}}([0.2413793103462555, 126.97121654091333, 0.8326408360072528, 1.0, 1.1004142521565445], [0.24137931034625548, 0.24137931034625548, 0.24137931034625548, 0.24137931034625548, 0.24137931034625548, 0.24137931034625548, 0.24137931034625548, -0.7586206896537445, 0.2413…	Plot{Plots.GRBackend() n=3}	0.16828945214727264	0.7586206896479061	0.1875	0.8125	1234
153	1500	48	0.06182357040991834	0.46516337951528264	0.473013050074799	0.38397733431726766	0.6511578004507965	46.95950443359297	0.5416627232471021	0.0	0.4583372767622749	LsqFit.LsqFitResult{Vector{Float64}, Vector{Float64}, Matrix{Float64}, Vector{Int64}, Vector{LsqFit.LMState{LsqFit.LevenbergMarquardt}}}([0.43344320109957035, 4.20502763700395, 0.3916697742514164, 1.0, 0.9485190025167098], [-0.5665567989004296, -0.5665567989004296, 0.43344320109957035, 0.43344320109957035, 0.43344320109957035, 0.43344320109957035, -0.5665567989004296, -0.5665567989004296, -0.5665…	Plot{Plots.GRBackend() n=3}	0.5795638686547413	0.5533236632674645	0.5	0.5	1234
155	1500	48	0.4988091222968393	0.0206002824696965	0.48059059523346415	0.9876408177414273	0.11273681245992595	5.147873700982453	0.8992333846855638	0.0	0.18960515509560466	LsqFit.LsqFitResult{Vector{Float64}, Vector{Float64}, Matrix{Float64}, Vector{Int64}, Vector{LsqFit.LMState{LsqFit.LevenbergMarquardt}}}([0.0, 2.7482154427475223, 0.7955297402129744, 1.0, 0.8790152524391416], [0.0, 0.0, 0.0, 0.0, 0.0, 0.0, 0.0, 0.0, 0.0, 0.0, 0.0, 0.0, 0.0, 0.0, 0.0, 0.0, -0.39522189624026394, -0.39522189624026394, -0.39522189624026394, -0.39522189624026394, -0.39522189624026394,…	Plot{Plots.GRBackend() n=3}	0.3871720206888166	0.6047781037597361	-0.375	0.625	1234
156	1500	48	0.2185260100699262	0.22987822694252155	0.5515957629875523	0.0844464370711544	0.6238984874766806	43.28514287336008	0.3596005079233895	0.0	0.6403994880613922	LsqFit.LsqFitResult{Vector{Float64}, Vector{Float64}, Matrix{Float64}, Vector{Int64}, Vector{LsqFit.LMState{LsqFit.LevenbergMarquardt}}}([0.6221375669716296, 75.68591403905825, 0.6011936498784358, 0.8458277213423429, 1.4202524465574762], [-0.3778624330283704, -0.3778624330283704, 0.6221375669716296, -0.3778624330283704, -0.3778624330283704, 0.6221375669716296, -0.3778624330283704, -0.377862433028…	Plot{Plots.GRBackend() n=3}	0.40291423256938497	0.22369015437071327	0.375	0.1875	1234
157	1500	48	0.06892018088607556	0.5182819861702892	0.41279783294363526	0.9415647818465882	0.9176101056865738	5.953045298213421	0.5480898043130702	0.0	0.45662954304114944	LsqFit.LsqFitResult{Vector{Float64}, Vector{Float64}, Matrix{Float64}, Vector{Int64}, Vector{LsqFit.LMState{LsqFit.LevenbergMarquardt}}}([0.0, 52.67150077691054, 0.6834357864772816, 1.0, 1.6951201348678007], [0.0, 0.0, 0.0, 0.0, 0.0, 0.0, 0.0, 0.0, 0.0, 0.0, 0.0, 0.0, 0.0, 0.0, 0.0, 0.0, -1.7763568394002505e-15, -1.7763568394002505e-15, -1.7763568394002505e-15, -1.7763568394002505e-15, -1.7763568…	Plot{Plots.GRBackend() n=3}	0.32633962674673145	0.9999999999999982	0.0625	1.0	1234
159	1500	48	0.10894949910213152	0.5458286688324162	0.34522183206545226	0.10962213128165299	0.7026945532443527	2.7457105643497792	0.6944133073171959	0.0	0.38594208828718646	LsqFit.LsqFitResult{Vector{Float64}, Vector{Float64}, Matrix{Float64}, Vector{Int64}, Vector{LsqFit.LMState{LsqFit.LevenbergMarquardt}}}([0.8076923076923075, 123.35363927098159, 0.6634972046664173, 1.0, 16.18573488425226], [-0.1923076923076925, -0.1923076923076925, -0.1923076923076925, -0.1923076923076925, 0.8076923076923075, 0.8076923076923075, -0.1923076923076925, -0.1923076923076925, -0.192307…	Plot{Plots.GRBackend() n=3}	0.3541392568393892	0.1923076923076925	0.3125	0.1875	1234
160	1500	48	0.5107756528755147	0.004938079997113412	0.48428626712737183	0.3721150705332168	0.5598227000398572	40.22872377482635	0.763392467627019	0.0	0.2366093590043537	LsqFit.LsqFitResult{Vector{Float64}, Vector{Float64}, Matrix{Float64}, Vector{Int64}, Vector{LsqFit.LMState{LsqFit.LevenbergMarquardt}}}([0.3124999999269594, 38.500080321846106, 0.1877178817045063, 0.6551724116443144, 6.143869661990837], [-0.6875000000730406, 0.3124999999269594, 0.3124999999269594, 0.3124999999269594, 0.3124999999269594, 0.3124999999269594, 0.3124999999269594, -0.6875000000730406…	Plot{Plots.GRBackend() n=3}	0.8231022759937354	0.34267241171735496	0.5625	0.375	1234
161	1500	48	0.26205109097943996	0.26466845542707945	0.4732804535934806	0.03426152714063657	0.928413975810477	42.79480022105916	0.5539927914224931	0.0	0.44600720869636434	LsqFit.LsqFitResult{Vector{Float64}, Vector{Float64}, Matrix{Float64}, Vector{Int64}, Vector{LsqFit.LMState{LsqFit.LevenbergMarquardt}}}([0.7499999904762054, 93.29537104663324, 0.9926661350712069, 1.0, 8.224253643167096], [-0.25000000952379464, -0.25000000952379464, 0.7499999904762054, -0.25000000952379464, -0.25000000952379464, -0.25000000952379464, -0.25000000952379464, -0.25000000952379464, 0.…	Plot{Plots.GRBackend() n=3}	0.034753140512272074	0.24996916193020802	0.4375	0.25	1234
162	1500	48	0.35669562463127885	0.09807091566154924	0.545233459707172	0.3990066788697071	0.9608764072785305	11.80766743264926	0.8257705875419095	0.0	0.18441057248790027	LsqFit.LsqFitResult{Vector{Float64}, Vector{Float64}, Matrix{Float64}, Vector{Int64}, Vector{LsqFit.LMState{LsqFit.LevenbergMarquardt}}}([0.33897962657721775, 2.992220756058864, 1.0, 1.0, 2.6713641698366577], [0.3389796265772178, -0.6610203734227822, 0.3389796265772178, 0.3389796265772178, 0.3389796265772178, -0.6610203734227822, 0.3389796265772178, 0.3389796265772178, 0.3389796265772178, 0.33897…	Plot{Plots.GRBackend() n=3}	0.3945573310626277	0.5572546063938254	0.4375	0.625	1234
163	1500	48	0.26892478488923005	0.23023092236887172	0.5008442927418982	0.7836003885511198	0.13952802340890358	17.5500589145571	0.9075920554650734	0.0	0.10268013035416254	LsqFit.LsqFitResult{Vector{Float64}, Vector{Float64}, Matrix{Float64}, Vector{Int64}, Vector{LsqFit.LMState{LsqFit.LevenbergMarquardt}}}([0.18749999999963562, 174.08476747028104, 0.965829189882026, 0.9743560102798839, 0.5055388918762724], [0.18749999999963562, 0.18749999999963562, -0.8125000000003644, 0.18749999999963562, 0.18749999999963562, 0.18749999999963562, 0.18749999999963562, 0.1874999999…	Plot{Plots.GRBackend() n=3}	0.028362954850243094	0.7499999978034103	-0.375	0.6875	1234
164	1500	48	0.20658552670253458	0.4599000201362985	0.3335144531611669	0.0007016847765026757	0.397095316778888	28.19578616469416	0.9580854362528701	0.0	0.05140256203748214	LsqFit.LsqFitResult{Vector{Float64}, Vector{Float64}, Matrix{Float64}, Vector{Int64}, Vector{LsqFit.LMState{LsqFit.LevenbergMarquardt}}}([0.7187499999999998, 1148.408070975645, 1.0, 0.973196016375892, 0.6630330068972748], [-0.2812500000000002, -0.2812500000000002, -0.2812500000000002, -0.2812500000000002, 0.7187499999999998, -0.2812500000000002, -0.2812500000000002, -0.2812500000000002, -0.281250…	Plot{Plots.GRBackend() n=3}	0.0011465427645435122	0.09375084292839009	0.0625	0.0	1234
165	1500	48	0.13669941372251662	0.035496003811397996	0.8278045824660853	0.09553273813758745	0.3709234144850466	30.96154057590872	0.8742773879846717	0.0	0.12637464041193347	LsqFit.LsqFitResult{Vector{Float64}, Vector{Float64}, Matrix{Float64}, Vector{Int64}, Vector{LsqFit.LMState{LsqFit.LevenbergMarquardt}}}([0.6521739130097818, 67.02872284697166, 0.45869115541969024, 0.9600000000410399, 3.415206859246252], [-0.3478260869902182, 0.6521739130097818, 0.6521739130097818, 0.6521739130097818, 0.6521739130097818, -0.3478260869902182, -0.3478260869902182, -0.34782608699021…	Plot{Plots.GRBackend() n=3}	0.5523771034913686	0.30782608703125813	0.1875	0.3125	1234
166	1500	48	0.40346875070832805	0.4355601144391187	0.16097113485255327	0.7399577923042098	0.9552440553235513	48.613554332860744	0.6757044456725709	0.0	0.32429555725508996	LsqFit.LsqFitResult{Vector{Float64}, Vector{Float64}, Matrix{Float64}, Vector{Int64}, Vector{LsqFit.LMState{LsqFit.LevenbergMarquardt}}}([0.00984980105499075, 5.4763769349933265, 1.0, 0.9587428286958931, 7.0514174281421615], [0.009849801054990781, 0.009849801054990781, 0.009849801054990781, 0.009849801054990781, 0.009849801054990781, 0.009849801054990781, 0.009849801054990781, 0.00984980105499078…	Plot{Plots.GRBackend() n=3}	0.34658855376610476	0.941739354420901	0.25	0.9375	1234
167	1500	48	0.32932724833397203	0.4150985770661619	0.2555741745998661	0.15314935434254529	0.6062905913714758	12.313957415537303	0.5060639176162627	0.0	0.4939617463171833	LsqFit.LsqFitResult{Vector{Float64}, Vector{Float64}, Matrix{Float64}, Vector{Int64}, Vector{LsqFit.LMState{LsqFit.LevenbergMarquardt}}}([0.6538434946142193, 26.11442618475311, 0.9032923056006829, 0.9473683804623696, 124.64378335243858], [0.6538434946142193, 0.6538434946142193, -0.3461565053857807, -0.3461565053857807, -0.3461565053857807, 0.6538434946142193, 0.6538434946142193, -0.34615650538578…	Plot{Plots.GRBackend() n=3}	0.26453326741532546	0.2935248858481503	0.25	0.3125	1234
168	1500	48	0.10430432842487596	0.4569258930895576	0.4387697784855665	0.3097919321924114	0.10224848967858913	5.171612126320491	0.27476764862769776	0.0	0.6878999858328059	LsqFit.LsqFitResult{Vector{Float64}, Vector{Float64}, Matrix{Float64}, Vector{Int64}, Vector{LsqFit.LMState{LsqFit.LevenbergMarquardt}}}([0.7368421052681902, 32.549499834361264, 0.3738685553390388, 0.9200000000002356, 3.161204496151448], [0.7368421052681902, -0.26315789473180984, 0.7368421052681902, -0.26315789473180984, 0.7368421052681902, -0.26315789473180984, 0.7368421052681902, -0.26315789473…	Plot{Plots.GRBackend() n=3}	0.6433108475440373	0.18315789473204547	0.0625	0.1875	1234
169	1500	48	0.5180007381680348	0.2875745111371167	0.1944247506948485	0.7245762224491039	0.9928636155170405	23.466473173656333	0.6213436587541554	0.0	0.3786622166285541	LsqFit.LsqFitResult{Vector{Float64}, Vector{Float64}, Matrix{Float64}, Vector{Int64}, Vector{LsqFit.LMState{LsqFit.LevenbergMarquardt}}}([0.11538461538094497, 95.41380793409796, 0.656438555080126, 1.0, 0.5805489547310574], [0.11538461538094502, 0.11538461538094502, 0.11538461538094502, 0.11538461538094502, 0.11538461538094502, 0.11538461538094502, 0.11538461538094502, 0.11538461538094502, -0.8846…	Plot{Plots.GRBackend() n=3}	0.3361934665896048	0.8846153845528794	0.25	0.875	1234
170	1500	48	0.04589264797980336	0.4825524787999735	0.47155487322022316	0.8511854019934457	0.7154903294387884	44.441698517347895	0.0793822617816855	0.0	0.9199664561194282	LsqFit.LsqFitResult{Vector{Float64}, Vector{Float64}, Matrix{Float64}, Vector{Int64}, Vector{LsqFit.LMState{LsqFit.LevenbergMarquardt}}}([0.06250000000001026, 10.431409686070932, 0.17721050549988618, 1.0, 2.4415315328409783], [0.06250000000001021, 0.06250000000001021, 0.06250000000001021, 0.06250000000001021, 0.06250000000001021, 0.06250000000001021, 0.06250000000001021, 0.06250000000001021, 0.06…	Plot{Plots.GRBackend() n=3}	0.8413077216899274	0.9374999999999898	0.75	0.9375	1234
171	1500	48	0.4336267735319357	0.288149940662023	0.2782232858060413	0.45100743221010187	0.6309220375400837	20.623302974099754	0.35797794238256975	0.0	0.6419919966271731	LsqFit.LsqFitResult{Vector{Float64}, Vector{Float64}, Matrix{Float64}, Vector{Int64}, Vector{LsqFit.LMState{LsqFit.LevenbergMarquardt}}}([0.34615384657124226, 121.23490010212795, 0.6423008165305776, 0.9545454535600391, 12.081007211546035], [0.34615384657124226, 0.34615384657124226, -0.6538461534287577, 0.34615384657124226, -0.6538461534287577, 0.34615384657124226, 0.34615384657124226, -0.65384615…	Plot{Plots.GRBackend() n=3}	0.3735003245994001	0.6083916069887968	0.3125	0.6875	1234
172	1500	48	0.5261582955522076	0.3289440030210111	0.1448977014267813	0.9707275179224228	0.2422403474576873	10.531348997332234	0.5041842713374667	0.0	0.4958587513059412	LsqFit.LsqFitResult{Vector{Float64}, Vector{Float64}, Matrix{Float64}, Vector{Int64}, Vector{LsqFit.LMState{LsqFit.LevenbergMarquardt}}}([0.04179350422210386, 7.252040494074935, 0.49851167996426315, 1.0, 0.4487921261640306], [0.04179350422210382, 0.04179350422210382, 0.04179350422210382, 0.04179350422210382, 0.04179350422210382, 0.04179350422210382, 0.04179350422210382, 0.04179350422210382, 0.041…	Plot{Plots.GRBackend() n=3}	0.4058254192435964	0.8590666508995043	0.125	0.9375	1234
173	1500	48	0.3541874439525859	0.3004415011785451	0.3453710548688689	0.03564996183712199	0.7530004554883831	27.99057958302361	0.2454198530368179	0.0	0.7545430446739982	LsqFit.LsqFitResult{Vector{Float64}, Vector{Float64}, Matrix{Float64}, Vector{Int64}, Vector{LsqFit.LMState{LsqFit.LevenbergMarquardt}}}([0.7054010124432558, 49.89996759203735, 0.4421049462839023, 0.9485156061202583, 4.773332130456193], [0.7054010124432558, -0.2945989875567442, -0.2945989875567442, -0.2945989875567442, -0.2945989875567442, -0.2945989875567442, 0.7054010124432558, -0.2945989875567…	Plot{Plots.GRBackend() n=3}	0.5753767085627419	0.2431145936770025	0.375	0.3125	1234
174	1500	48	0.4083485126454876	0.1929695898027189	0.3986818975517935	0.4456933133487353	0.4758937758444286	39.08909550284086	0.9505135004727663	0.0	0.05293962716959345	LsqFit.LsqFitResult{Vector{Float64}, Vector{Float64}, Matrix{Float64}, Vector{Int64}, Vector{LsqFit.LMState{LsqFit.LevenbergMarquardt}}}([0.20689655172527247, 118.58525322519078, 0.8381929246404666, 0.7500006473269942, 0.6516581034434803], [0.20689655172527244, 0.20689655172527244, 0.20689655172527244, 0.20689655172527244, 0.20689655172527244, 0.20689655172527244, 0.20689655172527244, 0.206896551…	Plot{Plots.GRBackend() n=3}	0.15607479256009882	0.5431034482601833	-0.0625	0.5625	1234
175	1500	48	0.0604534873669749	0.43386686889359793	0.5056796437394272	0.21404220418148934	0.6252698631893805	23.465543476026262	0.6939156213673336	0.0	0.30611674273083456	LsqFit.LsqFitResult{Vector{Float64}, Vector{Float64}, Matrix{Float64}, Vector{Int64}, Vector{LsqFit.LMState{LsqFit.LevenbergMarquardt}}}([0.7931034482758598, 148.24594128452733, 0.8316630253537803, 1.0, 19.967198858812118], [-0.20689655172414023, -0.20689655172414023, -0.20689655172414023, -0.20689655172414023, -0.20689655172414023, 0.7931034482758598, -0.20689655172414023, -0.20689655172414023, …	Plot{Plots.GRBackend() n=3}	0.18796315080547432	0.20689655172414023	0.25	0.125	1234
176	1500	48	0.13536424348382298	0.22508163890692412	0.6395541176092528	0.7594492203019534	0.9334247072706963	49.43164780325695	0.20777577846319373	0.0	0.7922235209217825	LsqFit.LsqFitResult{Vector{Float64}, Vector{Float64}, Matrix{Float64}, Vector{Int64}, Vector{LsqFit.LMState{LsqFit.LevenbergMarquardt}}}([0.187499999999684, 8.228627062731652, 0.25448831789374976, 1.0, 6.538054340082967], [0.18749999999968403, 0.18749999999968403, 0.18749999999968403, 0.18749999999968403, 0.18749999999968403, 0.18749999999968403, 0.18749999999968403, 0.18749999999968403, 0.187499…	Plot{Plots.GRBackend() n=3}	0.8069084978101422	0.812500000000316	0.8125	0.8125	1234
177	1500	48	0.30946731014153045	0.2253531204527803	0.4651795694056893	0.2809101914046537	0.6856174684551495	8.271126847738264	0.6086007025710627	0.0	0.3952712045028357	LsqFit.LsqFitResult{Vector{Float64}, Vector{Float64}, Matrix{Float64}, Vector{Int64}, Vector{LsqFit.LMState{LsqFit.LevenbergMarquardt}}}([0.4438587926089031, 1.3661757126791096, 1.0, 1.0, 2.367404491812439], [-0.556141207391097, 0.44385879260890304, 0.44385879260890304, 0.44385879260890304, -0.556141207391097, -0.556141207391097, 0.44385879260890304, 0.44385879260890304, 0.44385879260890304, 0.44…	Plot{Plots.GRBackend() n=3}	0.6009224620347426	0.4483644007699745	0.4375	0.5	1234
178	1500	48	0.5743645945162257	0.12342736947754629	0.302208036006228	0.30285456455031556	0.673329634741348	20.542319994838753	0.1471730010463843	0.0	0.850514911206585	LsqFit.LsqFitResult{Vector{Float64}, Vector{Float64}, Matrix{Float64}, Vector{Int64}, Vector{LsqFit.LMState{LsqFit.LevenbergMarquardt}}}([0.391304347856277, 100.01282079674851, 0.49441903888115446, 0.7727272728120617, 0.9113823294595816], [0.391304347856277, -0.608695652143723, 0.391304347856277, 0.391304347856277, 0.391304347856277, 0.391304347856277, 0.391304347856277, 0.391304347856277, -0.608…	Plot{Plots.GRBackend() n=3}	0.5047215118837699	0.38142292495578467	0.3125	0.4375	1234
179	1500	48	0.6423660779274463	0.09411677589676475	0.26351714617578903	0.6786105656427182	0.11388247486162073	46.11008268082492	0.08052005395559458	0.0	0.9189569310115887	LsqFit.LsqFitResult{Vector{Float64}, Vector{Float64}, Matrix{Float64}, Vector{Int64}, Vector{LsqFit.LMState{LsqFit.LevenbergMarquardt}}}([0.294983603203147, 5.783745970725461e-6, 0.09978959764184693, 0.8583127919480679, 0.8183723992997614], [0.294983603203147, 0.294983603203147, 0.294983603203147, 0.294983603203147, 0.294983603203147, 0.294983603203147, 0.294983603203147, 0.294983603203147, -0.70…	Plot{Plots.GRBackend() n=3}	0.9999968999661142	0.24387745753661916	0.5625	0.3125	1234
180	1500	48	0.47439223124225965	0.32232744707774313	0.20328032167999724	0.32205915563046905	0.5362566202475993	28.921917681147878	0.5520933033742224	0.0	0.4479067744121222	LsqFit.LsqFitResult{Vector{Float64}, Vector{Float64}, Matrix{Float64}, Vector{Int64}, Vector{LsqFit.LMState{LsqFit.LevenbergMarquardt}}}([0.2608695652167172, 66.24891935720886, 0.4982450059536462, 0.7727272727264464, 1.928054439277597], [0.2608695652167172, 0.2608695652167172, -0.7391304347832828, 0.2608695652167172, 0.2608695652167172, -0.7391304347832828, -0.7391304347832828, 0.2608695652167172…	Plot{Plots.GRBackend() n=3}	0.5087381768296075	0.5118577075097291	0.3125	0.4375	1234
181	1500	48	0.40898728151404823	0.5259585428231133	0.06505417566283851	0.7331111292493642	0.8920011458429062	35.08116336962696	0.7456716157426957	0.0	0.25433218670085433	LsqFit.LsqFitResult{Vector{Float64}, Vector{Float64}, Matrix{Float64}, Vector{Int64}, Vector{LsqFit.LMState{LsqFit.LevenbergMarquardt}}}([0.20689903492737804, 126.60048649171964, 0.7835843632429752, 0.9472437380944738, 2.159619631782363], [-0.793100965072622, 0.20689903492737804, 0.20689903492737804, 0.20689903492737804, 0.20689903492737804, 0.20689903492737804, 0.20689903492737804, 0.20689903492…	Plot{Plots.GRBackend() n=3}	0.22312896855701636	0.7403447031670958	0.1875	0.75	1234
182	1500	48	0.19251552981375383	0.13951886324454058	0.6679656069417056	0.3593748990402552	0.3152552790825365	45.77531228913777	0.13665973773071483	0.0	0.8632983673549408	LsqFit.LsqFitResult{Vector{Float64}, Vector{Float64}, Matrix{Float64}, Vector{Int64}, Vector{LsqFit.LMState{LsqFit.LevenbergMarquardt}}}([0.6250552995037286, 2.983007966968422, 1.0, 0.7597535659198241, 76.28993681865887], [-0.3749447004962714, -0.3749447004962714, -0.3749447004962714, -0.3749447004962714, 0.6250552995037286, -0.3749447004962714, 0.6250552995037286, 0.6250552995037286, -0.37494470…	Plot{Plots.GRBackend() n=3}	0.7906134586855513	0.1346982664160955	0.3125	0.1875	1234
183	1500	48	0.16212496957953174	0.18481980266282846	0.6530552277576398	0.22685487446601127	0.0957517114282549	0.703016933336309	0.2677554576430805	0.0	0.5403159909374524	LsqFit.LsqFitResult{Vector{Float64}, Vector{Float64}, Matrix{Float64}, Vector{Int64}, Vector{LsqFit.LMState{LsqFit.LevenbergMarquardt}}}([0.5723033836743482, 4.254458875091425, 1.0, 1.0, 1.1479561530561593], [0.5723033836743482, -0.4276966163256518, 0.5723033836743482, 0.5723033836743482, -0.4276966163256518, -0.4276966163256518, -0.4276966163256518, 0.5723033836743482, -0.4276966163256518, -0.42…	Plot{Plots.GRBackend() n=3}	0.25855060263863605	0.234692496875628	-0.4375	0.1875	1234
184	1500	48	0.5122389567941403	0.15912688020697835	0.32863416299888126	0.3284432664656911	0.8061884730757218	8.212721600215477	0.2290241009358589	0.0	0.7539153106557427	LsqFit.LsqFitResult{Vector{Float64}, Vector{Float64}, Matrix{Float64}, Vector{Int64}, Vector{LsqFit.LMState{LsqFit.LevenbergMarquardt}}}([0.4347826086943829, 168.79242419412657, 0.49728791132191974, 0.9090909090898442, 0.5352127497997075], [0.4347826086943829, -0.5652173913056171, -0.5652173913056171, -0.5652173913056171, 0.4347826086943829, 0.4347826086943829, 0.4347826086943829, 0.4347826086943…	Plot{Plots.GRBackend() n=3}	0.49904462821757	0.47430830039546135	0.4375	0.5	1234
185	1500	48	0.4342688207782864	0.5325423265874779	0.03318885263423573	0.8404311344423359	0.1751666505294458	32.65290047031122	0.14426991577757442	0.0	0.855455772866551	LsqFit.LsqFitResult{Vector{Float64}, Vector{Float64}, Matrix{Float64}, Vector{Int64}, Vector{LsqFit.LMState{LsqFit.LevenbergMarquardt}}}([0.05263157895658695, 59.695537457158146, 0.29302958016345976, 0.8620689655002824, 30.30586468395352], [0.05263157895658699, 0.05263157895658699, 0.05263157895658699, -0.947368421043413, 0.05263157895658699, 0.05263157895658699, 0.05263157895658699, 0.0526315789…	Plot{Plots.GRBackend() n=3}	0.7257691942702336	0.8094373865436955	0.75	0.6875	1234
186	1500	48	0.2665868302646033	0.22283363528281883	0.5105795344525779	0.8892047387228099	0.20611417084861938	4.785288090370987	0.44830801968765477	0.0	0.5429677293551334	LsqFit.LsqFitResult{Vector{Float64}, Vector{Float64}, Matrix{Float64}, Vector{Int64}, Vector{LsqFit.LMState{LsqFit.LevenbergMarquardt}}}([0.12497176329037461, 1.8190865555194191, 0.2167475735480627, 0.69080484430096, 0.9568683296345598], [-0.8750282367096254, 0.12497176329037463, 0.12497176329037463, 0.12497176329037463, 0.12497176329037463, 0.12497176329037463, 0.12497176329037463, 0.12497176329…	Plot{Plots.GRBackend() n=3}	0.732322830429373	0.5285205636265387	0.4375	0.5	1234
187	1500	48	0.1883276102606815	0.2642191343997324	0.5474532553395861	0.058431138357760926	0.636934520832495	40.26996015133009	0.16811472746300682	0.0	0.8318567881016867	LsqFit.LsqFitResult{Vector{Float64}, Vector{Float64}, Matrix{Float64}, Vector{Int64}, Vector{LsqFit.LMState{LsqFit.LevenbergMarquardt}}}([0.8750000046622626, 96.16505756835912, 0.9913064562222068, 1.0, 7.012370953147427], [-0.12499999533773742, -0.12499999533773742, -0.12499999533773742, -0.12499999533773742, -0.12499999533773742, -0.12499999533773742, -0.12499999533773742, -0.12499999533773742, …	Plot{Plots.GRBackend() n=3}	0.033563585706054666	0.12497203566390414	0.5625	0.0625	1234
188	1500	48	0.29711657568484817	0.2784881185650314	0.4243953057501204	0.19281600116410091	0.34558704192116396	8.515815919317104	0.42396634441419234	0.0	0.5737670308892562	LsqFit.LsqFitResult{Vector{Float64}, Vector{Float64}, Matrix{Float64}, Vector{Int64}, Vector{LsqFit.LMState{LsqFit.LevenbergMarquardt}}}([0.7520915737161805, 0.5846873894487299, 1.0, 1.0, 1.473389469024596], [0.7520915737161805, 0.7520915737161805, -0.24790842628381948, -0.24790842628381948, 0.7520915737161805, -0.24790842628381948, -0.24790842628381948, -0.24790842628381948, -0.24790842628381948…	Plot{Plots.GRBackend() n=3}	0.764629637542593	0.15862787505256337	0.1875	0.25	1234
189	1500	48	0.08934317385970747	0.35059226456025655	0.560064561580036	0.27236790968196667	0.15199446748238055	6.8856007678874125	0.38217371289482416	0.0	0.6097815382842813	LsqFit.LsqFitResult{Vector{Float64}, Vector{Float64}, Matrix{Float64}, Vector{Int64}, Vector{LsqFit.LMState{LsqFit.LevenbergMarquardt}}}([0.5217391304347794, 84.71260113423813, 0.49439541155907324, 1.0, 13.469346925275453], [0.5217391304347794, 0.5217391304347794, -0.4782608695652206, -0.4782608695652206, -0.4782608695652206, 0.5217391304347794, -0.4782608695652206, -0.4782608695652206, 0.5217391…	Plot{Plots.GRBackend() n=3}	0.5235380641658312	0.4782608695652206	0.0	0.5	1234
190	1500	48	0.1601878192309989	0.24049482414665763	0.5993173566223434	0.9589071743841735	0.14526897234573144	18.620933345330982	0.9848141592097108	0.0	0.045351995689582154	LsqFit.LsqFitResult{Vector{Float64}, Vector{Float64}, Matrix{Float64}, Vector{Int64}, Vector{LsqFit.LMState{LsqFit.LevenbergMarquardt}}}([0.031249999997471918, 163.28375115412948, 0.9631088907238208, 0.9767393769610365, 0.5182616611521557], [0.03124999999747191, 0.03124999999747191, 0.03124999999747191, 0.03124999999747191, -0.9687500000025281, 0.03124999999747191, 0.03124999999747191, 0.03124999…	Plot{Plots.GRBackend() n=3}	0.030861737768565156	0.9062499965884426	-0.5625	0.875	1234
191	1500	48	0.19870693994523228	0.4101612460113987	0.391131814043369	0.22709209829653876	0.5620511896613523	28.46912805660008	0.4521802985935881	0.0	0.547819617196242	LsqFit.LsqFitResult{Vector{Float64}, Vector{Float64}, Matrix{Float64}, Vector{Int64}, Vector{LsqFit.LMState{LsqFit.LevenbergMarquardt}}}([0.7368421052631102, 37.80921273850501, 0.3667534961296465, 0.9199999999999978, 2.7999856994689876], [-0.2631578947368898, -0.2631578947368898, -0.2631578947368898, -0.2631578947368898, 0.7368421052631102, -0.2631578947368898, -0.2631578947368898, -0.26315789473…	Plot{Plots.GRBackend() n=3}	0.6464903674751696	0.1831578947368876	0.3125	0.125	1234
192	1500	48	0.2996870244533518	0.4194926906502373	0.28082028489641087	0.8048711162304807	0.22963335289652376	39.79293956931161	0.5093476102252279	0.0	0.49065238981850157	LsqFit.LsqFitResult{Vector{Float64}, Vector{Float64}, Matrix{Float64}, Vector{Int64}, Vector{LsqFit.LMState{LsqFit.LevenbergMarquardt}}}([0.21739130434931522, 63.197867941514026, 0.5239358850764544, 0.8181818181823387, 4.224199561226981], [-0.7826086956506848, 0.2173913043493152, 0.2173913043493152, 0.2173913043493152, 0.2173913043493152, 0.2173913043493152, 0.2173913043493152, 0.2173913043493152…	Plot{Plots.GRBackend() n=3}	0.4914205762988345	0.6007905138330235	-0.0625	0.5	1234
193	1500	48	0.44711041584453304	0.4960639039211912	0.05682568023427577	0.5653666796333234	0.4584427071949906	17.541385192286185	0.11280149726807198	0.0	0.8798164476476849	LsqFit.LsqFitResult{Vector{Float64}, Vector{Float64}, Matrix{Float64}, Vector{Int64}, Vector{LsqFit.LMState{LsqFit.LevenbergMarquardt}}}([0.315789479923488, 36.23712815196538, 0.33129128931377694, 0.8275861720979489, 29.579853827390608], [-0.6842105200765121, 0.31578947992348794, 0.31578947992348794, -0.6842105200765121, 0.31578947992348794, -0.6842105200765121, 0.31578947992348794, -0.6842105200…	Plot{Plots.GRBackend() n=3}	0.7027126491067155	0.511796692174461	0.6875	0.375	1234
194	1500	48	0.3661027906370382	0.16068097783321483	0.47321623152974696	0.07524338178529533	0.029221619455578773	0.89069868647218	0.3416193047743603	0.0	0.5346411269762227	LsqFit.LsqFitResult{Vector{Float64}, Vector{Float64}, Matrix{Float64}, Vector{Int64}, Vector{LsqFit.LMState{LsqFit.LevenbergMarquardt}}}([0.5481954475979949, 20.101701731267756, 0.27942826174994223, 0.6537062559791625, 2.9137182009676295], [0.5481954475979949, -0.4518045524020051, 0.5481954475979949, -0.4518045524020051, -0.4518045524020051, 0.5481954475979949, 0.5481954475979949, -0.451804552402…	Plot{Plots.GRBackend() n=3}	0.739566852260126	0.10551080838116766	-0.1875	0.125	1234
195	1500	48	0.36622486321155673	0.4034652368217761	0.2303098999666672	0.9211795603775328	0.05461332158676746	16.778561860668006	0.7183075039443798	0.0	0.2822177801262751	LsqFit.LsqFitResult{Vector{Float64}, Vector{Float64}, Matrix{Float64}, Vector{Int64}, Vector{LsqFit.LMState{LsqFit.LevenbergMarquardt}}}([0.04872336408710058, 60.29917190446594, 0.40479959719911834, 0.5058222215974886, 1.0515853615480317], [0.048723364087100596, 0.048723364087100596, 0.048723364087100596, 0.048723364087100596, 0.048723364087100596, 0.048723364087100596, 0.048723364087100596, 0.04…	Plot{Plots.GRBackend() n=3}	0.5955727506803832	0.457098857510388	0.0625	0.4375	1234
196	1500	48	0.02436071706475596	0.4576232101038246	0.5180160728314195	0.0753952966977387	0.11685410351761583	13.164327064671388	0.20661906562624144	0.0	0.7885370364961404	LsqFit.LsqFitResult{Vector{Float64}, Vector{Float64}, Matrix{Float64}, Vector{Int64}, Vector{LsqFit.LMState{LsqFit.LevenbergMarquardt}}}([0.8947368421052597, 48.452188448958616, 0.30534621426302044, 0.9655172413790454, 6.656045784082416], [-0.10526315789474028, -0.10526315789474028, -0.10526315789474028, -0.10526315789474028, -0.10526315789474028, -0.10526315789474028, -0.10526315789474028, -0.10…	Plot{Plots.GRBackend() n=3}	0.7092737374682574	0.07078039927378565	0.0625	0.0	1234
197	1500	48	0.10594846082572021	0.453138207820081	0.44091333135419886	0.9740298890990178	0.6003628902897433	31.37693834690204	0.5074371500876449	0.0	0.49256285221886487	LsqFit.LsqFitResult{Vector{Float64}, Vector{Float64}, Matrix{Float64}, Vector{Int64}, Vector{LsqFit.LMState{LsqFit.LevenbergMarquardt}}}([0.0434782608692684, 62.59017981618672, 0.5226663494951519, 0.9545454545455994, 6.331122400018702], [0.043478260869268426, 0.043478260869268426, 0.043478260869268426, 0.043478260869268426, 0.043478260869268426, 0.043478260869268426, 0.043478260869268426, 0.04347…	Plot{Plots.GRBackend() n=3}	0.4964106470295655	0.9110671936763309	0.3125	0.875	1234
198	1500	48	0.6518276277562622	0.1990715074085901	0.14910086483514765	0.10510064647362594	0.3860298821587811	15.046214870507502	0.19447341357289716	0.0	0.802056384902031	LsqFit.LsqFitResult{Vector{Float64}, Vector{Float64}, Matrix{Float64}, Vector{Int64}, Vector{LsqFit.LMState{LsqFit.LevenbergMarquardt}}}([0.24137931034352889, 117.13568603364428, 0.8214569857292707, 0.501132425760896, 0.23593323755516427], [0.24137931034352889, 0.24137931034352889, 0.24137931034352889, 0.24137931034352889, 0.24137931034352889, 0.24137931034352889, 0.24137931034352889, -0.75862068…	Plot{Plots.GRBackend() n=3}	0.15085392672436637	0.2586206894290723	0.125	0.25	1234
199	1500	48	0.2519718919019568	0.4355184560097263	0.31250965208831694	0.014228510845235576	0.9774081529747551	10.619094534211692	0.21545181416758807	0.0	0.775468976122773	LsqFit.LsqFitResult{Vector{Float64}, Vector{Float64}, Matrix{Float64}, Vector{Int64}, Vector{LsqFit.LMState{LsqFit.LevenbergMarquardt}}}([0.6551724138140842, 105.50575858887241, 0.8673275244401781, 1.0, 2.319735329230089], [0.6551724138140842, -0.3448275861859158, -0.3448275861859158, -0.3448275861859158, -0.3448275861859158, 0.6551724138140842, -0.3448275861859158, -0.3448275861859158, -0.344827…	Plot{Plots.GRBackend() n=3}	0.14229929464464852	0.3448275861859156	0.125	0.25	1234
200	1500	48	0.5371973598244572	0.13030990881340007	0.33249273136214275	0.8840880925666543	0.03961464657036884	18.15369711961634	0.4763274985043593	0.0	0.5236669234658861	LsqFit.LsqFitResult{Vector{Float64}, Vector{Float64}, Matrix{Float64}, Vector{Int64}, Vector{LsqFit.LMState{LsqFit.LevenbergMarquardt}}}([0.13043478260723715, 137.57964833046321, 0.4982629789977608, 0.5454545454531209, 0.6984589203181846], [0.13043478260723718, -0.8695652173927628, 0.13043478260723718, 0.13043478260723718, 0.13043478260723718, -0.8695652173927628, 0.13043478260723718, 0.130434782…	Plot{Plots.GRBackend() n=3}	0.49932814258861713	0.4150197628458837	0.0625	0.3125	1234
201	1500	48	0.5222226034899504	0.2158582792592091	0.26191911725084044	0.41296023090096545	0.7208097167419101	20.998707117902004	0.1177840797174936	0.0	0.8783614317873152	LsqFit.LsqFitResult{Vector{Float64}, Vector{Float64}, Matrix{Float64}, Vector{Int64}, Vector{LsqFit.LMState{LsqFit.LevenbergMarquardt}}}([0.31260976143794833, 0.1108689485716607, 1.0, 1.0, 1.3273344253660995], [-0.6873902385620516, 0.3126097614379484, 0.3126097614379484, 0.3126097614379484, 0.3126097614379484, -0.6873902385620516, 0.3126097614379484, 0.3126097614379484, 0.3126097614379484, 0.3126…	Plot{Plots.GRBackend() n=3}	0.9507090838240946	0.41346258068226005	0.3125	0.5625	1234
202	1500	48	0.4001851432507766	0.39533530697637526	0.20447954977284813	0.20935885458860515	0.20427800161953447	11.46968212746754	0.29913395902484896	0.0	0.6981178910080831	LsqFit.LsqFitResult{Vector{Float64}, Vector{Float64}, Matrix{Float64}, Vector{Int64}, Vector{LsqFit.LMState{LsqFit.LevenbergMarquardt}}}([0.6896551724118496, 105.14569165652783, 0.8393362376112077, 0.43471240280752776, 0.24521887760324215], [-0.3103448275881504, -0.3103448275881504, -0.3103448275881504, -0.3103448275881504, -0.3103448275881504, -0.3103448275881504, -0.3103448275881504, 0.68965517…	Plot{Plots.GRBackend() n=3}	0.1314157486579013	-0.2521551724005152	0.3125	-0.25	1234
203	1500	48	0.43561494758086267	0.20994143268250925	0.3544436197366281	0.19688324591541484	0.4322758171568455	34.83110628174754	0.2630424515510774	0.0	0.7369545355955728	LsqFit.LsqFitResult{Vector{Float64}, Vector{Float64}, Matrix{Float64}, Vector{Int64}, Vector{LsqFit.LMState{LsqFit.LevenbergMarquardt}}}([0.37539400981998416, 0.38818190258483454, 1.0, 1.0, 0.9686142574972785], [0.37539400981998416, 0.37539400981998416, -0.6246059901800158, 0.37539400981998416, -0.6246059901800158, -0.6246059901800158, 0.37539400981998416, 0.37539400981998416, 0.37539400981998416…	Plot{Plots.GRBackend() n=3}	0.8162470331847926	0.3054344206902052	0.3125	0.3125	1234
204	1500	48	0.24749759179574585	0.25900282173328004	0.49349958647097414	0.7954381097411618	0.2411739532733903	32.037338391356805	0.01641433237296641	0.0	0.9690904587071164	LsqFit.LsqFitResult{Vector{Float64}, Vector{Float64}, Matrix{Float64}, Vector{Int64}, Vector{LsqFit.LMState{LsqFit.LevenbergMarquardt}}}([0.12499999957223523, 11.23089220972946, 0.011895108088184975, 0.8124999942939369, 2.3805200736222134], [-0.8750000004277648, 0.12499999957223518, 0.12499999957223518, 0.12499999957223518, 0.12499999957223518, 0.12499999957223518, 0.12499999957223518, 0.12499999…	Plot{Plots.GRBackend() n=3}	0.9892399147760831	0.6874999947217018	0.5	0.625	1234
205	1500	48	0.47146558618921264	0.1353740201679639	0.39316039364282346	0.5642545467065994	0.6625002905214878	9.084413972022887	0.9986649822649083	0.0	0.07695759989513722	LsqFit.LsqFitResult{Vector{Float64}, Vector{Float64}, Matrix{Float64}, Vector{Int64}, Vector{LsqFit.LMState{LsqFit.LevenbergMarquardt}}}([0.21874999999897884, 152.91658186687818, 0.9955028600736306, 0.9613377011032046, 0.722645496280097], [0.21874999999897882, 0.21874999999897882, 0.21874999999897882, 0.21874999999897882, 0.21874999999897882, 0.21874999999897882, -0.7812500000010212, -0.781250000…	Plot{Plots.GRBackend() n=3}	0.010058221112677623	0.4062499993819604	0.25	0.4375	1234
206	1500	48	0.40000886722189927	0.4136879509373001	0.18630318184080072	0.9280349061162638	0.6707591669390149	19.783677660711753	0.5373677997604496	0.0	0.4626363344286033	LsqFit.LsqFitResult{Vector{Float64}, Vector{Float64}, Matrix{Float64}, Vector{Int64}, Vector{LsqFit.LMState{LsqFit.LevenbergMarquardt}}}([0.043478260869437686, 64.28407885725106, 0.5172346464571391, 1.0, 3.366107219916873], [0.043478260869437735, 0.043478260869437735, 0.043478260869437735, -0.9565217391305623, 0.043478260869437735, 0.043478260869437735, 0.043478260869437735, 0.043478260869437735,…	Plot{Plots.GRBackend() n=3}	0.4956351702812669	0.9565217391305623	0.375	0.9375	1234
207	1500	48	0.03221439603945878	0.198176925717514	0.7696086782430273	0.2721101929885281	0.7008121008927382	11.088770963103588	0.10299805175604182	0.0	0.8720277655142643	LsqFit.LsqFitResult{Vector{Float64}, Vector{Float64}, Matrix{Float64}, Vector{Int64}, Vector{LsqFit.LMState{LsqFit.LevenbergMarquardt}}}([0.75, 1.6620014628424455, 0.0017552045440899886, 1.0, 2.3244183781215084], [-0.25, -0.25, -0.25, -0.25, -0.25, 0.75, -0.25, -0.25, -0.25, -0.25, -0.25, -0.25, 0.75, 0.75, -0.25, 0.75, -5.6524784852740595e-12, -5.6524784852740595e-12, -5.6524784852740595e-12, -5…	Plot{Plots.GRBackend() n=3}	0.9987903368997116	0.24999999999434752	0.6875	0.25	1234
208	1500	48	0.08854802652879795	0.42193570651893725	0.4895162669522648	0.4854643779709775	0.49565921102388	24.905874249205173	0.9634388737284674	0.0	0.05013644777129407	LsqFit.LsqFitResult{Vector{Float64}, Vector{Float64}, Matrix{Float64}, Vector{Int64}, Vector{LsqFit.LMState{LsqFit.LevenbergMarquardt}}}([0.34374999842374043, 111.61236280298647, 0.9947233095330734, 1.0, 9.948884182008518], [0.34374999842374043, 0.34374999842374043, 0.34374999842374043, 0.34374999842374043, -0.6562500015762596, 0.34374999842374043, -0.6562500015762596, -0.6562500015762596, 0.3437…	Plot{Plots.GRBackend() n=3}	0.030058858715168224	0.656227050839006	-0.0625	0.8125	1234
209	1500	48	0.01803997787495382	0.42530310308020086	0.5566569190448453	0.1281837572830704	0.4119871489461011	43.04347643827546	0.7412883736367373	0.0	0.258711965092157	LsqFit.LsqFitResult{Vector{Float64}, Vector{Float64}, Matrix{Float64}, Vector{Int64}, Vector{LsqFit.LMState{LsqFit.LevenbergMarquardt}}}([0.9375, 1.2394082470259475, 0.0006475993134471617, 1.0, 2.3768735997285564], [-0.0625, -0.0625, -0.0625, -0.0625, -0.0625, 0.9375, -0.0625, -0.0625, -0.0625, -0.0625, -0.0625, -0.0625, -0.0625, -0.0625, -0.0625, -0.0625, -2.524291886629726e-11, -2.5242918866297…	Plot{Plots.GRBackend() n=3}	0.9995602202133234	0.06249999997475708	0.1875	0.0625	1234
210	1500	48	0.339445122857687	0.11073109786596273	0.5498237792763503	0.06892816708102267	0.6521162121164159	20.637995643609063	0.9734014239187465	0.0	0.048687928125244744	LsqFit.LsqFitResult{Vector{Float64}, Vector{Float64}, Matrix{Float64}, Vector{Int64}, Vector{LsqFit.LMState{LsqFit.LevenbergMarquardt}}}([0.49999999999984623, 175.91111378237022, 0.9740044272393633, 1.0, 3.1798523039126527], [-0.5000000000001538, 0.49999999999984623, -0.5000000000001538, 0.49999999999984623, 0.49999999999984623, 0.49999999999984623, 0.49999999999984623, -0.5000000000001538, -0.50…	Plot{Plots.GRBackend() n=3}	0.03461108962186987	0.49999980639288	0.3125	0.5625	1234
211	1500	48	0.4231912811951642	0.20555774506513405	0.3712509737397017	0.5280507441048023	0.8118110308216926	17.43725890782827	0.1815863050007469	0.0	0.8160456938828656	LsqFit.LsqFitResult{Vector{Float64}, Vector{Float64}, Matrix{Float64}, Vector{Int64}, Vector{LsqFit.LMState{LsqFit.LevenbergMarquardt}}}([0.43752056769692893, 1.3619283104710176, 1.0, 0.7612916099253538, 14.66451274866159], [-0.5624794323030711, 0.43752056769692893, -0.5624794323030711, 0.43752056769692893, 0.43752056769692893, 0.43752056769692893, -0.5624794323030711, -0.5624794323030711, 0.4375…	Plot{Plots.GRBackend() n=3}	0.8667581250224585	0.3237585747164471	0.6875	0.25	1234
212	1500	48	0.19160935804592868	0.48544951359272676	0.32294112836134453	0.05989130908532503	0.07722257086847129	23.01769205590639	0.17963993462350025	0.0	0.8196702658450588	LsqFit.LsqFitResult{Vector{Float64}, Vector{Float64}, Matrix{Float64}, Vector{Int64}, Vector{LsqFit.LMState{LsqFit.LevenbergMarquardt}}}([0.652154686831073, 19.100198403926157, 0.7792624409035073, 0.9545451546791897, 238.27653298760399], [0.652154686831073, -0.347845313168927, -0.347845313168927, -0.347845313168927, 0.652154686831073, -0.347845313168927, 0.652154686831073, -0.347845313168927, -0.…	Plot{Plots.GRBackend() n=3}	0.43100140738241344	0.30239046784811663	0.0	0.3125	1234
213	1500	48	0.3169554135160389	0.3918390702101762	0.2912055162737849	0.12462844201201473	0.14214298541236126	41.67509047749689	0.09849938256966762	0.0	0.9011081525227214	LsqFit.LsqFitResult{Vector{Float64}, Vector{Float64}, Matrix{Float64}, Vector{Int64}, Vector{LsqFit.LMState{LsqFit.LevenbergMarquardt}}}([0.5217391309181673, 109.5845478919029, 0.44731249513126686, 0.7599999974280515, 8.927716836451712], [0.5217391309181673, 0.5217391309181673, 0.5217391309181673, -0.47826086908183274, 0.5217391309181673, -0.47826086908183274, -0.47826086908183274, 0.521739130918…	Plot{Plots.GRBackend() n=3}	0.5635791863261436	0.2382608665098842	0.25	0.1875	1234
214	1500	48	0.844096583120233	0.0949471755580712	0.06095624132169589	0.6962437968388431	0.8161738102071938	37.04084147290939	0.8979675533581704	0.0	0.10264205113390903	LsqFit.LsqFitResult{Vector{Float64}, Vector{Float64}, Matrix{Float64}, Vector{Int64}, Vector{LsqFit.LMState{LsqFit.LevenbergMarquardt}}}([0.0, 89.0915138900978, 0.9567997707930777, 0.963532574147147, 0.46869688203694826], [0.0, 0.0, 0.0, 0.0, 0.0, 0.0, 0.0, 0.0, 0.0, 0.0, 0.0, 0.0, 0.0, 0.0, 0.0, 0.0, -0.18749997193782708, -0.18749997193782708, 0.8125000280621729, -0.18749997193782708, -0.1874999…	Plot{Plots.GRBackend() n=3}	0.03538674945514708	0.8125000280621729	0.0	0.8125	1234
215	1500	48	0.10264298550013437	0.573616946997662	0.32374006750220363	0.530126506287002	0.9882236991823599	20.428112254378263	0.4010388609308908	0.0	0.5989478320239877	LsqFit.LsqFitResult{Vector{Float64}, Vector{Float64}, Matrix{Float64}, Vector{Int64}, Vector{LsqFit.LMState{LsqFit.LevenbergMarquardt}}}([0.3478260869562481, 73.43122557898748, 0.4919505616070167, 1.0, 10.305706606396846], [0.34782608695624817, 0.34782608695624817, 0.34782608695624817, 0.34782608695624817, -0.6521739130437518, -0.6521739130437518, 0.34782608695624817, -0.6521739130437518, -0.6521…	Plot{Plots.GRBackend() n=3}	0.5267693725279177	0.6521739130437518	0.375	0.625	1234
216	1500	48	0.22163696158743834	0.5069343273374248	0.27142871107513683	0.8577494600233451	0.050514855674059556	8.892305045530623	0.08828368949457754	0.0	0.8694933314803592	LsqFit.LsqFitResult{Vector{Float64}, Vector{Float64}, Matrix{Float64}, Vector{Int64}, Vector{LsqFit.LMState{LsqFit.LevenbergMarquardt}}}([0.0, 2.664357979772007, 0.1683181937762007, 1.0, 0.613491171932398], [0.0, 0.0, 0.0, 0.0, 0.0, 0.0, 0.0, 0.0, 0.0, 0.0, 0.0, 0.0, 0.0, 0.0, 0.0, 0.0, -0.054046061660970035, -0.054046061660970035, -0.054046061660970035, -0.054046061660970035, -0.0540460616609700…	Plot{Plots.GRBackend() n=3}	0.7338539092866315	0.94595393833903	0.1875	0.9375	1234
217	1500	48	0.2081173510928174	0.4059490576135245	0.38593359129365806	0.5219166813993088	0.057337831462580535	20.041227021542706	0.8521442372704382	0.0	0.15036873171237203	LsqFit.LsqFitResult{Vector{Float64}, Vector{Float64}, Matrix{Float64}, Vector{Int64}, Vector{LsqFit.LMState{LsqFit.LevenbergMarquardt}}}([0.3986966609748472, 1.6756790908273076, 1.0, 1.0, 1.3891055341358765], [-0.6013033390251528, -0.6013033390251528, 0.39869666097484724, -0.6013033390251528, 0.39869666097484724, 0.39869666097484724, 0.39869666097484724, -0.6013033390251528, 0.39869666097484724, …	Plot{Plots.GRBackend() n=3}	0.4957337324601001	0.371724855644758	-0.0625	0.4375	1234
218	1500	48	0.44419933375662857	0.21078605489832228	0.3450146113450491	0.9841979943658525	0.633446899813066	37.65215975613364	0.1961165759449517	0.0	0.8038669366430092	LsqFit.LsqFitResult{Vector{Float64}, Vector{Float64}, Matrix{Float64}, Vector{Int64}, Vector{LsqFit.LMState{LsqFit.LevenbergMarquardt}}}([0.0, 21.623037619213154, 0.32582820903647214, 0.9655172413912223, 23.052535279419157], [0.0, 0.0, 0.0, 0.0, 0.0, 0.0, 0.0, 0.0, 0.0, 0.0, 0.0, 0.0, 0.0, 0.0, 0.0, 0.0, -0.0344827586087777, -0.0344827586087777, -0.0344827586087777, -0.0344827586087777, -0.034482…	Plot{Plots.GRBackend() n=3}	0.7248430707990662	0.9655172413912223	0.5	0.9375	1234
219	1500	48	0.5083495551337512	0.471734937669918	0.01991550719633072	0.7875656432760936	0.9417538338392826	21.958699201191457	0.32633750893715185	0.0	0.6736273445164568	LsqFit.LsqFitResult{Vector{Float64}, Vector{Float64}, Matrix{Float64}, Vector{Int64}, Vector{LsqFit.LMState{LsqFit.LevenbergMarquardt}}}([0.10526315789376374, 45.47865776005244, 0.32893558023379577, 0.9599999999982723, 1.3496000542863598], [0.10526315789376373, 0.10526315789376373, -0.8947368421062363, 0.10526315789376373, 0.10526315789376373, 0.10526315789376373, 0.10526315789376373, 0.105263157…	Plot{Plots.GRBackend() n=3}	0.674181529053238	0.8547368421045086	0.5	0.8125	1234
220	1500	48	0.30772448664414065	0.3112108003365193	0.3810647130193401	0.6569347927992601	0.35945901522623447	17.27668411691894	0.16275820188056733	0.0	0.8338642570857064	LsqFit.LsqFitResult{Vector{Float64}, Vector{Float64}, Matrix{Float64}, Vector{Int64}, Vector{LsqFit.LMState{LsqFit.LevenbergMarquardt}}}([0.36844356219135965, 37.548781782239416, 0.27185943019169273, 0.8257312584698118, 1.8312491416745302], [0.36844356219135965, 0.36844356219135965, 0.36844356219135965, -0.6315564378086403, 0.36844356219135965, -0.6315564378086403, 0.36844356219135965, 0.36844356…	Plot{Plots.GRBackend() n=3}	0.7342517647650897	0.4572876962784521	0.5625	0.375	1234
221	1500	48	0.16471508831591702	0.3364388631065961	0.4988460485774869	0.6561725511144294	0.872492438282187	0.6863754040220327	0.3831987143132751	0.0	0.5198376424734397	LsqFit.LsqFitResult{Vector{Float64}, Vector{Float64}, Matrix{Float64}, Vector{Int64}, Vector{LsqFit.LMState{LsqFit.LevenbergMarquardt}}}([0.3754982772704909, 0.2807567521420287, 0.7095490908664285, 1.0, 2.0087251663318146], [-0.6245017227295091, 0.3754982772704909, 0.3754982772704909, -0.6245017227295091, 0.3754982772704909, 0.3754982772704909, 0.3754982772704909, 0.3754982772704909, -0.624501722…	Plot{Plots.GRBackend() n=3}	0.9045135653259921	0.48395675597193233	0.375	0.625	1234
222	1500	48	0.15497968184216177	0.4987326935518318	0.34628762460600643	0.5135980271547127	0.5716344145405938	40.90283307213771	0.9236762998336612	0.0	0.077378189978409	LsqFit.LsqFitResult{Vector{Float64}, Vector{Float64}, Matrix{Float64}, Vector{Int64}, Vector{LsqFit.LMState{LsqFit.LevenbergMarquardt}}}([0.48275862068611136, 120.03270714670563, 0.8246313724533474, 0.8750240569113368, 0.41907314610414953], [0.48275862068611136, -0.5172413793138886, 0.48275862068611136, 0.48275862068611136, 0.48275862068611136, -0.5172413793138886, -0.5172413793138886, -0.5172413…	Plot{Plots.GRBackend() n=3}	0.1623200478884762	0.39224137916095875	0.0	0.375	1234
223	1500	48	0.8502010817661484	0.11714959695633068	0.03264932127752088	0.20968130787184314	0.34772905398814413	6.047349477345721	0.8714991314405798	0.0	0.19020238925469174	LsqFit.LsqFitResult{Vector{Float64}, Vector{Float64}, Matrix{Float64}, Vector{Int64}, Vector{LsqFit.LMState{LsqFit.LevenbergMarquardt}}}([0.043478260869373384, 86.25551121118389, 0.47210821567540806, 0.2799999999999593, 7.2992065065936425], [0.0434782608693734, 0.0434782608693734, 0.0434782608693734, 0.0434782608693734, 0.0434782608693734, 0.0434782608693734, 0.0434782608693734, 0.043478260869373…	Plot{Plots.GRBackend() n=3}	0.5412968476425701	0.23652173913058588	0.125	0.1875	1234
224	1500	48	0.10978580655373986	0.38828420382524803	0.5019299896210121	0.527486166850168	0.1752091640610245	14.178264398410445	0.9952499634779155	0.0	0.05130295941329517	LsqFit.LsqFitResult{Vector{Float64}, Vector{Float64}, Matrix{Float64}, Vector{Int64}, Vector{LsqFit.LMState{LsqFit.LevenbergMarquardt}}}([0.3448275862018958, 112.19775671805196, 0.8115633913399023, 0.8753817965953163, 0.3089201602027591], [-0.6551724137981042, -0.6551724137981042, 0.3448275862018958, 0.3448275862018958, 0.3448275862018958, -0.6551724137981042, -0.6551724137981042, 0.3448275862018…	Plot{Plots.GRBackend() n=3}	0.16748483166498096	0.5301724135669649	-0.25	0.5625	1234
225	1500	48	0.08416012657307882	0.5883305507825078	0.32750932264441335	0.003461989325259207	0.9026664998218317	34.59256560069167	0.6322281727856724	0.0	0.3677719134727823	LsqFit.LsqFitResult{Vector{Float64}, Vector{Float64}, Matrix{Float64}, Vector{Int64}, Vector{LsqFit.LMState{LsqFit.LevenbergMarquardt}}}([0.9310344827586176, 138.62876189542163, 0.8336928063142434, 1.0, 21.71683723244802], [-0.06896551724138245, -0.06896551724138245, -0.06896551724138245, -0.06896551724138245, -0.06896551724138245, -0.06896551724138245, -0.06896551724138245, -0.06896551724138245,…	Plot{Plots.GRBackend() n=3}	0.18783083005119072	0.06896551724138245	0.125	0.0	1234
226	1500	48	0.04672513505094903	0.7104819532840905	0.2427929116649605	0.8417376688349743	0.4785526237649089	19.72751119173428	0.4380028391684878	0.0	0.5619889776640143	LsqFit.LsqFitResult{Vector{Float64}, Vector{Float64}, Matrix{Float64}, Vector{Int64}, Vector{LsqFit.LMState{LsqFit.LevenbergMarquardt}}}([0.10186933112202379, 4.453268329178629, 1.0, 0.9086608621010624, 28.64468825089287], [-0.8981306688779762, 0.10186933112202379, 0.10186933112202379, 0.10186933112202379, 0.10186933112202379, 0.10186933112202379, 0.10186933112202379, 0.10186933112202379, 0.10186…	Plot{Plots.GRBackend() n=3}	0.5685589070137248	0.8067915290566068	0.375	0.8125	1234
227	1500	48	0.22459278614941489	0.3564630286541006	0.41894418519648446	0.18449751898602718	0.30231100937161215	36.68561760209631	0.18167625042197155	0.0	0.818289020295086	LsqFit.LsqFitResult{Vector{Float64}, Vector{Float64}, Matrix{Float64}, Vector{Int64}, Vector{LsqFit.LMState{LsqFit.LevenbergMarquardt}}}([0.43750000000191974, 25.88780858506898, 0.0018122638005257374, 0.8749999999988664, 8.841159857580877], [-0.5624999999980802, -0.5624999999980802, 0.43750000000191974, 0.43750000000191974, -0.5624999999980802, 0.43750000000191974, -0.5624999999980802, 0.43750000…	Plot{Plots.GRBackend() n=3}	1.0	0.4374999999969466	0.375	0.3125	1234
228	1500	48	0.16408689320709596	0.8300467504664677	0.005866356326436327	0.13524492720377923	0.11358206367765389	18.503402647185098	0.806489779393224	0.0	0.19499522926235507	LsqFit.LsqFitResult{Vector{Float64}, Vector{Float64}, Matrix{Float64}, Vector{Int64}, Vector{LsqFit.LMState{LsqFit.LevenbergMarquardt}}}([0.7499999999998201, 180.2584117535529, 0.9590967429977163, 0.9851328092170258, 0.21207147533995097], [-0.25000000000017986, 0.7499999999998201, -0.25000000000017986, -0.25000000000017986, -0.25000000000017986, -0.25000000000017986, -0.25000000000017986, -0.2500…	Plot{Plots.GRBackend() n=3}	0.027833061829484973	0.18749999935358364	0.0	0.0625	1234
229	1500	48	0.21271726024620877	0.5287142080307844	0.25856853172300687	0.30940432809783447	0.6336111257114103	29.168777614002238	0.7381309305728956	0.0	0.2618855761765257	LsqFit.LsqFitResult{Vector{Float64}, Vector{Float64}, Matrix{Float64}, Vector{Int64}, Vector{LsqFit.LMState{LsqFit.LevenbergMarquardt}}}([0.565217391304347, 138.97079709826897, 0.5029316592396901, 0.9545454545454548, 0.8219928511272807], [0.565217391304347, -0.434782608695653, -0.434782608695653, -0.434782608695653, -0.434782608695653, -0.434782608695653, -0.434782608695653, -0.434782608695653, -…	Plot{Plots.GRBackend() n=3}	0.49579235878204386	0.3893280632411078	0.1875	0.3125	1234
230	1500	48	0.5911845938931946	0.10179144318148146	0.3070239629253239	0.41719849848960266	0.7883110856291611	5.310583814172009	0.9793038516307517	0.0	0.14011887392238273	LsqFit.LsqFitResult{Vector{Float64}, Vector{Float64}, Matrix{Float64}, Vector{Int64}, Vector{LsqFit.LMState{LsqFit.LevenbergMarquardt}}}([0.14278291106235338, 5.68018168048949, 1.0, 1.0, 3.1914371549736846], [0.1427829110623534, 0.1427829110623534, 0.1427829110623534, -0.8572170889376466, 0.1427829110623534, -0.8572170889376466, 0.1427829110623534, 0.1427829110623534, 0.1427829110623534, 0.142782…	Plot{Plots.GRBackend() n=3}	0.2584008190116883	0.7633804362524588	0.0625	0.8125	1234
231	1500	48	0.1589839542002183	0.21266591671747068	0.628350129082311	0.5003769456767431	0.635106570383045	43.4474743182221	0.40802990413809104	0.0	0.5919700954018925	LsqFit.LsqFitResult{Vector{Float64}, Vector{Float64}, Matrix{Float64}, Vector{Int64}, Vector{LsqFit.LMState{LsqFit.LevenbergMarquardt}}}([0.5263157894736842, 62.06666662313324, 0.3461186331621387, 0.96, 7.856306459835247], [0.5263157894736842, 0.5263157894736842, -0.4736842105263158, -0.4736842105263158, 0.5263157894736842, -0.4736842105263158, -0.4736842105263158, 0.5263157894736842, 0.526315789…	Plot{Plots.GRBackend() n=3}	0.667863204849132	0.4336842105263158	0.375	0.3125	1234
232	1500	48	0.23463360371074488	0.38414617651852473	0.3812202197707305	0.2868772836881037	0.9879724557195908	16.364892303924705	0.22715350330311712	0.0	0.7713796537931081	LsqFit.LsqFitResult{Vector{Float64}, Vector{Float64}, Matrix{Float64}, Vector{Int64}, Vector{LsqFit.LMState{LsqFit.LevenbergMarquardt}}}([0.3795934835915431, 1.037376901995348, 1.0, 1.0, 2.6790336504632553], [0.3795934835915431, -0.6204065164084569, -0.6204065164084569, 0.3795934835915431, -0.6204065164084569, -0.6204065164084569, -0.6204065164084569, 0.3795934835915431, 0.3795934835915431, 0.379…	Plot{Plots.GRBackend() n=3}	0.6902390833881751	0.523532598913727	0.3125	0.625	1234
233	1500	48	0.27917469056991806	0.23937108810131222	0.4814542213287697	0.8173558030451531	0.9836261014092693	26.42272809176265	0.6471098266981072	0.0	0.3528935486541765	LsqFit.LsqFitResult{Vector{Float64}, Vector{Float64}, Matrix{Float64}, Vector{Int64}, Vector{LsqFit.LMState{LsqFit.LevenbergMarquardt}}}([0.1153846153814108, 95.21515054648721, 0.6565306845543358, 1.0, 0.5851973280415358], [0.11538461538141076, 0.11538461538141076, 0.11538461538141076, 0.11538461538141076, 0.11538461538141076, 0.11538461538141076, 0.11538461538141076, 0.11538461538141076, 0.11538…	Plot{Plots.GRBackend() n=3}	0.33620990543557194	0.884615384560477	0.375	0.875	1234
234	1500	48	0.4040188843251867	0.294255387341976	0.30172572833283734	0.8335183186264916	0.33600291039678676	8.611224947836194	0.6905092538690274	0.0	0.31700018532175256	LsqFit.LsqFitResult{Vector{Float64}, Vector{Float64}, Matrix{Float64}, Vector{Int64}, Vector{LsqFit.LMState{LsqFit.LevenbergMarquardt}}}([0.2758620689650406, 138.1909793184029, 0.8026919414098814, 0.750017835392113, 0.33544170787999733], [0.2758620689650406, 0.2758620689650406, -0.7241379310349594, -0.7241379310349594, -0.7241379310349594, 0.2758620689650406, 0.2758620689650406, -0.72413793103495…	Plot{Plots.GRBackend() n=3}	0.18221149168272033	0.4741379309922339	-0.0625	0.375	1234
235	1500	48	0.40850193851963895	0.28038158620259723	0.3111164752777637	0.4406152314871603	0.357084094883378	18.37546991787188	0.09107729984585156	0.0	0.8995672107664486	LsqFit.LsqFitResult{Vector{Float64}, Vector{Float64}, Matrix{Float64}, Vector{Int64}, Vector{LsqFit.LMState{LsqFit.LevenbergMarquardt}}}([0.3125000000009656, 80.01747292528643, 0.13653874517374914, 0.8124999999994883, 3.318459553222469], [-0.6874999999990343, 0.3125000000009656, 0.3125000000009656, 0.3125000000009656, 0.3125000000009656, 0.3125000000009656, 0.3125000000009656, -0.6874999999990343…	Plot{Plots.GRBackend() n=3}	0.8661745681416666	0.4999999999985227	0.5	0.375	1234
236	1500	48	0.07718729216825207	0.852462607068158	0.07035010076358993	0.4435542973794595	0.9055092355080865	42.55532594152158	0.10322408645960057	0.0	0.8964870890819367	LsqFit.LsqFitResult{Vector{Float64}, Vector{Float64}, Matrix{Float64}, Vector{Int64}, Vector{LsqFit.LMState{LsqFit.LevenbergMarquardt}}}([0.43749999999999994, 2.2078542399092753, 0.005350337554526057, 1.0, 2.3277325892563554], [-0.5625, -0.5625, -0.5625, 0.4375, -0.5625, 0.4375, -0.5625, 0.4375, 0.4375, -0.5625, -0.5625, 0.4375, 0.4375, 0.4375, 0.4375, 0.4375, -1.1901590823981678e-12, -1.19015908…	Plot{Plots.GRBackend() n=3}	0.9961926502428843	0.5624999999988098	0.3125	0.5625	1234
237	1500	48	0.49883926488422514	0.11447590973381529	0.3866848253819596	0.26729179621412924	0.46848051033702176	37.563900196200585	0.3975201822403589	0.0	0.6024798090506116	LsqFit.LsqFitResult{Vector{Float64}, Vector{Float64}, Matrix{Float64}, Vector{Int64}, Vector{LsqFit.LMState{LsqFit.LevenbergMarquardt}}}([0.2636376138645566, 22.739863063668068, 0.20228197120573982, 1.0, 0.030037135321008695], [0.26363761386455664, -0.7363623861354434, 0.26363761386455664, 0.26363761386455664, -0.7363623861354434, -0.7363623861354434, 0.26363761386455664, 0.26363761386455664, 0.2…	Plot{Plots.GRBackend() n=3}	0.5678744424387296	0.4891715606414304	0.125	0.4375	1234
238	1500	48	0.4554929983497872	0.3324787666485688	0.212028235001644	0.25570966231258185	0.21243710964956208	34.86843805624097	0.04420794713923648	0.0	0.9502289526671656	LsqFit.LsqFitResult{Vector{Float64}, Vector{Float64}, Matrix{Float64}, Vector{Int64}, Vector{LsqFit.LMState{LsqFit.LevenbergMarquardt}}}([0.2500000002830494, 29.2036260424406, 0.17741068996495715, 0.6551724138358073, 1.5396596271902496], [0.2500000002830494, 0.2500000002830494, -0.7499999997169506, 0.2500000002830494, 0.2500000002830494, -0.7499999997169506, -0.7499999997169506, 0.250000000283049…	Plot{Plots.GRBackend() n=3}	0.8262377008244168	0.40517241355275785	0.125	0.4375	1234
239	1500	48	0.5094237092175599	0.05846981445688731	0.4321064763255529	0.09511447798435002	0.2511666838307778	35.900635979283294	0.683480515245882	0.0	0.3165198082713326	LsqFit.LsqFitResult{Vector{Float64}, Vector{Float64}, Matrix{Float64}, Vector{Int64}, Vector{LsqFit.LMState{LsqFit.LevenbergMarquardt}}}([0.42308816131943605, 347.3186983878884, 0.509865321283919, 0.685523296550429, 0.026707397342391963], [0.42308816131943605, -0.576911838680564, 0.42308816131943605, 0.42308816131943605, -0.576911838680564, 0.42308816131943605, -0.576911838680564, -0.576911838680…	Plot{Plots.GRBackend() n=3}	0.4296544889050732	0.261927694583477	0.0625	0.1875	1234
240	1500	48	0.1689527885106311	0.28836330825380607	0.5426839032355628	0.055891279120584114	0.9543210405741769	16.382455976174406	0.5269345400901091	0.0	0.47308086999709065	LsqFit.LsqFitResult{Vector{Float64}, Vector{Float64}, Matrix{Float64}, Vector{Int64}, Vector{LsqFit.LMState{LsqFit.LevenbergMarquardt}}}([0.7368421052669852, 33.168221424639235, 0.37860533603662566, 0.9600000000001108, 4.181487873436094], [0.7368421052669852, -0.26315789473301476, -0.26315789473301476, 0.7368421052669852, -0.26315789473301476, -0.26315789473301476, -0.26315789473301476, 0.7368421…	Plot{Plots.GRBackend() n=3}	0.6419882271030765	0.22315789473312553	0.4375	0.25	1234
241	1500	48	0.5132205061490874	0.3639062303918946	0.12287326345901795	0.33833950496208653	0.19029194993485432	47.29981719216683	0.22949015694975095	0.0	0.7705094347890029	LsqFit.LsqFitResult{Vector{Float64}, Vector{Float64}, Matrix{Float64}, Vector{Int64}, Vector{LsqFit.LMState{LsqFit.LevenbergMarquardt}}}([0.270426227417989, 5.415868609833914e-6, 0.03956432216942807, 0.8850661517485339, 0.9281502893820344], [0.27042622741798894, 0.27042622741798894, 0.27042622741798894, 0.27042622741798894, -0.7295737725820111, 0.27042622741798894, 0.27042622741798894, 0.27042622…	Plot{Plots.GRBackend() n=3}	0.9999972161589343	0.29162977867121165	0.0	0.1875	1234
242	1500	48	0.5609581402024711	0.1526508422952975	0.2863910175022314	0.9849254665934966	0.5530156856268127	7.964647612906117	0.7415615561996136	0.0	0.27318205030061626	LsqFit.LsqFitResult{Vector{Float64}, Vector{Float64}, Matrix{Float64}, Vector{Int64}, Vector{LsqFit.LMState{LsqFit.LevenbergMarquardt}}}([0.007334836998575458, 1.178433166149782, 1.0, 1.0, 1.6702040852384612], [0.007334836998575511, 0.007334836998575511, 0.007334836998575511, 0.007334836998575511, 0.007334836998575511, 0.007334836998575511, 0.007334836998575511, 0.007334836998575511, 0.0073348369…	Plot{Plots.GRBackend() n=3}	0.6063741565115597	0.6807609418602953	0.125	0.6875	1234
243	1500	48	0.41493122484795214	0.2554959424899599	0.329572832662088	0.40116229247305313	0.9161521668681427	24.667176057199292	0.8946172473610765	0.0	0.10828862320500716	LsqFit.LsqFitResult{Vector{Float64}, Vector{Float64}, Matrix{Float64}, Vector{Int64}, Vector{LsqFit.LMState{LsqFit.LevenbergMarquardt}}}([0.2758620689655305, 118.91626629355736, 0.8459889874979678, 0.9375053225023025, 0.5898115974421879], [0.27586206896553045, -0.7241379310344696, -0.7241379310344696, 0.27586206896553045, 0.27586206896553045, 0.27586206896553045, 0.27586206896553045, 0.2758620689…	Plot{Plots.GRBackend() n=3}	0.14669799874580147	0.6616379310341814	0.125	0.6875	1234
244	1500	48	0.17118399467688425	0.5471370310009657	0.2816789743221501	0.8392508352400445	0.4016963969622003	4.717401611469274	0.11537123445473196	0.0	0.7908667893178537	LsqFit.LsqFitResult{Vector{Float64}, Vector{Float64}, Matrix{Float64}, Vector{Int64}, Vector{LsqFit.LMState{LsqFit.LevenbergMarquardt}}}([0.15789473685053096, 42.60990636396461, 0.3223124716793952, 0.8000000000717815, 1.5502468543485584], [-0.842105263149469, 0.15789473685053101, 0.15789473685053101, 0.15789473685053101, 0.15789473685053101, 0.15789473685053101, -0.842105263149469, 0.157894736850…	Plot{Plots.GRBackend() n=3}	0.6824179776300598	0.6421052632212505	0.5625	0.5625	1234
245	1500	48	0.019365541623647405	0.4959586729214742	0.4846757854548784	0.3518079463631574	0.368673792813504	20.075602737257537	0.9547047961009925	0.0	0.06215479167601309	LsqFit.LsqFitResult{Vector{Float64}, Vector{Float64}, Matrix{Float64}, Vector{Int64}, Vector{LsqFit.LMState{LsqFit.LevenbergMarquardt}}}([0.6660116398466703, 99.02627393824261, 0.9581115762579753, 0.9380083112631461, 4.413594141531081], [-0.33398836015332967, 0.6660116398466703, -0.33398836015332967, -0.33398836015332967, -0.33398836015332967, -0.33398836015332967, 0.6660116398466703, 0.666011639…	Plot{Plots.GRBackend() n=3}	0.0604266774849056	0.27199666949003176	-0.1875	0.3125	1234
246	1500	48	0.3765999817738323	0.3598609392386917	0.26353907898747597	0.38519353648117827	0.8654582278783047	34.70578426195922	0.9272306073831051	0.0	0.07498736824446892	LsqFit.LsqFitResult{Vector{Float64}, Vector{Float64}, Matrix{Float64}, Vector{Int64}, Vector{LsqFit.LMState{LsqFit.LevenbergMarquardt}}}([0.40624999999932243, 164.22415627379573, 0.9674212977235138, 0.9735551371782575, 0.5062514288820708], [-0.5937500000006776, 0.40624999999932243, -0.5937500000006776, 0.40624999999932243, 0.40624999999932243, 0.40624999999932243, -0.5937500000006776, -0.59375000…	Plot{Plots.GRBackend() n=3}	0.026927629715942092	0.5312499974757304	0.125	0.5625	1234
247	1500	48	0.32912564596192795	0.25058225805108886	0.4202920959869833	0.8493335364527395	0.7992840951961819	48.120386601083	0.5292673635933025	0.0	0.4707326364095375	LsqFit.LsqFitResult{Vector{Float64}, Vector{Float64}, Matrix{Float64}, Vector{Int64}, Vector{LsqFit.LMState{LsqFit.LevenbergMarquardt}}}([0.038461538461041916, 102.59858887263698, 0.66163439028461, 1.0, 13.64223181050265], [0.038461538461041944, 0.038461538461041944, 0.038461538461041944, 0.038461538461041944, 0.038461538461041944, 0.038461538461041944, 0.038461538461041944, 0.038461538461041944,…	Plot{Plots.GRBackend() n=3}	0.35833890058211126	0.9615384615389581	0.375	1.0	1234
248	1500	48	0.5637083292573183	0.14555611160205947	0.29073555914062227	0.4183594149675385	0.08054600714644389	24.05681378171326	0.6957941053137113	0.0	0.30423345715615824	LsqFit.LsqFitResult{Vector{Float64}, Vector{Float64}, Matrix{Float64}, Vector{Int64}, Vector{LsqFit.LMState{LsqFit.LevenbergMarquardt}}}([0.06357338011402326, 0.8428935272813338, 1.0, 1.0, 1.5483167024902385], [0.06357338011402325, 0.06357338011402325, 0.06357338011402325, 0.06357338011402325, 0.06357338011402325, 0.06357338011402325, 0.06357338011402325, 0.06357338011402325, 0.06357338011402325,…	Plot{Plots.GRBackend() n=3}	0.6862901832389996	0.6162541541071712	0.0625	0.625	1234
249	1500	48	0.2400737965242761	0.3636364539817911	0.3962897494939328	0.1396852368921382	0.3544110768871116	31.599705806982193	0.3249799130759736	0.0	0.6750189893963898	LsqFit.LsqFitResult{Vector{Float64}, Vector{Float64}, Matrix{Float64}, Vector{Int64}, Vector{LsqFit.LMState{LsqFit.LevenbergMarquardt}}}([0.7894736842107029, 61.06855319477194, 0.29575616878054506, 0.8965517241364999, 23.023906120410462], [-0.21052631578929715, -0.21052631578929715, 0.7894736842107029, -0.21052631578929715, -0.21052631578929715, -0.21052631578929715, -0.21052631578929715, -0.2105…	Plot{Plots.GRBackend() n=3}	0.7215313430857617	0.10707803992579701	0.0	0.125	1234
250	1500	48	0.5827343900790987	0.06082263625563526	0.35644297366526606	0.5742353420875952	0.15294775974626584	33.51416329604417	0.5452207650786414	0.0	0.45477924174425804	LsqFit.LsqFitResult{Vector{Float64}, Vector{Float64}, Matrix{Float64}, Vector{Int64}, Vector{LsqFit.LMState{LsqFit.LevenbergMarquardt}}}([0.11529452032915186, 1.555621552774187, 0.602240593576534, 1.0, 0.726202730134102], [0.11529452032915188, 0.11529452032915188, 0.11529452032915188, 0.11529452032915188, 0.11529452032915188, 0.11529452032915188, 0.11529452032915188, 0.11529452032915188, -0.88470…	Plot{Plots.GRBackend() n=3}	0.5433245658548642	0.504628437348673	0.0	0.5625	1234
251	1500	48	0.28083357406696946	0.409751499385578	0.3094149265474526	0.4934322306104708	0.6640863999413962	7.317510363063729	0.2249104219441267	0.0	0.7514587526152068	LsqFit.LsqFitResult{Vector{Float64}, Vector{Float64}, Matrix{Float64}, Vector{Int64}, Vector{LsqFit.LMState{LsqFit.LevenbergMarquardt}}}([0.31285218081872, 0.42254629075032807, 1.0, 1.0, 3.799654668205905], [0.31285218081872, 0.31285218081872, 0.31285218081872, 0.31285218081872, -0.68714781918128, 0.31285218081872, -0.68714781918128, 0.31285218081872, -0.68714781918128, 0.31285218081872, -0.68714…	Plot{Plots.GRBackend() n=3}	0.9047674192454674	0.6378031610773975	0.6875	0.6875	1234
252	1500	48	0.26697153881199426	0.29363070190037316	0.4393977592876326	0.08566240655119084	0.1705320716883525	35.17116317668682	0.20488697549619528	0.0	0.7950919344849843	LsqFit.LsqFitResult{Vector{Float64}, Vector{Float64}, Matrix{Float64}, Vector{Int64}, Vector{LsqFit.LMState{LsqFit.LevenbergMarquardt}}}([0.6521739130433944, 75.58088246147689, 0.48976153530575334, 1.0, 8.338500293175374], [0.6521739130433944, -0.34782608695660555, -0.34782608695660555, -0.34782608695660555, -0.34782608695660555, -0.34782608695660555, -0.34782608695660555, -0.34782608695660555, -…	Plot{Plots.GRBackend() n=3}	0.526958155286883	0.34782608695660555	0.3125	0.3125	1234
253	1500	48	0.003793972125588395	0.4137786988795808	0.5824273289948309	0.9873837820253617	0.8066703756037945	2.4408754292552293	0.4544155286933722	0.0	0.5247927665001041	LsqFit.LsqFitResult{Vector{Float64}, Vector{Float64}, Matrix{Float64}, Vector{Int64}, Vector{LsqFit.LMState{LsqFit.LevenbergMarquardt}}}([0.04300005704823222, 6.400230073674739, 0.6308651924831395, 1.0, 1.4189265512119795], [0.043000057048232176, 0.043000057048232176, 0.043000057048232176, 0.043000057048232176, 0.043000057048232176, 0.043000057048232176, 0.043000057048232176, 0.043000057048232176…	Plot{Plots.GRBackend() n=3}	0.4086842583690281	0.9434306797180289	0.3125	1.0	1234
254	1500	48	0.39984570047488005	0.4679609561659078	0.13219334335921215	0.7619013615066637	0.5035862398579767	9.783279489310736	0.8586793931878085	0.0	0.1641823726948396	LsqFit.LsqFitResult{Vector{Float64}, Vector{Float64}, Matrix{Float64}, Vector{Int64}, Vector{LsqFit.LMState{LsqFit.LevenbergMarquardt}}}([0.18465623911527518, 6.73607726683693, 1.0, 0.7582056795879606, 6.400624216898534], [0.18465623911527518, 0.18465623911527518, 0.18465623911527518, 0.18465623911527518, 0.18465623911527518, 0.18465623911527518, 0.18465623911527518, 0.18465623911527518, -0.81534…	Plot{Plots.GRBackend() n=3}	0.28537127110061866	0.5667606722717379	0.125	0.625	1234
255	1500	48	0.35793974881910945	0.31166934942763536	0.33039090175325525	0.4488603472150854	0.3170053434720701	16.669456294048622	0.6180054366179557	0.0	0.38209541605742753	LsqFit.LsqFitResult{Vector{Float64}, Vector{Float64}, Matrix{Float64}, Vector{Int64}, Vector{LsqFit.LMState{LsqFit.LevenbergMarquardt}}}([0.3078989811970387, 322.43477713711326, 0.5078920267174664, 0.7566995633920803, 0.01600782154375508], [-0.6921010188029613, -0.6921010188029613, 0.3078989811970387, -0.6921010188029613, 0.3078989811970387, 0.3078989811970387, -0.6921010188029613, 0.307898981197…	Plot{Plots.GRBackend() n=3}	0.3891716107858544	0.43520496804905856	0.0	0.3125	1234
256	1500	48	0.37579331872805427	0.3470153532839014	0.27719132798804436	0.9517646807425477	0.13818688624882158	8.467958651481611	0.6916946509688622	0.0	0.31634180585001953	LsqFit.LsqFitResult{Vector{Float64}, Vector{Float64}, Matrix{Float64}, Vector{Int64}, Vector{LsqFit.LMState{LsqFit.LevenbergMarquardt}}}([0.0, 1.4603366154380089, 1.0, 1.0, 1.112210734580021], [0.0, 0.0, 0.0, 0.0, 0.0, 0.0, 0.0, 0.0, 0.0, 0.0, 0.0, 0.0, 0.0, 0.0, 0.0, 0.0, 0.5374153606915404, -0.4625846393084596, -0.4625846393084596, -0.4625846393084596, 0.5374153606915404, -0.4625846393084596, -…	Plot{Plots.GRBackend() n=3}	0.5189199942004725	0.5374153606915404	0.125	0.5625	1234
257	1500	48	0.4932672684935262	0.0874510212112688	0.419281710295205	0.5318973675474847	0.08828223102479038	34.02961594876661	0.18262312887136778	0.0	0.8173181567155299	LsqFit.LsqFitResult{Vector{Float64}, Vector{Float64}, Matrix{Float64}, Vector{Int64}, Vector{LsqFit.LMState{LsqFit.LevenbergMarquardt}}}([0.2500000000008594, 25.943267712347872, 0.10404812919920099, 0.6562499999999575, 2.553517032805681], [0.2500000000008594, 0.2500000000008594, -0.7499999999991406, -0.7499999999991406, -0.7499999999991406, 0.2500000000008594, 0.2500000000008594, 0.25000000000085…	Plot{Plots.GRBackend() n=3}	0.9009069809895323	0.40624999999909805	0.3125	0.3125	1234
258	1500	48	0.24936786268624744	0.4110205460419664	0.33961159127178614	0.3761967781812878	0.016616828726573107	17.853628728654858	0.6410378006926098	0.0	0.3590537760382708	LsqFit.LsqFitResult{Vector{Float64}, Vector{Float64}, Matrix{Float64}, Vector{Int64}, Vector{LsqFit.LMState{LsqFit.LevenbergMarquardt}}}([0.35987298325370537, 31.909822036671734, 0.4746477354179837, 0.830381242634416, 6.799492381724946], [0.35987298325370537, 0.35987298325370537, 0.35987298325370537, 0.35987298325370537, -0.6401270167462947, -0.6401270167462947, 0.35987298325370537, 0.35987298325…	Plot{Plots.GRBackend() n=3}	0.5596157801229367	0.47050825938071067	0.0	0.4375	1234
259	1500	48	0.2281580268634587	0.5354324140635599	0.23640955907298133	0.691494413083916	0.47312936751638346	47.44237472508025	0.9512415777617251	0.0	0.0507471180057123	LsqFit.LsqFitResult{Vector{Float64}, Vector{Float64}, Matrix{Float64}, Vector{Int64}, Vector{LsqFit.LMState{LsqFit.LevenbergMarquardt}}}([0.3075062684648587, 13.721586174722294, 1.0, 0.8750880640396385, 12.71549905026247], [0.30750626846485873, 0.30750626846485873, -0.6924937315351413, -0.6924937315351413, 0.30750626846485873, -0.6924937315351413, 0.30750626846485873, 0.30750626846485873, 0.30750…	Plot{Plots.GRBackend() n=3}	0.19754453401681793	0.5674974073533772	-0.125	0.5	1234
260	1500	48	0.42063900722864467	0.5281051037024566	0.05125588906889879	0.05564172928504685	0.6402174070654376	15.352340643093786	0.881723166514546	0.0	0.12809595558402062	LsqFit.LsqFitResult{Vector{Float64}, Vector{Float64}, Matrix{Float64}, Vector{Int64}, Vector{LsqFit.LMState{LsqFit.LevenbergMarquardt}}}([0.6874999999988931, 143.82338306840524, 0.9697716210734538, 0.7808849566420365, 0.2499550795881104], [-0.3125000000011069, -0.3125000000011069, -0.3125000000011069, 0.6874999999988931, 0.6874999999988931, -0.3125000000011069, 0.6874999999988931, -0.312500000001…	Plot{Plots.GRBackend() n=3}	0.021397341096329736	0.06249999552133567	0.125	-0.0625	1234
261	1500	48	0.2059093575013129	0.37605165056930995	0.4180389919293771	0.7620218687295881	0.17711572337796433	48.44594212137192	0.17082350471063412	0.0	0.8291712400315996	LsqFit.LsqFitResult{Vector{Float64}, Vector{Float64}, Matrix{Float64}, Vector{Int64}, Vector{LsqFit.LMState{LsqFit.LevenbergMarquardt}}}([0.21052631578941455, 44.1965129353868, 0.31789427881525356, 0.7600000000002031, 1.8112495743524775], [0.2105263157894145, 0.2105263157894145, 0.2105263157894145, 0.2105263157894145, 0.2105263157894145, -0.7894736842105855, -0.7894736842105855, 0.210526315789414…	Plot{Plots.GRBackend() n=3}	0.6881169794906854	0.5494736842107886	0.375	0.4375	1234
262	1500	48	0.26377460246297013	0.29740422839197356	0.4388211691450563	0.9112629426891601	0.43606754187659336	18.206698695117353	0.014079165441123642	0.0	0.9544395272903046	LsqFit.LsqFitResult{Vector{Float64}, Vector{Float64}, Matrix{Float64}, Vector{Int64}, Vector{LsqFit.LMState{LsqFit.LevenbergMarquardt}}}([0.12500000000476238, 28.894155550195293, 0.1655103734138286, 0.9310344827639019, 1.3956158730010635], [0.1250000000047624, 0.1250000000047624, 0.1250000000047624, 0.1250000000047624, 0.1250000000047624, 0.1250000000047624, 0.1250000000047624, 0.1250000000047624…	Plot{Plots.GRBackend() n=3}	0.8371336476445888	0.8060344827591395	0.6875	0.8125	1234
263	1500	48	0.42173242649707215	0.2204978214003859	0.3577697521025419	0.33978158247038226	0.6788600483261444	12.489120187862579	0.7297567004471555	0.0	0.27292821659721356	LsqFit.LsqFitResult{Vector{Float64}, Vector{Float64}, Matrix{Float64}, Vector{Int64}, Vector{LsqFit.LMState{LsqFit.LevenbergMarquardt}}}([0.49999999999905087, 162.90632955594924, 0.9641548175979243, 0.9613358739266433, 0.2816963978368147], [0.49999999999905087, -0.5000000000009491, -0.5000000000009491, 0.49999999999905087, -0.5000000000009491, -0.5000000000009491, 0.49999999999905087, 0.499999999…	Plot{Plots.GRBackend() n=3}	0.025620251881468215	0.3749999966522476	-0.125	0.1875	1234
264	1500	48	0.4718685804213402	0.280617183675891	0.24751423590276878	0.8805949819243275	0.3854911332246418	39.3803452821116	0.2613718937336018	0.0	0.7386272461509418	LsqFit.LsqFitResult{Vector{Float64}, Vector{Float64}, Matrix{Float64}, Vector{Int64}, Vector{LsqFit.LMState{LsqFit.LevenbergMarquardt}}}([0.0, 39.736236934755325, 0.2721803399267947, 0.689655172413793, 5.688105977721931], [0.0, 0.0, 0.0, 0.0, 0.0, 0.0, 0.0, 0.0, 0.0, 0.0, 0.0, 0.0, 0.0, 0.0, 0.0, 0.0, 0.689655172413793, 0.689655172413793, -0.31034482758620696, 0.689655172413793, 0.689655172413793…	Plot{Plots.GRBackend() n=3}	0.7424939782917237	0.689655172413793	0.625	0.4375	1234
265	1500	48	0.3473334201766117	0.2726851613267563	0.379981418496632	0.24427182731664465	0.7065351551462768	49.56988057205064	0.5073707237982163	0.0	0.4926292762020432	LsqFit.LsqFitResult{Vector{Float64}, Vector{Float64}, Matrix{Float64}, Vector{Int64}, Vector{LsqFit.LMState{LsqFit.LevenbergMarquardt}}}([0.5937499999995574, 153.7718273037454, 0.9978130060174897, 0.9978924643236557, 1.3596188452941667], [0.5937499999995574, -0.40625000000044265, -0.40625000000044265, 0.5937499999995574, -0.40625000000044265, 0.5937499999995574, 0.5937499999995574, 0.593749999999…	Plot{Plots.GRBackend() n=3}	0.010296376066297186	0.28124999921494875	0.1875	0.3125	1234
266	1500	48	0.2870975784962733	0.6568256623755333	0.056076759128193404	0.5941140602428465	0.3116281827615601	11.224572178753567	0.13997316059659282	0.0	0.8432116538877583	LsqFit.LsqFitResult{Vector{Float64}, Vector{Float64}, Matrix{Float64}, Vector{Int64}, Vector{LsqFit.LMState{LsqFit.LevenbergMarquardt}}}([0.31249999999964906, 36.59774472954473, 0.16349374946734424, 0.8275862068955141, 1.0524103324837237], [0.31249999999964906, 0.31249999999964906, 0.31249999999964906, 0.31249999999964906, -0.6875000000003509, 0.31249999999964906, 0.31249999999964906, 0.312499999…	Plot{Plots.GRBackend() n=3}	0.8366837182414935	0.515086206895865	0.5	0.5	1234
267	1500	48	0.009975986538789696	0.5685526511597487	0.42147136230146154	0.8279012779757002	0.35851574243953044	42.92917039170441	0.922322327953663	0.0	0.07849314329596163	LsqFit.LsqFitResult{Vector{Float64}, Vector{Float64}, Matrix{Float64}, Vector{Int64}, Vector{LsqFit.LMState{LsqFit.LevenbergMarquardt}}}([0.2068965517265035, 112.66474736247075, 0.8528928008509108, 1.0, 2.4565498842754807], [0.20689655172650356, 0.20689655172650356, 0.20689655172650356, -0.7931034482734964, 0.20689655172650356, 0.20689655172650356, 0.20689655172650356, 0.20689655172650356, 0.2068…	Plot{Plots.GRBackend() n=3}	0.1565127277923436	0.7931034482734964	0.0625	0.875	1234
268	1500	48	0.29264547955936043	0.2950548010559865	0.4122997193846531	0.9686183876501575	0.7767485240420671	19.355834618455926	0.583845826139112	0.0	0.41616993622566983	LsqFit.LsqFitResult{Vector{Float64}, Vector{Float64}, Matrix{Float64}, Vector{Int64}, Vector{LsqFit.LMState{LsqFit.LevenbergMarquardt}}}([0.03839867516049581, 70.32960735869904, 0.5155616750245, 1.0, 0.050288419578575536], [0.03839867516049578, 0.03839867516049578, 0.03839867516049578, 0.03839867516049578, 0.03839867516049578, 0.03839867516049578, 0.03839867516049578, 0.03839867516049578, 0.03839…	Plot{Plots.GRBackend() n=3}	0.353598052916838	0.8692593203268487	0.25	0.875	1234
269	1500	48	0.7400169657121046	0.2487086353817164	0.011274398906179029	0.20747161442982476	0.6902542911743414	28.535374678096915	0.5425645860189547	0.0	0.4574354824784307	LsqFit.LsqFitResult{Vector{Float64}, Vector{Float64}, Matrix{Float64}, Vector{Int64}, Vector{LsqFit.LMState{LsqFit.LevenbergMarquardt}}}([0.20550865190080267, 15.852382983484729, 1.0, 1.0, 3.5647518513327325], [0.2055086519008027, 0.2055086519008027, 0.2055086519008027, 0.2055086519008027, 0.2055086519008027, -0.7944913480991973, 0.2055086519008027, 0.2055086519008027, 0.2055086519008027, 0.20550…	Plot{Plots.GRBackend() n=3}	0.11021644506299355	0.7273497092270121	0.1875	0.8125	1234
270	1500	48	0.34725361719380893	0.16677356375919533	0.48597281904699574	0.020750106159417525	0.6733635015956723	4.176014916367388	0.9006634987362827	0.0	0.21526042194110884	LsqFit.LsqFitResult{Vector{Float64}, Vector{Float64}, Matrix{Float64}, Vector{Int64}, Vector{LsqFit.LMState{LsqFit.LevenbergMarquardt}}}([0.5937499999997027, 147.05535829863823, 0.9804477418890681, 0.7304688179579792, 0.0877582422520124], [0.5937499999997027, 0.5937499999997027, 0.5937499999997027, -0.4062500000002973, -0.4062500000002973, -0.4062500000002973, 0.5937499999997027, -0.4062500000002…	Plot{Plots.GRBackend() n=3}	0.013918033259376128	0.031249998399343615	0.25	-0.0625	1234
271	1500	48	0.3532339452376001	0.34691999873186147	0.2998460560305384	0.5844825811432721	0.8141452184061171	20.406098746485846	0.09812759698300932	0.0	0.8956663149705422	LsqFit.LsqFitResult{Vector{Float64}, Vector{Float64}, Matrix{Float64}, Vector{Int64}, Vector{LsqFit.LMState{LsqFit.LevenbergMarquardt}}}([0.0628766790731732, 1.1562916603996536, 1.0, 0.9144248555298571, 9.558864606923668], [0.06287667907317318, 0.06287667907317318, 0.06287667907317318, 0.06287667907317318, 0.06287667907317318, 0.06287667907317318, 0.06287667907317318, 0.06287667907317318, 0.06287…	Plot{Plots.GRBackend() n=3}	0.8540177587447447	0.8504191496538701	0.5	0.8125	1234
272	1500	48	0.14605617048019637	0.15371718966753464	0.700226639852269	0.9713773270123751	0.7412463689087467	44.11035958988444	0.7253234744775277	0.0	0.274676649548088	LsqFit.LsqFitResult{Vector{Float64}, Vector{Float64}, Matrix{Float64}, Vector{Int64}, Vector{LsqFit.LMState{LsqFit.LevenbergMarquardt}}}([0.0, 80.83087334613613, 0.8113050745908887, 0.9473684210527847, 11.574142003435018], [0.0, 0.0, 0.0, 0.0, 0.0, 0.0, 0.0, 0.0, 0.0, 0.0, 0.0, 0.0, 0.0, 0.0, 0.0, 0.0, -0.05263157894721526, -0.05263157894721526, -0.05263157894721526, -0.05263157894721526, 0.94736…	Plot{Plots.GRBackend() n=3}	0.2179784699596472	0.9473684210527847	0.0625	0.9375	1234
273	1500	48	0.14368035020539813	0.32113634362822335	0.5351833061663785	0.5016718342421949	0.2979090986056643	5.6544402338288835	0.7678013541366935	0.0	0.2720461298546657	LsqFit.LsqFitResult{Vector{Float64}, Vector{Float64}, Matrix{Float64}, Vector{Int64}, Vector{LsqFit.LMState{LsqFit.LevenbergMarquardt}}}([0.3463529659829402, 51.508678038045005, 0.625897577262486, 0.9072716851924534, 3.9609761252075555], [0.3463529659829402, 0.3463529659829402, -0.6536470340170598, -0.6536470340170598, -0.6536470340170598, 0.3463529659829402, -0.6536470340170598, 0.34635296598294…	Plot{Plots.GRBackend() n=3}	0.39563909604956216	0.5609187192095132	0.125	0.4375	1234
274	1500	48	0.44014673998899045	0.4911191839428158	0.06873407606819378	0.5490734130156221	0.59175417401791	48.801721314057076	0.40473420737178056	0.0	0.5952657925740865	LsqFit.LsqFitResult{Vector{Float64}, Vector{Float64}, Matrix{Float64}, Vector{Int64}, Vector{LsqFit.LMState{LsqFit.LevenbergMarquardt}}}([0.31249999828356984, 502.25327740146435, 0.16224746521559547, 0.7752768210204047, 0.004611478463084671], [0.31249999828356984, 0.31249999828356984, 0.31249999828356984, -0.6875000017164301, 0.31249999828356984, 0.31249999828356984, -0.6875000017164301, 0.312499…	Plot{Plots.GRBackend() n=3}	0.733670489627863	0.4627768227368349	0.4375	0.4375	1234
275	1500	48	0.4541214042376709	0.4583464940507142	0.08753210171161492	0.9384178972974353	0.6902307103797005	3.9920212219862528	0.7504182542475231	0.0	0.31607841714194945	LsqFit.LsqFitResult{Vector{Float64}, Vector{Float64}, Matrix{Float64}, Vector{Int64}, Vector{LsqFit.LMState{LsqFit.LevenbergMarquardt}}}([0.038525835217633975, 371.8864447326533, 0.5052932543367332, 0.7465386991843153, 0.019412852893450818], [0.038525835217633975, 0.038525835217633975, 0.038525835217633975, -0.961474164782366, 0.038525835217633975, 0.038525835217633975, 0.038525835217633975, 0.03…	Plot{Plots.GRBackend() n=3}	0.4176930224061034	0.7028864938292652	0.0625	0.6875	1234
276	1500	48	0.48461662635564046	0.44212808366179757	0.07325528998256199	0.40169774261191016	0.9085466951375607	23.781356258320073	0.6067581461148772	0.0	0.3932454811781158	LsqFit.LsqFitResult{Vector{Float64}, Vector{Float64}, Matrix{Float64}, Vector{Int64}, Vector{LsqFit.LMState{LsqFit.LevenbergMarquardt}}}([0.28358179623244717, 3.1161757351343464, 1.0, 1.0, 2.3644687104069297], [0.28358179623244717, -0.7164182037675528, 0.28358179623244717, -0.7164182037675528, 0.28358179623244717, 0.28358179623244717, 0.28358179623244717, 0.28358179623244717, -0.7164182037675528,…	Plot{Plots.GRBackend() n=3}	0.37254276103261774	0.577297871306844	0.0625	0.5625	1234
277	1500	48	0.4514926314514287	0.07802498856163279	0.47048237998693854	0.983173637407474	0.7114131324675157	4.456788533675882	0.9549868268610806	0.0	0.17600111105566835	LsqFit.LsqFitResult{Vector{Float64}, Vector{Float64}, Matrix{Float64}, Vector{Int64}, Vector{LsqFit.LMState{LsqFit.LevenbergMarquardt}}}([0.12499999940512321, 119.10614371709505, 0.9906710624533618, 1.0, 7.69553973418392], [-0.8750000005948768, 0.12499999940512319, 0.12499999940512319, 0.12499999940512319, 0.12499999940512319, 0.12499999940512319, 0.12499999940512319, 0.12499999940512319, 0.12499…	Plot{Plots.GRBackend() n=3}	0.030265223094439464	0.8749816236136357	0.125	0.9375	1234
278	1500	48	0.27189471099027307	0.37642022382810886	0.35168506518161796	0.5025794893982625	0.8999051736300974	9.70833099839804	0.5972278722854489	0.0	0.40450350191712325	LsqFit.LsqFitResult{Vector{Float64}, Vector{Float64}, Matrix{Float64}, Vector{Int64}, Vector{LsqFit.LMState{LsqFit.LevenbergMarquardt}}}([0.3793103448214958, 130.56159600018128, 0.8288353257213243, 1.0, 0.5612818717816453], [-0.6206896551785042, 0.37931034482149584, 0.37931034482149584, 0.37931034482149584, -0.6206896551785042, 0.37931034482149584, 0.37931034482149584, -0.6206896551785042, 0.3793…	Plot{Plots.GRBackend() n=3}	0.16393400901499822	0.6206889974045529	0.1875	0.5625	1234
279	1500	48	0.4387875986726461	0.06039725979282184	0.5008151415345321	0.2098921518987522	0.7909317631049706	1.8350340903660722	0.37779567193680896	0.0	0.5522558054264081	LsqFit.LsqFitResult{Vector{Float64}, Vector{Float64}, Matrix{Float64}, Vector{Int64}, Vector{LsqFit.LMState{LsqFit.LevenbergMarquardt}}}([0.32832316369547865, 4.727642057670595, 0.8386322808096965, 1.0, 0.8328421914890956], [0.32832316369547865, 0.32832316369547865, 0.32832316369547865, -0.6716768363045214, -0.6716768363045214, 0.32832316369547865, 0.32832316369547865, 0.32832316369547865, -0.671…	Plot{Plots.GRBackend() n=3}	0.27137279584281804	0.423047043299835	0.1875	0.3125	1234
280	1500	48	0.35544440412067035	0.37909090098161013	0.2654646948977197	0.448623561355433	0.5726005144277853	28.414071532737406	0.7080080837802851	0.0	0.29200069041319543	LsqFit.LsqFitResult{Vector{Float64}, Vector{Float64}, Matrix{Float64}, Vector{Int64}, Vector{LsqFit.LMState{LsqFit.LevenbergMarquardt}}}([0.12571708880670457, 0.38136543238168047, 1.0, 1.0, 1.4889313421410526], [-0.8742829111932955, 0.1257170888067045, 0.1257170888067045, 0.1257170888067045, 0.1257170888067045, 0.1257170888067045, 0.1257170888067045, -0.8742829111932955, 0.1257170888067045, 0.125…	Plot{Plots.GRBackend() n=3}	0.8410140602645979	0.5627965794465823	0.0	0.625	1234
281	1500	48	0.4181968094125567	0.348897718969582	0.2329054716178613	0.07615794559823397	0.5182384812321261	15.482883051397556	0.692439449091516	0.0	0.3081089455811483	LsqFit.LsqFitResult{Vector{Float64}, Vector{Float64}, Matrix{Float64}, Vector{Int64}, Vector{LsqFit.LMState{LsqFit.LevenbergMarquardt}}}([0.5937499999992013, 151.32274629887544, 0.9790728146940825, 0.9665825247937474, 0.27270314759802056], [-0.4062500000007987, 0.5937499999992013, -0.4062500000007987, -0.4062500000007987, -0.4062500000007987, -0.4062500000007987, 0.5937499999992013, -0.4062500000…	Plot{Plots.GRBackend() n=3}	0.016015946024891425	0.21874999857327349	0.0625	0.0625	1234
282	1500	48	0.5714890663772353	0.04837262609314292	0.38013830752962174	0.3880778354458858	0.051616548816131314	44.892504158066956	0.6027438935698426	0.0	0.397256106830733	LsqFit.LsqFitResult{Vector{Float64}, Vector{Float64}, Matrix{Float64}, Vector{Int64}, Vector{LsqFit.LMState{LsqFit.LevenbergMarquardt}}}([0.16640072581706455, 5.975621650037598e-6, 1.0, 0.7121103209552201, 0.5818260993134559], [0.16640072581706455, 0.16640072581706455, 0.16640072581706455, 0.16640072581706455, 0.16640072581706455, 0.16640072581706455, 0.16640072581706455, 0.16640072581706455, 0.1…	Plot{Plots.GRBackend() n=3}	0.9999965004324544	0.1811114273754621	0.1875	0.0625	1234
283	1500	48	0.4345926182945845	0.21878271607998276	0.34662466562543276	0.7229412018992671	0.13514125260411003	37.812713156612475	0.412189128205092	0.0	0.5878108672982961	LsqFit.LsqFitResult{Vector{Float64}, Vector{Float64}, Matrix{Float64}, Vector{Int64}, Vector{LsqFit.LMState{LsqFit.LevenbergMarquardt}}}([0.2105263165112605, 42.344715260434036, 0.31968341083335045, 0.6551724099313928, 13.941584978380018], [-0.7894736834887395, 0.21052631651126053, 0.21052631651126053, -0.7894736834887395, -0.7894736834887395, 0.21052631651126053, 0.21052631651126053, 0.210526316…	Plot{Plots.GRBackend() n=3}	0.7032747305038451	0.4446460934201323	0.25	0.25	1234
284	1500	48	0.44617735491701294	0.11450830083837371	0.43931434424461346	0.5598243110571957	0.39143044659944426	49.284481971715465	0.9323878973144835	0.0	0.06832410222746518	LsqFit.LsqFitResult{Vector{Float64}, Vector{Float64}, Matrix{Float64}, Vector{Int64}, Vector{LsqFit.LMState{LsqFit.LevenbergMarquardt}}}([0.3437499999999929, 152.33912543182217, 0.9973182005021232, 0.9998621414732991, 0.6094640127666328], [-0.6562500000000071, 0.3437499999999929, 0.3437499999999929, 0.3437499999999929, -0.6562500000000071, 0.3437499999999929, 0.3437499999999929, 0.343749999999992…	Plot{Plots.GRBackend() n=3}	0.009244218587431519	0.2812499999998611	0.3125	0.25	1234
285	1500	48	0.18371697694688907	0.6967943449260247	0.1194886781270863	0.7443500914135015	0.3741522092314573	34.524752684141816	0.3851889073998216	0.0	0.6148110440460945	LsqFit.LsqFitResult{Vector{Float64}, Vector{Float64}, Matrix{Float64}, Vector{Int64}, Vector{LsqFit.LMState{LsqFit.LevenbergMarquardt}}}([0.08695652173859655, 72.33158217353157, 0.4968357354870951, 0.9090909090898539, 1.28700468843861], [-0.9130434782614034, 0.08695652173859658, 0.08695652173859658, 0.08695652173859658, 0.08695652173859658, 0.08695652173859658, 0.08695652173859658, 0.086956521738…	Plot{Plots.GRBackend() n=3}	0.505725896329015	0.8221343873512573	0.375	0.75	1234
286	1500	48	0.02290725272487625	0.4398302305282274	0.5372625167468964	0.511194618479768	0.9253699948083534	5.908924693639694	0.7591118207446907	0.0	0.27551814418979437	LsqFit.LsqFitResult{Vector{Float64}, Vector{Float64}, Matrix{Float64}, Vector{Int64}, Vector{LsqFit.LMState{LsqFit.LevenbergMarquardt}}}([0.6842105263148438, 114.41767861444113, 0.33323650251199655, 0.8799999999996911, 0.5768443348461236], [-0.3157894736851562, -0.3157894736851562, -0.3157894736851562, -0.3157894736851562, 0.6842105263148438, -0.3157894736851562, -0.3157894736851562, -0.315789473…	Plot{Plots.GRBackend() n=3}	0.663618930472468	0.19578947368484734	0.3125	0.125	1234
287	1500	48	0.4981985983384268	0.004371763237840745	0.4974296384237325	0.5420103898121638	0.008734864136576537	36.40563477619976	0.5746102828526136	0.0	0.42538972229008193	LsqFit.LsqFitResult{Vector{Float64}, Vector{Float64}, Matrix{Float64}, Vector{Int64}, Vector{LsqFit.LMState{LsqFit.LevenbergMarquardt}}}([0.21052631579046738, 89.5587498525829, 0.3301910724755165, 0.5199999999995057, 2.273819288283455], [0.21052631579046738, -0.7894736842095327, 0.21052631579046738, -0.7894736842095327, 0.21052631579046738, 0.21052631579046738, 0.21052631579046738, 0.210526315790…	Plot{Plots.GRBackend() n=3}	0.6740244112056101	0.30947368420903837	0.1875	0.125	1234
288	1500	48	0.15545915498574378	0.01541560678103518	0.829125238233221	0.4292066422688874	0.03036679247341767	12.098480894728281	0.3973070362082729	0.0	0.602076382532025	LsqFit.LsqFitResult{Vector{Float64}, Vector{Float64}, Matrix{Float64}, Vector{Int64}, Vector{LsqFit.LMState{LsqFit.LevenbergMarquardt}}}([0.43868968533282504, 1.744904930848905, 1.0, 0.8736652396485459, 14.526318847388493], [-0.561310314667175, 0.43868968533282504, -0.561310314667175, -0.561310314667175, -0.561310314667175, -0.561310314667175, 0.43868968533282504, 0.43868968533282504, -0.56131031…	Plot{Plots.GRBackend() n=3}	0.8016309973543876	0.4349571208434241	0.0625	0.375	1234
289	1500	48	0.3497148737606209	0.3360931847497775	0.31419194148960167	0.2661249434163111	0.24666692817298808	19.561490522709736	0.861375780305818	0.0	0.1419118514372699	LsqFit.LsqFitResult{Vector{Float64}, Vector{Float64}, Matrix{Float64}, Vector{Int64}, Vector{LsqFit.LMState{LsqFit.LevenbergMarquardt}}}([0.42105263157802614, 60.06919526298614, 0.34269345877504404, 0.8399999999999492, 1.2033939413866634], [0.42105263157802614, -0.5789473684219739, -0.5789473684219739, 0.42105263157802614, -0.5789473684219739, 0.42105263157802614, -0.5789473684219739, 0.421052631…	Plot{Plots.GRBackend() n=3}	0.6588338327494978	0.4189473684219231	0.25	0.4375	1234
290	1500	48	0.3599719489963789	0.49108791482772135	0.14894013617589974	0.32939852219341903	0.20684407759435652	20.078738125223428	0.4744179694280666	0.0	0.525579698009976	LsqFit.LsqFitResult{Vector{Float64}, Vector{Float64}, Matrix{Float64}, Vector{Int64}, Vector{LsqFit.LMState{LsqFit.LevenbergMarquardt}}}([0.2608695652165066, 88.22153834345693, 0.49473537976627585, 0.8181818181794726, 1.0293341461165333], [0.2608695652165066, 0.2608695652165066, -0.7391304347834934, 0.2608695652165066, -0.7391304347834934, 0.2608695652165066, 0.2608695652165066, 0.260869565216506…	Plot{Plots.GRBackend() n=3}	0.5054271490024826	0.5573122529629659	0.1875	0.375	1234
291	1500	48	0.29348747589510754	0.5735928929837116	0.13291963112118085	0.09713659883410863	0.8435994167713696	44.094610703184976	0.9789224055649632	0.0	0.028623683945283945	LsqFit.LsqFitResult{Vector{Float64}, Vector{Float64}, Matrix{Float64}, Vector{Int64}, Vector{LsqFit.LMState{LsqFit.LevenbergMarquardt}}}([0.3522222091195403, 62.58482463686935, 0.6178566179571788, 0.8918837222049004, 2.4655760634318615], [0.3522222091195403, 0.3522222091195403, 0.3522222091195403, 0.3522222091195403, -0.6477777908804597, 0.3522222091195403, -0.6477777908804597, -0.647777790880459…	Plot{Plots.GRBackend() n=3}	0.39432569766126	0.5396615130853601	0.125	0.5625	1234
292	1500	48	0.29603085153222103	0.4889165941858136	0.21505255428196532	0.5061016004409353	0.8042338756491019	49.431671604403284	0.8776109780778325	0.0	0.1224366702422802	LsqFit.LsqFitResult{Vector{Float64}, Vector{Float64}, Matrix{Float64}, Vector{Int64}, Vector{LsqFit.LMState{LsqFit.LevenbergMarquardt}}}([0.28124999838277814, 109.94003660356024, 0.9897334943187206, 1.0, 7.272645449390513], [0.2812499983827781, 0.2812499983827781, -0.7187500016172219, -0.7187500016172219, -0.7187500016172219, 0.2812499983827781, 0.2812499983827781, 0.2812499983827781, 0.281249998…	Plot{Plots.GRBackend() n=3}	0.032369372280034114	0.7187253107539785	0.0625	0.75	1234
293	1500	48	0.44034652283418063	0.062637961363975	0.4970155158018444	0.8587404767612863	0.659858884452315	38.523123367180844	0.3389573614601933	0.0	0.6610425831549749	LsqFit.LsqFitResult{Vector{Float64}, Vector{Float64}, Matrix{Float64}, Vector{Int64}, Vector{LsqFit.LMState{LsqFit.LevenbergMarquardt}}}([0.052631578946824735, 36.736320400014556, 0.35188599565549056, 0.8800000000002344, 6.07163039675481], [0.052631578946824686, 0.052631578946824686, 0.052631578946824686, 0.052631578946824686, 0.052631578946824686, 0.052631578946824686, 0.052631578946824686, 0.05…	Plot{Plots.GRBackend() n=3}	0.6692147958300941	0.8273684210534097	0.6875	0.75	1234
294	1500	48	0.0192178233065461	0.7936688021695477	0.18711337452390622	0.657093707695537	0.9684639438912772	11.772444924641135	0.3480103073263823	0.0	0.6506286337622755	LsqFit.LsqFitResult{Vector{Float64}, Vector{Float64}, Matrix{Float64}, Vector{Int64}, Vector{LsqFit.LMState{LsqFit.LevenbergMarquardt}}}([0.3043478260868552, 76.32294597685839, 0.4987768362956227, 1.0, 20.94228340242382], [0.3043478260868552, 0.3043478260868552, 0.3043478260868552, 0.3043478260868552, 0.3043478260868552, 0.3043478260868552, 0.3043478260868552, 0.3043478260868552, 0.30434782608685…	Plot{Plots.GRBackend() n=3}	0.524102816945579	0.6956521739131448	0.5	0.8125	1234
295	1500	48	0.36100109880105236	0.37863566742311305	0.26036323377583465	0.33140968361276224	0.4664983806913512	39.50347244195734	0.7887787695921658	0.0	0.2112272500693082	LsqFit.LsqFitResult{Vector{Float64}, Vector{Float64}, Matrix{Float64}, Vector{Int64}, Vector{LsqFit.LMState{LsqFit.LevenbergMarquardt}}}([0.38205352933296605, 50.59993895082011, 0.44261546967066384, 0.6302363218680036, 3.105986562552688], [0.38205352933296605, 0.38205352933296605, 0.38205352933296605, 0.38205352933296605, -0.6179464706670339, 0.38205352933296605, -0.6179464706670339, 0.3820535293…	Plot{Plots.GRBackend() n=3}	0.5704926202023486	0.24818279253503756	0.25	0.1875	1234
296	1500	48	0.09313370437174316	0.5750256389849658	0.331840656643291	0.9789816063164518	0.6542481413082668	33.683530737499545	0.29489120279325	0.0	0.7051073559732014	LsqFit.LsqFitResult{Vector{Float64}, Vector{Float64}, Matrix{Float64}, Vector{Int64}, Vector{LsqFit.LMState{LsqFit.LevenbergMarquardt}}}([0.0, 19.165235907521563, 0.369020311391836, 1.0, 5.207254083943324], [0.0, 0.0, 0.0, 0.0, 0.0, 0.0, 0.0, 0.0, 0.0, 0.0, 0.0, 0.0, 0.0, 0.0, 0.0, 0.0, 0.0, 0.0, 0.0, 0.0, 0.0, 0.0, 0.0, 0.0, 0.0, 0.0, 0.0, 0.0, 0.0, 0.0, 0.0, 0.0, 0.5000001076629542, -6.72795152…	Plot{Plots.GRBackend() n=3}	0.6689461798070743	1.0	0.6875	1.0	1234
297	1500	48	0.5247524211088791	0.4705993047548184	0.0046482741363024355	0.017906568799863853	0.936524979914318	4.164820332779106	0.2434325390728831	0.0	0.6923065199791893	LsqFit.LsqFitResult{Vector{Float64}, Vector{Float64}, Matrix{Float64}, Vector{Int64}, Vector{LsqFit.LMState{LsqFit.LevenbergMarquardt}}}([0.413793103448258, 143.67301529785212, 0.8303948934455624, 1.0, 16.140800219187962], [0.41379310344825804, -0.586206896551742, -0.586206896551742, 0.41379310344825804, -0.586206896551742, -0.586206896551742, -0.586206896551742, 0.41379310344825804, -0.586206896…	Plot{Plots.GRBackend() n=3}	0.1885814588962602	0.586206896551742	0.0	0.5	1234
298	1500	48	0.6187067600618332	0.23348831224144972	0.14780492769671702	0.49083355573623155	0.3953109166020732	23.940750779966415	0.2111700409770325	0.0	0.7885645745150086	LsqFit.LsqFitResult{Vector{Float64}, Vector{Float64}, Matrix{Float64}, Vector{Int64}, Vector{LsqFit.LMState{LsqFit.LevenbergMarquardt}}}([0.05263158159640541, 59.40753217788456, 0.30406313962777026, 0.48275860746685856, 19.60589694264091], [0.05263158159640541, 0.05263158159640541, 0.05263158159640541, 0.05263158159640541, -0.9473684184035946, 0.05263158159640541, 0.05263158159640541, 0.052631581…	Plot{Plots.GRBackend() n=3}	0.713396746347998	0.43012702587045315	0.3125	0.375	1234
299	1500	48	0.3265936330956607	0.2737768034207988	0.39962956348354045	0.6643929907438768	0.8847165927046838	19.608166422645635	0.16234535355427915	0.0	0.8355834271702314	LsqFit.LsqFitResult{Vector{Float64}, Vector{Float64}, Matrix{Float64}, Vector{Int64}, Vector{LsqFit.LMState{LsqFit.LevenbergMarquardt}}}([0.3130926552167435, 0.587066949746121, 1.0, 1.0, 2.138504407114419], [0.31309265521674345, 0.31309265521674345, 0.31309265521674345, -0.6869073447832565, 0.31309265521674345, 0.31309265521674345, 0.31309265521674345, 0.31309265521674345, 0.31309265521674345, 0.…	Plot{Plots.GRBackend() n=3}	0.794720275183567	0.5309003080636563	0.5625	0.625	1234
300	1500	48	0.17902840998283012	0.5963325789700158	0.22463901104715406	0.7814150840612453	0.020135124163175533	44.03544310434728	0.4218788984061459	0.0	0.5781211013999469	LsqFit.LsqFitResult{Vector{Float64}, Vector{Float64}, Matrix{Float64}, Vector{Int64}, Vector{LsqFit.LMState{LsqFit.LevenbergMarquardt}}}([0.1578441138569937, 10.845293301108782, 0.7638453519691654, 0.9600020116217652, 984.6773467745056], [0.1578441138569937, -0.8421558861430063, 0.1578441138569937, 0.1578441138569937, -0.8421558861430063, 0.1578441138569937, 0.1578441138569937, 0.1578441138569937…	Plot{Plots.GRBackend() n=3}	0.6137910555502165	0.8021578977647715	0.4375	0.8125	1234
301	1500	48	0.35422659917897525	0.32772573850390063	0.318047662317124	0.4046204916896141	0.8241110550716619	42.13309748040059	0.3479169268237905	0.0	0.6520830629637194	LsqFit.LsqFitResult{Vector{Float64}, Vector{Float64}, Matrix{Float64}, Vector{Int64}, Vector{LsqFit.LMState{LsqFit.LevenbergMarquardt}}}([0.3043478260858271, 111.3154798172661, 0.4966939402166229, 0.9090909090893937, 0.8096255840997888], [0.3043478260858271, 0.3043478260858271, -0.6956521739141729, 0.3043478260858271, 0.3043478260858271, -0.6956521739141729, 0.3043478260858271, 0.3043478260858271…	Plot{Plots.GRBackend() n=3}	0.5015922890986662	0.6047430830035666	0.3125	0.6875	1234
302	1500	48	0.43058898149320896	0.18195961653326806	0.38745140197352296	0.13493004412761267	0.20750848075068773	42.844642224315166	0.0018522198757606745	0.0	0.982877368313235	LsqFit.LsqFitResult{Vector{Float64}, Vector{Float64}, Matrix{Float64}, Vector{Int64}, Vector{LsqFit.LMState{LsqFit.LevenbergMarquardt}}}([0.5263157894742714, 119.15591828924313, 0.2950055421959359, 0.6551724137921704, 4.218004792496918], [-0.4736842105257286, 0.5263157894742714, -0.4736842105257286, 0.5263157894742714, 0.5263157894742714, 0.5263157894742714, -0.4736842105257286, 0.526315789474271…	Plot{Plots.GRBackend() n=3}	0.7096255433004012	0.12885662431789902	0.3125	0.0	1234
303	1500	48	0.45498474796743354	0.29633102980088494	0.24868422223168152	0.49381153785945164	0.3433411796992043	35.61401833083126	0.09872593852926936	0.0	0.9004517937963152	LsqFit.LsqFitResult{Vector{Float64}, Vector{Float64}, Matrix{Float64}, Vector{Int64}, Vector{LsqFit.LMState{LsqFit.LevenbergMarquardt}}}([0.18756440713132994, 3.2443780120953587, 1.0, 0.7998435829604278, 90.71246417116333], [0.18756440713132994, 0.18756440713132994, -0.8124355928686701, 0.18756440713132994, 0.18756440713132994, 0.18756440713132994, 0.18756440713132994, 0.18756440713132994, 0.1875…	Plot{Plots.GRBackend() n=3}	0.7761290412306735	0.6122791758290979	0.375	0.5625	1234
304	1500	48	0.5092223863253391	0.4354419474903867	0.05533566618427418	0.23082973267553175	0.8782215437964926	36.0072095472279	0.5172417792856896	0.0	0.4827582212718733	LsqFit.LsqFitResult{Vector{Float64}, Vector{Float64}, Matrix{Float64}, Vector{Int64}, Vector{LsqFit.LMState{LsqFit.LevenbergMarquardt}}}([0.4137931034481277, 133.97204200427305, 0.8319901348424071, 1.0, 19.39801969678652], [0.4137931034481277, 0.4137931034481277, 0.4137931034481277, -0.5862068965518723, -0.5862068965518723, 0.4137931034481277, 0.4137931034481277, -0.5862068965518723, 0.4137931034…	Plot{Plots.GRBackend() n=3}	0.18952497440742788	0.5862068965518723	0.0625	0.6875	1234
305	1500	48	0.06604687568238538	0.40762437615657854	0.526328748161036	0.2722601867871979	0.7364727970105278	17.61320606895306	0.5322897024128128	0.0	0.46772049579181285	LsqFit.LsqFitResult{Vector{Float64}, Vector{Float64}, Matrix{Float64}, Vector{Int64}, Vector{LsqFit.LMState{LsqFit.LevenbergMarquardt}}}([0.695652173913018, 78.06497396040784, 0.4944507638096176, 1.0, 12.574412296022082], [-0.30434782608698197, -0.30434782608698197, -0.30434782608698197, -0.30434782608698197, -0.30434782608698197, -0.30434782608698197, -0.30434782608698197, -0.30434782608698197, …	Plot{Plots.GRBackend() n=3}	0.5245411451840633	0.30434782608698197	0.125	0.1875	1234
306	1500	48	0.07481241377791684	0.6107895998748444	0.31439798634723876	0.44876652427334895	0.9535387803067055	23.43603586652039	0.7906798663503889	0.0	0.2096349247832346	LsqFit.LsqFitResult{Vector{Float64}, Vector{Float64}, Matrix{Float64}, Vector{Int64}, Vector{LsqFit.LMState{LsqFit.LevenbergMarquardt}}}([0.4482758620689652, 127.70385578240572, 0.8330727202524442, 0.937500001962594, 0.8289664580398152], [0.4482758620689652, 0.4482758620689652, 0.4482758620689652, 0.4482758620689652, 0.4482758620689652, -0.5517241379310348, 0.4482758620689652, 0.4482758620689652,…	Plot{Plots.GRBackend() n=3}	0.16471964954018348	0.489224137931057	0.1875	0.5625	1234
307	1500	48	0.22996552432396672	0.6444091269690571	0.12562534870697623	0.9230043711549889	0.0326343463212746	44.438260849980985	0.271859248045202	0.0	0.7281406244428354	LsqFit.LsqFitResult{Vector{Float64}, Vector{Float64}, Matrix{Float64}, Vector{Int64}, Vector{LsqFit.LMState{LsqFit.LevenbergMarquardt}}}([0.0, 35.32854725115862, 0.32451649679862626, 0.8399999999955795, 1.752081615680643], [0.0, 0.0, 0.0, 0.0, 0.0, 0.0, 0.0, 0.0, 0.0, 0.0, 0.0, 0.0, 0.0, 0.0, 0.0, 0.0, 0.8399999999955795, -0.1600000000044205, -0.1600000000044205, 0.8399999999955795, 0.83999999999…	Plot{Plots.GRBackend() n=3}	0.6826815563949169	0.8399999999955795	0.625	0.75	1234
308	1500	48	0.2836501394821933	0.4445989898876939	0.2717508706301129	0.5479723697671404	0.1809750604521081	39.21803977013435	0.6015297873850729	0.0	0.39847021677927763	LsqFit.LsqFitResult{Vector{Float64}, Vector{Float64}, Matrix{Float64}, Vector{Int64}, Vector{LsqFit.LMState{LsqFit.LevenbergMarquardt}}}([0.3076923076914951, 104.33845321873277, 0.6636779839951814, 0.8421052631557272, 1.1666434722726626], [0.30769230769149514, 0.30769230769149514, -0.6923076923085049, -0.6923076923085049, 0.30769230769149514, 0.30769230769149514, 0.30769230769149514, -0.692307692…	Plot{Plots.GRBackend() n=3}	0.3377889041350053	0.5344129554642321	-0.25	0.5	1234
309	1500	48	0.34608122684179254	0.46207815336879515	0.19184061978941241	0.8817016209385542	0.28746675008372646	42.6099812884011	0.848002193461846	0.0	0.152033897025821	LsqFit.LsqFitResult{Vector{Float64}, Vector{Float64}, Matrix{Float64}, Vector{Int64}, Vector{LsqFit.LMState{LsqFit.LevenbergMarquardt}}}([0.03448275861886198, 114.03675214447243, 0.8220918601831133, 0.7507022567175874, 0.31008924118086534], [0.034482758618861964, 0.034482758618861964, 0.034482758618861964, 0.034482758618861964, 0.034482758618861964, 0.034482758618861964, 0.034482758618861964, 0.0…	Plot{Plots.GRBackend() n=3}	0.1571822655386097	0.7155172410941055	-0.0625	0.75	1234
310	1500	48	0.07499723999327691	0.8420829691674412	0.08291979083928196	0.2343236742461341	0.9610784543465223	1.7079522718261297	0.048655996352974906	0.0	0.6745857848938931	LsqFit.LsqFitResult{Vector{Float64}, Vector{Float64}, Matrix{Float64}, Vector{Int64}, Vector{LsqFit.LMState{LsqFit.LevenbergMarquardt}}}([0.6249999999999166, 5.221461973011735, 0.011240609774650013, 0.9687499999998084, 2.8292383718808076], [-0.3750000000000834, -0.3750000000000834, 0.6249999999999166, 0.6249999999999166, -0.3750000000000834, -0.3750000000000834, -0.3750000000000834, -0.3750000000…	Plot{Plots.GRBackend() n=3}	0.9911424661226361	0.34374999999989175	0.25	0.375	1234
311	1500	48	0.13218655411894817	0.5060713634560317	0.3617420824250202	0.6041816294290163	0.3498937642629356	41.74939256834964	0.16285884531889017	0.0	0.8371144721056667	LsqFit.LsqFitResult{Vector{Float64}, Vector{Float64}, Matrix{Float64}, Vector{Int64}, Vector{LsqFit.LMState{LsqFit.LevenbergMarquardt}}}([0.24999999999888772, 37.864991387608754, 0.16410975178236165, 0.8965517241366208, 1.0058196996323105], [0.24999999999888778, -0.7500000000011122, 0.24999999999888778, 0.24999999999888778, 0.24999999999888778, 0.24999999999888778, 0.24999999999888778, 0.24999999…	Plot{Plots.GRBackend() n=3}	0.8357439870428635	0.646551724137733	0.5	0.625	1234
312	1500	48	0.4775630384511323	0.24016822478927757	0.28226873675959013	0.9393385259171274	0.19162230375164557	5.690531767133122	0.6590130299077188	0.0	0.3604895068964065	LsqFit.LsqFitResult{Vector{Float64}, Vector{Float64}, Matrix{Float64}, Vector{Int64}, Vector{LsqFit.LMState{LsqFit.LevenbergMarquardt}}}([0.001259014689454056, 4.798217182125827, 1.0, 0.7256508642004822, 9.348493359572778], [0.0012590146894541077, 0.0012590146894541077, 0.0012590146894541077, 0.0012590146894541077, 0.0012590146894541077, 0.0012590146894541077, 0.0012590146894541077, 0.00125901468…	Plot{Plots.GRBackend() n=3}	0.41783368200091064	0.7232806382351228	0.0625	0.6875	1234
313	1500	48	0.29470246195812566	0.3768202877922589	0.3284772502496155	0.32573216376405134	0.6805052929344675	16.163754820252553	0.6746205712511364	0.0	0.32569908356949157	LsqFit.LsqFitResult{Vector{Float64}, Vector{Float64}, Matrix{Float64}, Vector{Int64}, Vector{LsqFit.LMState{LsqFit.LevenbergMarquardt}}}([0.30769230769096334, 157.85388210578353, 0.6634124850027049, 0.9473684210509524, 0.7148981328137926], [0.30769230769096334, -0.6923076923090367, -0.6923076923090367, 0.30769230769096334, 0.30769230769096334, 0.30769230769096334, -0.6923076923090367, 0.307692307…	Plot{Plots.GRBackend() n=3}	0.3339969561100842	0.6396761133599891	0.25	0.625	1234
314	1500	48	0.04358589328056217	0.4522627238534757	0.5041513828659621	0.8691514385423307	0.10695194620575244	28.724558493334552	0.32157851705749585	0.0	0.6784180941517308	LsqFit.LsqFitResult{Vector{Float64}, Vector{Float64}, Matrix{Float64}, Vector{Int64}, Vector{LsqFit.LMState{LsqFit.LevenbergMarquardt}}}([0.10526315789480652, 41.40852813551999, 0.33435615509664574, 0.9999999999998911, 2.0183931363865875], [0.10526315789480656, -0.8947368421051934, 0.10526315789480656, 0.10526315789480656, 0.10526315789480656, 0.10526315789480656, 0.10526315789480656, 0.105263157…	Plot{Plots.GRBackend() n=3}	0.673498912981658	0.8947368421050845	0.3125	0.875	1234
315	1500	48	0.4483541281749584	0.4000165685674899	0.15162930325755172	0.3128620243803819	0.4767555937724792	14.811785276323675	0.8733861984782969	0.0	0.13624279635033235	LsqFit.LsqFitResult{Vector{Float64}, Vector{Float64}, Matrix{Float64}, Vector{Int64}, Vector{LsqFit.LMState{LsqFit.LevenbergMarquardt}}}([0.5624999999988893, 149.44840293454223, 0.9836453051547877, 0.9345397367022265, 0.4378013940039832], [0.5624999999988893, 0.5624999999988893, -0.43750000000111067, -0.43750000000111067, 0.5624999999988893, -0.43750000000111067, -0.43750000000111067, 0.562499999…	Plot{Plots.GRBackend() n=3}	0.014797874196833094	0.24999999738991097	-0.0625	0.25	1234
316	1500	48	0.01039784186152759	0.5127473847943714	0.476854773344101	0.5223792843230317	0.37838477815747185	33.959430432983574	0.1729692617864611	0.0	0.8269480561981841	LsqFit.LsqFitResult{Vector{Float64}, Vector{Float64}, Matrix{Float64}, Vector{Int64}, Vector{LsqFit.LMState{LsqFit.LevenbergMarquardt}}}([0.18749999999996433, 8.009681842446199, 0.03786373516226065, 0.9374999999993168, 4.320678921549595], [0.18749999999996436, 0.18749999999996436, 0.18749999999996436, 0.18749999999996436, -0.8125000000000356, 0.18749999999996436, 0.18749999999996436, 0.1874999999…	Plot{Plots.GRBackend() n=3}	0.969783842572022	0.7499999999993524	0.5	0.75	1234
317	1500	48	0.5858623686107176	0.024702494836605103	0.38943513655267725	0.6230007802108974	0.021611514837828638	39.95144794032429	0.4256611938514052	0.0	0.574338805121039	LsqFit.LsqFitResult{Vector{Float64}, Vector{Float64}, Matrix{Float64}, Vector{Int64}, Vector{LsqFit.LMState{LsqFit.LevenbergMarquardt}}}([0.05263158078932383, 51.24447421762131, 0.30156653862857646, 0.44827585259696995, 30.367091206551606], [0.05263158078932384, 0.05263158078932384, 0.05263158078932384, 0.05263158078932384, 0.05263158078932384, 0.05263158078932384, 0.05263158078932384, 0.05263158…	Plot{Plots.GRBackend() n=3}	0.7208478105246621	0.3956442718076461	0.375	0.125	1234
318	1500	48	0.602174047973194	0.31124495521759526	0.0865809968092108	0.5379066458666399	0.641168608788353	41.2493009272786	0.6453891097274385	0.0	0.3546109010361971	LsqFit.LsqFitResult{Vector{Float64}, Vector{Float64}, Matrix{Float64}, Vector{Int64}, Vector{LsqFit.LMState{LsqFit.LevenbergMarquardt}}}([0.17925056131004785, 5.122111183900119, 0.6095718792717808, 1.0, 0.4979096782160838], [0.1792505613100479, 0.1792505613100479, 0.1792505613100479, 0.1792505613100479, 0.1792505613100479, 0.1792505613100479, 0.1792505613100479, 0.1792505613100479, -0.82074943868…	Plot{Plots.GRBackend() n=3}	0.3402697026145124	0.5971544955021316	0.0	0.5625	1234
319	1500	48	0.09055117479675948	0.5642164254956322	0.3452323997076083	0.4044197100481022	0.27842789096995446	4.154575212156608	0.27248607845272277	0.0	0.671697773216801	LsqFit.LsqFitResult{Vector{Float64}, Vector{Float64}, Matrix{Float64}, Vector{Int64}, Vector{LsqFit.LMState{LsqFit.LevenbergMarquardt}}}([0.5046399272165699, 2.07760632506615, 1.0, 1.0, 9.764150117995818], [-0.4953600727834301, -0.4953600727834301, -0.4953600727834301, 0.5046399272165699, 0.5046399272165699, 0.5046399272165699, -0.4953600727834301, 0.5046399272165699, 0.5046399272165699, 0.504639…	Plot{Plots.GRBackend() n=3}	0.6937307499106314	0.4947904085791004	0.25	0.5	1234
320	1500	48	0.37893001597860343	0.33475056813323933	0.28631941588815724	0.5685719053000691	0.9125438272922253	32.34600522290759	0.5173997239738779	0.0	0.4826002794966203	LsqFit.LsqFitResult{Vector{Float64}, Vector{Float64}, Matrix{Float64}, Vector{Int64}, Vector{LsqFit.LMState{LsqFit.LevenbergMarquardt}}}([0.30434782608680805, 56.8352768631899, 0.5465952210666306, 1.0, 6.755452130742582], [0.304347826086808, -0.695652173913192, 0.304347826086808, -0.695652173913192, 0.304347826086808, -0.695652173913192, 0.304347826086808, -0.695652173913192, 0.304347826086808, 0…	Plot{Plots.GRBackend() n=3}	0.4759683747059752	0.695652173913192	0.5	0.6875	1234
321	1500	48	0.4215713456315609	0.4332501371540102	0.14517851721442893	0.007463760415656218	0.025066451085804076	37.95949174096154	0.5200148359265975	0.0	0.4799851643249309	LsqFit.LsqFitResult{Vector{Float64}, Vector{Float64}, Matrix{Float64}, Vector{Int64}, Vector{LsqFit.LMState{LsqFit.LevenbergMarquardt}}}([0.37499999999702643, 23.237729647415282, 0.16071428399990148, 0.7241379310324064, 1.5004388781299767], [-0.6250000000029736, 0.37499999999702643, 0.37499999999702643, 0.37499999999702643, -0.6250000000029736, -0.6250000000029736, 0.37499999999702643, 0.37499999…	Plot{Plots.GRBackend() n=3}	0.8431062006881611	0.34913793103538	-0.125	0.25	1234
322	1500	48	0.18241776183018485	0.24681364176786286	0.5707685964019523	0.7966218011812112	0.47805571434111194	8.677940685761143	0.6549650100810556	0.0	0.3502745380366901	LsqFit.LsqFitResult{Vector{Float64}, Vector{Float64}, Matrix{Float64}, Vector{Int64}, Vector{LsqFit.LMState{LsqFit.LevenbergMarquardt}}}([0.13043478101943026, 97.36358273879459, 0.4377771948331397, 0.921451883717781, 0.02381455064660935], [0.1304347810194303, -0.8695652189805697, 0.1304347810194303, -0.8695652189805697, 0.1304347810194303, 0.1304347810194303, 0.1304347810194303, 0.130434781019430…	Plot{Plots.GRBackend() n=3}	0.4012058968244774	0.6745052017908845	-0.125	0.625	1234
323	1500	48	0.4851851901232774	0.39174052342197596	0.12307428645474665	0.10329651268082363	0.5118099709852222	41.97936826424446	0.30542720955865454	0.0	0.6945727260844023	LsqFit.LsqFitResult{Vector{Float64}, Vector{Float64}, Matrix{Float64}, Vector{Int64}, Vector{LsqFit.LMState{LsqFit.LevenbergMarquardt}}}([0.4387486344401399, 0.9717672001137772, 1.0, 0.7247061174765229, 4.482155340943435], [0.4387486344401399, 0.4387486344401399, -0.5612513655598601, 0.4387486344401399, -0.5612513655598601, 0.4387486344401399, 0.4387486344401399, -0.5612513655598601, -0.561251365…	Plot{Plots.GRBackend() n=3}	0.7799967236956684	0.27316254276281215	0.3125	0.25	1234
324	1500	48	0.37906138365210756	0.2519452164626915	0.3689933998852009	0.8559993038410993	0.29257641886057395	39.946720172651865	0.8495056041132509	0.0	0.1505556470491011	LsqFit.LsqFitResult{Vector{Float64}, Vector{Float64}, Matrix{Float64}, Vector{Int64}, Vector{LsqFit.LMState{LsqFit.LevenbergMarquardt}}}([0.034482758618561246, 116.03723329871836, 0.8135309851680679, 0.6266173241010251, 0.24650361728911235], [0.034482758618561204, 0.034482758618561204, 0.034482758618561204, 0.034482758618561204, 0.034482758618561204, 0.034482758618561204, -0.9655172413814388, 0.0…	Plot{Plots.GRBackend() n=3}	0.1599509517796005	0.5905172409129174	-0.1875	0.5625	1234
325	1500	48	0.18957968838133854	0.4713481088653487	0.33907220275331273	0.7591908415799762	0.7421789435104111	31.643383880131537	0.7664629938482401	0.0	0.23355651311788392	LsqFit.LsqFitResult{Vector{Float64}, Vector{Float64}, Matrix{Float64}, Vector{Int64}, Vector{LsqFit.LMState{LsqFit.LevenbergMarquardt}}}([0.1502955505549575, 67.10983474245302, 0.7945372885386975, 0.7876630481334166, 4.015318077711842], [0.15029555055495747, 0.15029555055495747, 0.15029555055495747, 0.15029555055495747, -0.8497044494450425, 0.15029555055495747, 0.15029555055495747, 0.150295550554…	Plot{Plots.GRBackend() n=3}	0.2267599077452409	0.6373674975784591	0.125	0.625	1234
326	1500	48	0.34761034256309964	0.39131819309396776	0.2610714643429326	0.3569262893812095	0.4327946211461098	26.710862641617318	0.6461941519458643	0.0	0.3538087913668515	LsqFit.LsqFitResult{Vector{Float64}, Vector{Float64}, Matrix{Float64}, Vector{Int64}, Vector{LsqFit.LMState{LsqFit.LevenbergMarquardt}}}([0.3751057353971036, 1.5942522767671448, 1.0, 0.7958572850732263, 20.487677600740366], [-0.6248942646028963, 0.3751057353971036, -0.6248942646028963, 0.3751057353971036, 0.3751057353971036, 0.3751057353971036, 0.3751057353971036, 0.3751057353971036, -0.624894264…	Plot{Plots.GRBackend() n=3}	0.8616075364031239	0.42075126350867836	0.3125	0.4375	1234
327	1500	48	0.5905103356539608	0.2406922451323535	0.16879741921368566	0.0731454160908751	0.772416242388068	27.959099767500827	0.6448835235243	0.0	0.3551182196423411	LsqFit.LsqFitResult{Vector{Float64}, Vector{Float64}, Matrix{Float64}, Vector{Int64}, Vector{LsqFit.LMState{LsqFit.LevenbergMarquardt}}}([0.3437499999997277, 167.16305668590343, 0.9773517251687798, 0.9918202034680182, 0.6437598888592228], [0.34374999999972766, -0.6562500000002723, 0.34374999999972766, 0.34374999999972766, 0.34374999999972766, 0.34374999999972766, -0.6562500000002723, -0.656250000…	Plot{Plots.GRBackend() n=3}	0.02028953751917384	0.5937499989707887	0.0625	0.5625	1234
328	1500	48	0.549596931551012	0.04548159482077481	0.4049214736282133	0.5254446436220599	0.8893492616493599	34.356442232690675	0.40688770817690445	0.0	0.5931122671529074	LsqFit.LsqFitResult{Vector{Float64}, Vector{Float64}, Matrix{Float64}, Vector{Int64}, Vector{LsqFit.LMState{LsqFit.LevenbergMarquardt}}}([0.3589895477977196, 33.48953479021059, 0.47337357667500424, 0.8717827051438514, 6.183865985526919], [-0.6410104522022804, 0.35898954779771963, -0.6410104522022804, -0.6410104522022804, 0.35898954779771963, 0.35898954779771963, 0.35898954779771963, 0.35898954779…	Plot{Plots.GRBackend() n=3}	0.557904330431837	0.5127931573461317	0.5625	0.4375	1234
329	1500	48	0.07733222806172652	0.5190899621318229	0.4035778098064506	0.8810659793232292	0.6565352867690886	16.96796841999284	0.13086613498324762	0.0	0.863060443166951	LsqFit.LsqFitResult{Vector{Float64}, Vector{Float64}, Matrix{Float64}, Vector{Int64}, Vector{LsqFit.LMState{LsqFit.LevenbergMarquardt}}}([0.06268583762768887, 1.0102280165196185, 1.0, 0.9221856888380371, 7.5156820510841245], [0.06268583762768887, 0.06268583762768887, 0.06268583762768887, 0.06268583762768887, 0.06268583762768887, 0.06268583762768887, -0.9373141623723111, 0.06268583762768887, 0.062…	Plot{Plots.GRBackend() n=3}	0.8506740573905767	0.8548030728050143	0.6875	0.875	1234
330	1500	48	0.4214050966421253	0.24598242088574812	0.3326124824721266	0.6951394146343621	0.24407616502752605	4.788702074244289	0.19688363165058753	0.0	0.7388353979939202	LsqFit.LsqFitResult{Vector{Float64}, Vector{Float64}, Matrix{Float64}, Vector{Int64}, Vector{LsqFit.LMState{LsqFit.LevenbergMarquardt}}}([0.0, 6.360083683141726, 0.2561911736979254, 1.0, 0.3543866480788765], [0.0, 0.0, 0.0, 0.0, 0.0, 0.0, 0.0, 0.0, 0.0, 0.0, 0.0, 0.0, 0.0, 0.0, 0.0, 0.0, -0.04644287799243041, -0.04644287799243041, -0.04644287799243041, -0.04644287799243041, -0.04644287799243041, …	Plot{Plots.GRBackend() n=3}	0.6238553989866975	0.9535571220075696	0.1875	0.9375	1234
331	1500	48	0.39405709574447984	0.25200397653063283	0.35393892772488733	0.7936308237058418	0.007384245257179511	40.37783860640859	0.133208830844753	0.0	0.8666771641583977	LsqFit.LsqFitResult{Vector{Float64}, Vector{Float64}, Matrix{Float64}, Vector{Int64}, Vector{LsqFit.LMState{LsqFit.LevenbergMarquardt}}}([0.35331567075854514, 4.985088978516075e-6, 0.4859875944057829, 0.8608077199554682, 1.169490243165884], [0.3533156707585452, 0.3533156707585452, 0.3533156707585452, -0.6466843292414548, -0.6466843292414548, 0.3533156707585452, 0.3533156707585452, -0.646684329241…	Plot{Plots.GRBackend() n=3}	0.9999976667330374	0.28187252122118944	0.75	0.125	1234
332	1500	48	0.2128703751047744	0.15400509095009318	0.6331245339451325	0.26224203536886015	0.02767514150739192	0.8605066693431751	0.10556643916373543	0.0	0.5828098756561979	LsqFit.LsqFitResult{Vector{Float64}, Vector{Float64}, Matrix{Float64}, Vector{Int64}, Vector{LsqFit.LMState{LsqFit.LevenbergMarquardt}}}([0.7586206896551618, 140.91437053672223, 0.8330546214807301, 1.0, 20.60493933867689], [0.7586206896551618, -0.24137931034483817, -0.24137931034483817, -0.24137931034483817, -0.24137931034483817, -0.24137931034483817, -0.24137931034483817, -0.24137931034483817, -…	Plot{Plots.GRBackend() n=3}	0.18779853586763284	0.24137931034483817	-0.0625	0.1875	1234
333	1500	48	0.5524223447762299	0.2388081306465524	0.2087695245772177	0.026682253949627643	0.045201219127963155	25.203876867224263	0.9322792600799641	0.0	0.0743361829572756	LsqFit.LsqFitResult{Vector{Float64}, Vector{Float64}, Matrix{Float64}, Vector{Int64}, Vector{LsqFit.LMState{LsqFit.LevenbergMarquardt}}}([0.3295129045436607, 35.39107871197677, 0.4525436808684404, 0.3987908759692937, 2.8780271205035293], [0.3295129045436607, -0.6704870954563393, -0.6704870954563393, -0.6704870954563393, 0.3295129045436607, 0.3295129045436607, 0.3295129045436607, 0.329512904543660…	Plot{Plots.GRBackend() n=3}	0.5652769191732963	0.06927797142563297	0.0	0.0	1234
334	1500	48	0.31738692262380047	0.48256492745912427	0.20004814991707523	0.18230906781057032	0.2501932514091958	42.77464534241401	0.10661342224556569	0.0	0.8931433478372663	LsqFit.LsqFitResult{Vector{Float64}, Vector{Float64}, Matrix{Float64}, Vector{Int64}, Vector{LsqFit.LMState{LsqFit.LevenbergMarquardt}}}([0.37549720563224837, 0.5272880094746265, 1.0, 0.9692866818737539, 1.2656988885529243], [-0.6245027943677516, -0.6245027943677516, 0.3754972056322484, -0.6245027943677516, 0.3754972056322484, 0.3754972056322484, 0.3754972056322484, 0.3754972056322484, 0.37549720…	Plot{Plots.GRBackend() n=3}	0.7751684943775827	0.34683371324651147	0.25	0.3125	1234
335	1500	48	0.22970170931152387	0.5067105408851728	0.2635877498033034	0.7963647230426139	0.08373639971911628	40.15200712096936	0.09317089935560485	0.0	0.9062449902521443	LsqFit.LsqFitResult{Vector{Float64}, Vector{Float64}, Matrix{Float64}, Vector{Int64}, Vector{LsqFit.LMState{LsqFit.LevenbergMarquardt}}}([0.12500000000024333, 5.856318521577841, 0.00787423322415728, 0.749999999997391, 2.2777820308532446], [0.12500000000024336, 0.12500000000024336, -0.8749999999997566, 0.12500000000024336, 0.12500000000024336, 0.12500000000024336, 0.12500000000024336, 0.1250000000…	Plot{Plots.GRBackend() n=3}	0.9933468310653567	0.6249999999971476	0.5625	0.4375	1234
336	1500	48	0.4945991610202439	0.37068712844031465	0.13471371053944142	0.56018659436745	0.3495838930039372	19.576125851223168	0.7394469305658238	0.0	0.2608633435825958	LsqFit.LsqFitResult{Vector{Float64}, Vector{Float64}, Matrix{Float64}, Vector{Int64}, Vector{LsqFit.LMState{LsqFit.LevenbergMarquardt}}}([0.19235268232306568, 62.750280111566425, 0.551612748616184, 1.0, 0.012133155841027254], [-0.8076473176769343, 0.19235268232306568, 0.19235268232306568, 0.19235268232306568, 0.19235268232306568, 0.19235268232306568, 0.19235268232306568, 0.19235268232306568, 0.19…	Plot{Plots.GRBackend() n=3}	0.2634634553542584	0.29418010290940966	0.0	0.375	1234
337	1500	48	0.45392249390244443	0.2907393043630887	0.2553382017344669	0.8764679920698697	0.1788954941106784	15.860476512901855	0.8232325029963357	0.0	0.18047632110988127	LsqFit.LsqFitResult{Vector{Float64}, Vector{Float64}, Matrix{Float64}, Vector{Int64}, Vector{LsqFit.LMState{LsqFit.LevenbergMarquardt}}}([0.12208503592500633, 6.581029611946172, 0.9646387234500514, 1.0, 1.2326385930283357], [0.1220850359250063, -0.8779149640749937, 0.1220850359250063, 0.1220850359250063, 0.1220850359250063, 0.1220850359250063, 0.1220850359250063, 0.1220850359250063, 0.12208503592…	Plot{Plots.GRBackend() n=3}	0.1938875557098807	0.5578584682375305	-0.0625	0.5625	1234
338	1500	48	0.42855723356047265	0.276125738194514	0.2953170282450132	0.5385587678064832	0.854259692506802	1.5061573865305489	0.5684518370661817	0.0	0.4753969609162173	LsqFit.LsqFitResult{Vector{Float64}, Vector{Float64}, Matrix{Float64}, Vector{Int64}, Vector{LsqFit.LMState{LsqFit.LevenbergMarquardt}}}([0.19313624389001982, 1.6655822078347295, 1.0, 1.0, 2.5191239457248726], [0.19313624389001982, 0.19313624389001982, 0.19313624389001982, -0.8068637561099802, 0.19313624389001982, -0.8068637561099802, 0.19313624389001982, 0.19313624389001982, 0.19313624389001982,…	Plot{Plots.GRBackend() n=3}	0.5520536224982548	0.66610729568928	0.3125	0.6875	1234
339	1500	48	0.44501718093620424	0.3411499697982253	0.21383284926557042	0.383398143827131	0.5895395124983509	11.97851939980028	0.05584662178883826	0.0	0.9096265337946665	LsqFit.LsqFitResult{Vector{Float64}, Vector{Float64}, Matrix{Float64}, Vector{Int64}, Vector{LsqFit.LMState{LsqFit.LevenbergMarquardt}}}([0.1875478904340398, 0.4204630913496824, 1.0, 0.8448006154490183, 2.7561371924891653], [0.18754789043403985, 0.18754789043403985, -0.8124521095659601, 0.18754789043403985, 0.18754789043403985, 0.18754789043403985, 0.18754789043403985, -0.8124521095659601, 0.1875…	Plot{Plots.GRBackend() n=3}	0.8740263275319262	0.559966258865112	0.3125	0.5625	1234
340	1500	48	0.3568504206702854	0.2358868472661126	0.40726273206360203	0.07262281095376388	0.2790107846182228	3.2461144286283328	0.7597865882166239	0.0	0.33138004907768037	LsqFit.LsqFitResult{Vector{Float64}, Vector{Float64}, Matrix{Float64}, Vector{Int64}, Vector{LsqFit.LMState{LsqFit.LevenbergMarquardt}}}([0.5654216052180707, 61.30006905356377, 0.4343120377733354, 0.7196971224179533, 2.0834976061385593], [0.5654216052180707, -0.4345783947819293, -0.4345783947819293, -0.4345783947819293, -0.4345783947819293, -0.4345783947819293, 0.5654216052180707, -0.434578394781…	Plot{Plots.GRBackend() n=3}	0.5729535542591012	0.15427551719988253	0.1875	0.0625	1234
341	1500	48	0.4556321432911462	0.14609724256817327	0.39827061414068055	0.36380836932952065	0.5832011262361128	41.5959651324374	0.9328641629720575	0.0	0.06856529457277098	LsqFit.LsqFitResult{Vector{Float64}, Vector{Float64}, Matrix{Float64}, Vector{Int64}, Vector{LsqFit.LMState{LsqFit.LevenbergMarquardt}}}([0.26014968015650985, 3.9754001090400686, 0.7162350520278287, 1.0, 0.627106423987313], [0.26014968015650985, 0.26014968015650985, 0.26014968015650985, 0.26014968015650985, -0.7398503198434901, 0.26014968015650985, -0.7398503198434901, 0.26014968015650985, 0.2601…	Plot{Plots.GRBackend() n=3}	0.3292925078512633	0.4620679415258643	0.1875	0.4375	1234
342	1500	48	0.003954603467046906	0.37641911839036024	0.6196262781425929	0.03092039997262508	0.3744065576287594	7.766458554636834	0.06006693540782515	0.0	0.8773332795065362	LsqFit.LsqFitResult{Vector{Float64}, Vector{Float64}, Matrix{Float64}, Vector{Int64}, Vector{LsqFit.LMState{LsqFit.LevenbergMarquardt}}}([0.9999999999999992, 2.3838949155219495, 0.4970386081321112, 1.0, 1.4930205883074816], [-7.771561172376096e-16, -7.771561172376096e-16, -7.771561172376096e-16, -7.771561172376096e-16, -7.771561172376096e-16, -7.771561172376096e-16, -7.771561172376096e-16, -7.771…	Plot{Plots.GRBackend() n=3}	0.5435253819492659	7.771561172376096e-16	0.0	0.0	1234
343	1500	48	0.3165116253324297	0.3203598034269115	0.3631285712406587	0.7909676682435807	0.30546785760337314	7.709038569909044	0.8942237674476505	0.0	0.1531657623132855	LsqFit.LsqFitResult{Vector{Float64}, Vector{Float64}, Matrix{Float64}, Vector{Int64}, Vector{LsqFit.LMState{LsqFit.LevenbergMarquardt}}}([0.0, 3.173181645703851, 0.5124549910415834, 1.0, 0.35582264681274434], [0.0, 0.0, 0.0, 0.0, 0.0, 0.0, 0.0, 0.0, 0.0, 0.0, 0.0, 0.0, 0.0, 0.0, 0.0, 0.0, -0.4515244195628665, 0.5484755804371335, -0.4515244195628665, 0.5484755804371335, -0.4515244195628665, 0.5484…	Plot{Plots.GRBackend() n=3}	0.41652336475384344	0.5484755804371335	0.0	0.5625	1234
344	1500	48	0.6306722848239825	0.3436256692423884	0.025702045933629052	0.6359241867326524	0.8986785343443218	20.20744084140099	0.49089795341120834	0.0	0.5091012973730681	LsqFit.LsqFitResult{Vector{Float64}, Vector{Float64}, Matrix{Float64}, Vector{Int64}, Vector{LsqFit.LMState{LsqFit.LevenbergMarquardt}}}([0.08761634343218204, 170.77387533762314, 0.33904303603019414, 0.8082458593549731, 0.019627832038715817], [-0.912383656567818, 0.08761634343218205, 0.08761634343218205, -0.912383656567818, 0.08761634343218205, 0.08761634343218205, 0.08761634343218205, 0.08761634…	Plot{Plots.GRBackend() n=3}	0.5426423402489919	0.7014356097211545	0.3125	0.6875	1234
345	1500	48	0.6058790594405509	0.24055862775978823	0.15356231279966087	0.9645444512229571	0.8587331236907636	27.10704812216427	0.32357205244597864	0.0	0.6764222245957106	LsqFit.LsqFitResult{Vector{Float64}, Vector{Float64}, Matrix{Float64}, Vector{Int64}, Vector{LsqFit.LMState{LsqFit.LevenbergMarquardt}}}([0.0, 17.638599121982004, 0.40300120000622747, 0.9599999998120541, 8.728975027558326], [0.0, 0.0, 0.0, 0.0, 0.0, 0.0, 0.0, 0.0, 0.0, 0.0, 0.0, 0.0, 0.0, 0.0, 0.0, 0.0, -0.04000000018794592, -0.04000000018794592, -0.04000000018794592, -0.04000000018794592, 0.9599…	Plot{Plots.GRBackend() n=3}	0.6529539516833489	0.9599999998120541	0.625	0.9375	1234
346	1500	48	0.2938750749551469	0.20602011500791018	0.5001048100369428	0.2036521606859525	0.7842241812293993	5.551218651960921	0.5623460477174977	0.0	0.4450895253494686	LsqFit.LsqFitResult{Vector{Float64}, Vector{Float64}, Matrix{Float64}, Vector{Int64}, Vector{LsqFit.LMState{LsqFit.LevenbergMarquardt}}}([0.5502838637871986, 15.542214705672311, 1.0, 1.0, 5.866601186791601], [-0.4497161362128014, -0.4497161362128014, -0.4497161362128014, 0.5502838637871986, -0.4497161362128014, 0.5502838637871986, -0.4497161362128014, -0.4497161362128014, 0.5502838637871986, 0.55…	Plot{Plots.GRBackend() n=3}	0.13471960897521895	0.44200860058531954	0.1875	0.375	1234
347	1500	48	0.4674061809965046	0.08479655322605634	0.44779726577743906	0.972439930423032	0.4162517261848355	13.722531144696749	0.9142227619011989	0.0	0.1053531486814396	LsqFit.LsqFitResult{Vector{Float64}, Vector{Float64}, Matrix{Float64}, Vector{Int64}, Vector{LsqFit.LMState{LsqFit.LevenbergMarquardt}}}([0.0, 82.67411391838148, 0.9618634059630317, 0.9135309566916847, 0.35418515902219305], [0.0, 0.0, 0.0, 0.0, 0.0, 0.0, 0.0, 0.0, 0.0, 0.0, 0.0, 0.0, 0.0, 0.0, 0.0, 0.0, 0.6249998948643707, 0.6249998948643707, -0.3750001051356293, -0.3750001051356293, -0.375000105…	Plot{Plots.GRBackend() n=3}	0.030450929735492127	0.6249998948643707	-0.25	0.625	1234
348	1500	48	0.3447803803244804	0.588721655317273	0.06649796435824659	0.6948101202901162	0.5740637404271076	1.5930702519410533	0.18228920529611714	0.0	0.618086828863653	LsqFit.LsqFitResult{Vector{Float64}, Vector{Float64}, Matrix{Float64}, Vector{Int64}, Vector{LsqFit.LMState{LsqFit.LevenbergMarquardt}}}([0.2752930394066525, 35.41609394629039, 0.2377361999416218, 0.7400702537649546, 1.267962754051038], [0.2752930394066525, 0.2752930394066525, -0.7247069605933475, -0.7247069605933475, 0.2752930394066525, -0.7247069605933475, 0.2752930394066525, 0.2752930394066525…	Plot{Plots.GRBackend() n=3}	0.7644780178217547	0.4647772143583021	0.5625	0.5	1234
349	1500	48	0.5264071586907525	0.05582799790810059	0.4177648434011469	0.6496979385570993	0.6667144997170456	38.57008260030806	0.6412627555376742	0.0	0.35873726984951537	LsqFit.LsqFitResult{Vector{Float64}, Vector{Float64}, Matrix{Float64}, Vector{Int64}, Vector{LsqFit.LMState{LsqFit.LevenbergMarquardt}}}([0.13793103448208144, 125.55681988117863, 0.8141317894817948, 0.8750129385017595, 0.4241219166872111], [0.13793103448208144, 0.13793103448208144, 0.13793103448208144, 0.13793103448208144, 0.13793103448208144, 0.13793103448208144, 0.13793103448208144, 0.137931034…	Plot{Plots.GRBackend() n=3}	0.17378393482473986	0.7370689655095598	0.0625	0.8125	1234
350	1500	48	0.008449665620733172	0.7702886516503025	0.2212616827289644	0.8992080620623093	0.59007136553311	14.466762941514578	0.41305199264154346	0.0	0.5867868304089177	LsqFit.LsqFitResult{Vector{Float64}, Vector{Float64}, Matrix{Float64}, Vector{Int64}, Vector{LsqFit.LMState{LsqFit.LevenbergMarquardt}}}([0.1457288052832506, 3.5915142536130586, 1.0, 1.0, 32.657781897593324], [-0.8542711947167494, 0.1457288052832506, 0.1457288052832506, 0.1457288052832506, 0.1457288052832506, 0.1457288052832506, 0.1457288052832506, 0.1457288052832506, -0.8542711947167494, 0.14572…	Plot{Plots.GRBackend() n=3}	0.6567894626698421	0.8542711945906759	0.4375	0.875	1234
351	1500	48	0.2695859300844096	0.1796627598772035	0.5507513100383868	0.05787125674433491	0.975610342709083	41.98413504774806	0.869325887230066	0.0	0.13077259843646027	LsqFit.LsqFitResult{Vector{Float64}, Vector{Float64}, Matrix{Float64}, Vector{Int64}, Vector{LsqFit.LMState{LsqFit.LevenbergMarquardt}}}([0.7586206896551542, 138.9999426176266, 0.8295867934930635, 1.0, 14.046693566873703], [-0.24137931034484583, -0.24137931034484583, -0.24137931034484583, -0.24137931034484583, -0.24137931034484583, -0.24137931034484583, -0.24137931034484583, 0.7586206896551542, -…	Plot{Plots.GRBackend() n=3}	0.18916176636439186	0.24137931034484583	0.75	0.1875	1234
352	1500	48	0.2960071559321858	0.38871602301430697	0.31527682105350724	0.555579600680751	0.6846006198784182	14.517072903368945	0.8379730872070981	0.0	0.16828841318981033	LsqFit.LsqFitResult{Vector{Float64}, Vector{Float64}, Matrix{Float64}, Vector{Int64}, Vector{LsqFit.LMState{LsqFit.LevenbergMarquardt}}}([0.20131499410270412, 9.103060501984949, 1.0, 1.0, 1.3398582764132956], [0.20131499410270415, 0.20131499410270415, 0.20131499410270415, 0.20131499410270415, 0.20131499410270415, 0.20131499410270415, 0.20131499410270415, 0.20131499410270415, 0.20131499410270415, …	Plot{Plots.GRBackend() n=3}	0.14088949469997847	0.48315693651135416	-0.0625	0.5	1234
353	1500	48	0.2142858048549788	0.7200934543004198	0.0656207408446014	0.511350045554851	0.7281678651057824	4.380186568789767	0.16608402313348636	0.0	0.7497732082526546	LsqFit.LsqFitResult{Vector{Float64}, Vector{Float64}, Matrix{Float64}, Vector{Int64}, Vector{LsqFit.LMState{LsqFit.LevenbergMarquardt}}}([0.5634006166664963, 1.4355331740181438, 1.0, 1.0, 3.0893725986817704], [-0.4365993833335037, 0.5634006166664963, -0.4365993833335037, 0.5634006166664963, -0.4365993833335037, -0.4365993833335037, -0.4365993833335037, 0.5634006166664963, -0.4365993833335037, 0.5…	Plot{Plots.GRBackend() n=3}	0.6204272265809556	0.38530269858974553	0.4375	0.4375	1234
354	1500	48	0.706181798531378	0.2449124079093765	0.04890579355924556	0.8678723876841066	0.042082423366520016	29.451018327442014	0.8973592568615807	0.0	0.10425407447353251	LsqFit.LsqFitResult{Vector{Float64}, Vector{Float64}, Matrix{Float64}, Vector{Int64}, Vector{LsqFit.LMState{LsqFit.LevenbergMarquardt}}}([0.034482758619259736, 127.39459208224598, 0.7972259977753275, 0.4379054004452043, 0.23910338659297542], [0.03448275861925976, 0.03448275861925976, 0.03448275861925976, 0.03448275861925976, -0.9655172413807402, 0.03448275861925976, 0.03448275861925976, 0.0344827…	Plot{Plots.GRBackend() n=3}	0.1780291307721943	0.4030172413672496	-0.0625	0.375	1234
355	1500	48	0.1461206137950815	0.5419935564925109	0.3118858297124075	0.6684270477148089	0.6086278094931952	30.7708752905545	0.5521505950803638	0.0	0.4478494372097575	LsqFit.LsqFitResult{Vector{Float64}, Vector{Float64}, Matrix{Float64}, Vector{Int64}, Vector{LsqFit.LMState{LsqFit.LevenbergMarquardt}}}([0.15993354680019808, 5.878299837982197, 1.0, 0.9088003776550874, 68.85821940811068], [0.1599335468001981, -0.8400664531998019, 0.1599335468001981, 0.1599335468001981, -0.8400664531998019, 0.1599335468001981, 0.1599335468001981, 0.1599335468001981, 0.15993354680…	Plot{Plots.GRBackend() n=3}	0.5482645688413796	0.7488668308548893	0.1875	0.6875	1234
356	1500	48	0.4535677557131108	0.3277108479923962	0.21872139629449297	0.9056716352432195	0.1825732579939181	16.349950666997003	0.9333335317499529	0.0	0.08439395391769312	LsqFit.LsqFitResult{Vector{Float64}, Vector{Float64}, Matrix{Float64}, Vector{Int64}, Vector{LsqFit.LMState{LsqFit.LevenbergMarquardt}}}([0.06896551724128056, 146.23783747473183, 0.7973935191941022, 0.6875000169986926, 0.5258241036335349], [0.06896551724128053, 0.06896551724128053, 0.06896551724128053, 0.06896551724128053, 0.06896551724128053, 0.06896551724128053, 0.06896551724128053, 0.068965517…	Plot{Plots.GRBackend() n=3}	0.19556659605987747	0.61853448275741	0.0625	0.625	1234
357	1500	48	0.7885847432534093	0.10515174080207966	0.106263515944511	0.15771070467687687	0.7987880253497397	44.4636115749644	0.8365214643402352	0.0	0.16349420404422768	LsqFit.LsqFitResult{Vector{Float64}, Vector{Float64}, Matrix{Float64}, Vector{Int64}, Vector{LsqFit.LMState{LsqFit.LevenbergMarquardt}}}([0.13150658086290018, 11.113245501040785, 1.0, 1.0, 2.7322382530941822], [0.13150658086290012, 0.13150658086290012, 0.13150658086290012, 0.13150658086290012, 0.13150658086290012, 0.13150658086290012, 0.13150658086290012, 0.13150658086290012, 0.13150658086290012,…	Plot{Plots.GRBackend() n=3}	0.1395772875664716	0.7377918316455836	0.125	0.8125	1234
358	1500	48	0.39778951660310274	0.258759654617182	0.3434508287797153	0.10858598004693087	0.537474894638718	10.507619013260271	0.49024920369616565	0.0	0.5096492058353993	LsqFit.LsqFitResult{Vector{Float64}, Vector{Float64}, Matrix{Float64}, Vector{Int64}, Vector{LsqFit.LMState{LsqFit.LevenbergMarquardt}}}([0.4374999999995148, 163.4107427143631, 0.9718492158451182, 0.9712522975594895, 0.5905007103005893], [-0.5625000000004852, 0.43749999999951483, 0.43749999999951483, -0.5625000000004852, 0.43749999999951483, 0.43749999999951483, -0.5625000000004852, -0.5625000000…	Plot{Plots.GRBackend() n=3}	0.024297018200841514	0.49999999814716733	0.0625	0.5	1234
359	1500	48	0.15372773711261403	0.5363677235587441	0.3099045393286419	0.050170609917998155	0.6894544707827301	18.706514982226217	0.22536807613930798	0.0	0.7738487006131441	LsqFit.LsqFitResult{Vector{Float64}, Vector{Float64}, Matrix{Float64}, Vector{Int64}, Vector{LsqFit.LMState{LsqFit.LevenbergMarquardt}}}([0.7849568128299933, 41.51186372502165, 0.46067202676579627, 0.8344731084833168, 3.029504859055172], [0.7849568128299933, -0.2150431871700067, -0.2150431871700067, -0.2150431871700067, -0.2150431871700067, 0.7849568128299933, -0.2150431871700067, -0.215043187170…	Plot{Plots.GRBackend() n=3}	0.5555407333152389	0.049516295653323494	0.375	0.0	1234
360	1500	48	0.5067199842697594	0.0023674928143422964	0.49091252291589826	0.9217235847531993	0.5066587364717794	4.659488903602904	0.7635504917566143	0.0	0.2919917583730359	LsqFit.LsqFitResult{Vector{Float64}, Vector{Float64}, Matrix{Float64}, Vector{Int64}, Vector{LsqFit.LMState{LsqFit.LevenbergMarquardt}}}([0.06896551724914457, 201.4980215932527, 0.7809541974608734, 0.8947368420856058, 7.909241323858384], [0.06896551724914457, 0.06896551724914457, 0.06896551724914457, 0.06896551724914457, 0.06896551724914457, 0.06896551724914457, 0.06896551724914457, 0.06896551724…	Plot{Plots.GRBackend() n=3}	0.22896728941763878	0.8257713248364612	0.1875	0.875	1234
361	1500	48	0.7470228102000129	0.21607134855079246	0.036905841249194576	0.16311720442484412	0.10097413660225163	30.043235521772527	0.9597635313259516	0.0	0.04893209046697506	LsqFit.LsqFitResult{Vector{Float64}, Vector{Float64}, Matrix{Float64}, Vector{Int64}, Vector{LsqFit.LMState{LsqFit.LevenbergMarquardt}}}([0.10345208207674067, 101.07323760546048, 0.8110403405821119, 0.473669028232075, 7.043456307797534], [0.10345208207674067, 0.10345208207674067, 0.10345208207674067, 0.10345208207674067, -0.8965479179232594, 0.10345208207674067, 0.10345208207674067, 0.10345208207…	Plot{Plots.GRBackend() n=3}	0.208365542997339	0.37021694615533435	0.0	0.3125	1234
362	1500	48	0.30383722628275156	0.5760322617840355	0.12013051193321293	0.8509038774692148	0.7423437712902763	38.021683075846944	0.5549116836578003	0.0	0.4450883175001012	LsqFit.LsqFitResult{Vector{Float64}, Vector{Float64}, Matrix{Float64}, Vector{Int64}, Vector{LsqFit.LMState{LsqFit.LevenbergMarquardt}}}([0.08695652173550227, 109.65831136699855, 0.49434080008355036, 0.9545454545411314, 0.7351794445762628], [0.08695652173550228, 0.08695652173550228, 0.08695652173550228, 0.08695652173550228, 0.08695652173550228, 0.08695652173550228, -0.9130434782644977, 0.08695652…	Plot{Plots.GRBackend() n=3}	0.5030991911082691	0.8675889328056291	0.3125	0.875	1234
363	1500	48	0.28899934026541074	0.31112806325395903	0.3998725964806302	0.30033747883027906	0.9814229467969713	1.4177353704290296	0.6686094739108168	0.0	0.4428623364781722	LsqFit.LsqFitResult{Vector{Float64}, Vector{Float64}, Matrix{Float64}, Vector{Int64}, Vector{LsqFit.LMState{LsqFit.LevenbergMarquardt}}}([0.49999999999973116, 105.7053481925828, 0.6669949200667146, 1.0, 0.6074670536999464], [0.4999999999997311, -0.5000000000002689, -0.5000000000002689, -0.5000000000002689, -0.5000000000002689, -0.5000000000002689, -0.5000000000002689, 0.4999999999997311, 0.499999…	Plot{Plots.GRBackend() n=3}	0.3269118527832304	0.4999999999977254	0.3125	0.4375	1234
364	1500	48	0.34434269974855225	0.328659994958486	0.32699730529296167	0.9772277371425733	0.8889396608242324	49.526398094061555	0.6225988805418372	0.0	0.37740111961219974	LsqFit.LsqFitResult{Vector{Float64}, Vector{Float64}, Matrix{Float64}, Vector{Int64}, Vector{LsqFit.LMState{LsqFit.LevenbergMarquardt}}}([0.0404008437889619, 47.60806170767032, 0.6375291242039655, 0.9026953135768088, 5.356995301358554], [0.040400843788961915, 0.040400843788961915, 0.040400843788961915, 0.040400843788961915, 0.040400843788961915, 0.040400843788961915, 0.040400843788961915, 0.04040…	Plot{Plots.GRBackend() n=3}	0.39049517455942684	0.8622944697878469	0.3125	0.8125	1234
365	1500	48	0.14147951679961118	0.3887910798136085	0.46972940338678026	0.2525309765628212	0.7886597597586773	47.9552634458719	0.5418211534554234	0.0	0.4581788465504498	LsqFit.LsqFitResult{Vector{Float64}, Vector{Float64}, Matrix{Float64}, Vector{Int64}, Vector{LsqFit.LMState{LsqFit.LevenbergMarquardt}}}([0.5671129525186283, 151.15699021930067, 0.3367207937891926, 1.0, 0.018343176325885092], [0.5671129525186283, -0.43288704748137175, 0.5671129525186283, -0.43288704748137175, -0.43288704748137175, -0.43288704748137175, 0.5671129525186283, 0.5671129525186283, -0.4…	Plot{Plots.GRBackend() n=3}	0.526734019394093	0.4117211706869157	0.25	0.4375	1234
366	1500	48	0.132719504896279	0.5968413341415512	0.2704391609621698	0.001320118661783054	0.6624140943010004	17.01271365761947	0.41099747590578173	0.0	0.588951142504404	LsqFit.LsqFitResult{Vector{Float64}, Vector{Float64}, Matrix{Float64}, Vector{Int64}, Vector{LsqFit.LMState{LsqFit.LevenbergMarquardt}}}([0.7241379310344568, 138.39336356757116, 0.8320207634316792, 1.0, 20.73460575287666], [-0.2758620689655432, 0.7241379310344568, 0.7241379310344568, -0.2758620689655432, -0.2758620689655432, -0.2758620689655432, 0.7241379310344568, -0.2758620689655432, -0.2758620…	Plot{Plots.GRBackend() n=3}	0.1892180594324825	0.2758620689655432	0.0625	0.3125	1234
367	1500	48	0.4451635123133209	0.049992368811488885	0.5048441188751902	0.9720511542785133	0.08447831280610507	25.574065524808997	0.40082363130764453	0.0	0.5991749957736472	LsqFit.LsqFitResult{Vector{Float64}, Vector{Float64}, Matrix{Float64}, Vector{Int64}, Vector{LsqFit.LMState{LsqFit.LevenbergMarquardt}}}([0.0, 18.53544635879879, 0.3858221920596527, 0.7999999999433126, 5.8195568526296135], [0.0, 0.0, 0.0, 0.0, 0.0, 0.0, 0.0, 0.0, 0.0, 0.0, 0.0, 0.0, 0.0, 0.0, 0.0, 0.0, -0.2000000000566874, -0.2000000000566874, -0.2000000000566874, -0.2000000000566874, 0.799999999…	Plot{Plots.GRBackend() n=3}	0.6573906846246966	0.7999999999433126	0.0625	0.6875	1234
368	1500	48	0.3866914866229358	0.21496589493013105	0.39834261844693314	0.38098251948241635	0.39522747501632427	13.789365857588475	0.2002843092237827	0.0	0.7952741074936103	LsqFit.LsqFitResult{Vector{Float64}, Vector{Float64}, Matrix{Float64}, Vector{Int64}, Vector{LsqFit.LMState{LsqFit.LevenbergMarquardt}}}([0.3125709219730447, 5.227111021883369, 1.0, 0.9199944265320871, 397.92816266742943], [-0.6874290780269553, 0.3125709219730447, 0.3125709219730447, 0.3125709219730447, -0.6874290780269553, 0.3125709219730447, -0.6874290780269553, 0.3125709219730447, 0.3125709219…	Plot{Plots.GRBackend() n=3}	0.7070528472180817	0.6074235045590424	0.5	0.5625	1234
369	1500	48	0.6447403785150877	0.3441719588396217	0.011087662645290595	0.860278706941779	0.6658471463050903	35.80002780862225	0.13316104019886899	0.0	0.8666024107181005	LsqFit.LsqFitResult{Vector{Float64}, Vector{Float64}, Matrix{Float64}, Vector{Int64}, Vector{LsqFit.LMState{LsqFit.LevenbergMarquardt}}}([7.199242620576939e-15, 30.504632446986275, 0.170556699752113, 0.7586206896551926, 1.4399089221821382], [7.216449660063518e-15, 7.216449660063518e-15, 7.216449660063518e-15, 7.216449660063518e-15, 7.216449660063518e-15, 7.216449660063518e-15, 7.216449660063518e-…	Plot{Plots.GRBackend() n=3}	0.8322880980608337	0.7586206896551854	0.75	0.625	1234
370	1500	48	0.42982963773457195	0.39710733573055074	0.17306302653487735	0.8661247577804776	0.226484446564176	30.928963553615908	0.31535261730578745	0.0	0.6846455046181612	LsqFit.LsqFitResult{Vector{Float64}, Vector{Float64}, Matrix{Float64}, Vector{Int64}, Vector{LsqFit.LMState{LsqFit.LevenbergMarquardt}}}([0.0, 25.29084896458302, 0.3065125189162417, 0.793103448275542, 12.184921627805936], [0.0, 0.0, 0.0, 0.0, 0.0, 0.0, 0.0, 0.0, 0.0, 0.0, 0.0, 0.0, 0.0, 0.0, 0.0, 0.0, 0.793103448275542, 0.793103448275542, -0.20689655172445798, -0.20689655172445798, -0.20689655172…	Plot{Plots.GRBackend() n=3}	0.7277962222989918	0.793103448275542	0.75	0.625	1234
371	1500	48	0.2160334775091871	0.05089360037570785	0.733072922115105	0.9835963012934474	0.6733397372901513	26.23648250430528	0.11902785167972563	0.0	0.8793298272922193	LsqFit.LsqFitResult{Vector{Float64}, Vector{Float64}, Matrix{Float64}, Vector{Int64}, Vector{LsqFit.LMState{LsqFit.LevenbergMarquardt}}}([0.06250000003141644, 4.698454573432255, 0.012165006995192294, 0.9687499984189274, 2.8894442373733846], [0.06250000003141643, 0.06250000003141643, 0.06250000003141643, 0.06250000003141643, 0.06250000003141643, -0.9374999999685836, 0.06250000003141643, 0.06250000…	Plot{Plots.GRBackend() n=3}	0.990678613488609	0.906249998387511	0.5625	0.875	1234
372	1500	48	0.250809963399996	0.5600694179503866	0.1891206186496174	0.8960822337459617	0.801090601590212	16.562929985723617	0.26549115034876003	0.0	0.7337704518643331	LsqFit.LsqFitResult{Vector{Float64}, Vector{Float64}, Matrix{Float64}, Vector{Int64}, Vector{LsqFit.LMState{LsqFit.LevenbergMarquardt}}}([0.05263157894570177, 45.65637024931369, 0.3251684487192913, 0.8799999999938927, 1.3110422830479738], [0.05263157894570181, 0.05263157894570181, -0.9473684210542982, 0.05263157894570181, 0.05263157894570181, 0.05263157894570181, 0.05263157894570181, 0.0526315789…	Plot{Plots.GRBackend() n=3}	0.6775993046310258	0.8273684210481909	0.6875	0.8125	1234
373	1500	48	0.3573566771649091	0.33629973230983634	0.3063435905252545	0.5771103690478225	0.2035533900096287	25.52039858146142	0.9197310434512389	0.0	0.08502080737588445	LsqFit.LsqFitResult{Vector{Float64}, Vector{Float64}, Matrix{Float64}, Vector{Int64}, Vector{LsqFit.LMState{LsqFit.LevenbergMarquardt}}}([0.20689655172278168, 119.89671595067527, 0.8257618482831114, 0.6906707927153972, 0.21903002416217654], [0.20689655172278165, 0.20689655172278165, 0.20689655172278165, -0.7931034482772183, 0.20689655172278165, -0.7931034482772183, 0.20689655172278165, 0.20689655…	Plot{Plots.GRBackend() n=3}	0.14490350137985986	0.48060344267507826	0.0625	0.4375	1234
374	1500	48	0.3197738995265072	0.25783216929837166	0.42239393117512114	0.8235269247284074	0.04646371020105411	45.573748293171356	0.10911814121196595	0.0	0.8907304770820058	LsqFit.LsqFitResult{Vector{Float64}, Vector{Float64}, Matrix{Float64}, Vector{Int64}, Vector{LsqFit.LMState{LsqFit.LevenbergMarquardt}}}([0.12499999999992573, 9.913337190202034, 0.07687329879715617, 0.8124999999976275, 4.250059043767134], [0.12499999999992573, 0.12499999999992573, 0.12499999999992573, 0.12499999999992573, 0.12499999999992573, -0.8750000000000743, 0.12499999999992573, 0.1249999999…	Plot{Plots.GRBackend() n=3}	0.9359509431063886	0.6874999999977017	0.5	0.5	1234
375	1500	48	0.047999343434738335	0.34595012726442526	0.6060505293008364	0.3181756273469796	0.49513380544746677	24.600124107959466	0.09462792570906475	0.0	0.9015900286924632	LsqFit.LsqFitResult{Vector{Float64}, Vector{Float64}, Matrix{Float64}, Vector{Int64}, Vector{LsqFit.LMState{LsqFit.LevenbergMarquardt}}}([0.7499999944724365, 1.9783628836095435, 0.0001404255546047385, 0.9687499984475694, 2.676266811116265], [-0.2500000055275635, -0.2500000055275635, -0.2500000055275635, 0.7499999944724365, 0.7499999944724365, -0.2500000055275635, -0.2500000055275635, 0.7499999944…	Plot{Plots.GRBackend() n=3}	0.9999109346078959	0.2187500039751329	0.4375	0.25	1234
376	1500	48	0.41536607513510326	0.14405127146730246	0.4405826533975942	0.2904902866991006	0.0883398846762411	45.68178921145969	0.3112773182034705	0.0	0.6887226671842699	LsqFit.LsqFitResult{Vector{Float64}, Vector{Float64}, Matrix{Float64}, Vector{Int64}, Vector{LsqFit.LMState{LsqFit.LevenbergMarquardt}}}([0.25042675577995693, 0.6816968940896734, 0.576149918404386, 1.0, 1.6969494361113309], [0.2504267557799569, 0.2504267557799569, 0.2504267557799569, 0.2504267557799569, 0.2504267557799569, 0.2504267557799569, -0.7495732442200431, 0.2504267557799569, -0.7495732442…	Plot{Plots.GRBackend() n=3}	0.7806759670104144	0.5864428220849689	0.125	0.5625	1234
377	1500	48	0.20576969121504157	0.28822567542403055	0.5060046333609279	0.9368029582342523	0.9078704722202047	42.47267879450296	0.09300599868467407	0.0	0.906545062474695	LsqFit.LsqFitResult{Vector{Float64}, Vector{Float64}, Matrix{Float64}, Vector{Int64}, Vector{LsqFit.LMState{LsqFit.LevenbergMarquardt}}}([0.062499999999999944, 2.6045289305178208, 0.007939714904263302, 1.0, 2.393588140985112], [0.0625, 0.0625, 0.0625, 0.0625, -0.9375, 0.0625, 0.0625, 0.0625, 0.0625, 0.0625, 0.0625, 0.0625, 0.0625, 0.0625, 0.0625, 0.0625, -7.571721027943568e-14, -7.571721027943568…	Plot{Plots.GRBackend() n=3}	0.9942752132722684	0.9374999999999243	1.0	0.9375	1234
378	1500	48	0.6342504411496137	0.12511801943059384	0.2406315394197924	0.7191384992940095	0.14215035462286907	43.07893935039145	0.8913324627937169	0.0	0.10888166613681814	LsqFit.LsqFitResult{Vector{Float64}, Vector{Float64}, Matrix{Float64}, Vector{Int64}, Vector{LsqFit.LMState{LsqFit.LevenbergMarquardt}}}([0.03448275840627387, 113.83654026021317, 0.8108007480377881, 0.4210526165594187, 7.65027509474179], [0.03448275840627385, 0.03448275840627385, 0.03448275840627385, 0.03448275840627385, -0.9655172415937261, 0.03448275840627385, 0.03448275840627385, 0.03448275840…	Plot{Plots.GRBackend() n=3}	0.2070717507944878	0.3865698581531449	0.0	0.3125	1234
379	1500	48	0.3983636268242048	0.3008202276035341	0.3008161455722611	0.5821123651078555	0.9359173410778729	6.555660363134319	0.042722007816479834	0.0	0.8717023462759863	LsqFit.LsqFitResult{Vector{Float64}, Vector{Float64}, Matrix{Float64}, Vector{Int64}, Vector{LsqFit.LMState{LsqFit.LevenbergMarquardt}}}([0.3152970039510351, 0.6851728562067392, 1.0, 1.0, 3.335328232930697], [0.3152970039510351, -0.6847029960489649, 0.3152970039510351, -0.6847029960489649, -0.6847029960489649, 0.3152970039510351, 0.3152970039510351, -0.6847029960489649, 0.3152970039510351, -0.684…	Plot{Plots.GRBackend() n=3}	0.813997168896643	0.6168657225213331	0.6875	0.6875	1234
380	1500	48	0.4090208491498799	0.5691852698988802	0.021793880951239904	0.011717895001944756	0.597909970629739	41.38796980774503	0.06952804213109953	0.0	0.9291492982679853	LsqFit.LsqFitResult{Vector{Float64}, Vector{Float64}, Matrix{Float64}, Vector{Int64}, Vector{LsqFit.LMState{LsqFit.LevenbergMarquardt}}}([0.5295028625746027, 84.65453417497156, 0.7617226636614411, 0.6999342535096383, 1.700610871899795], [0.5295028625746027, 0.5295028625746027, -0.47049713742539734, -0.47049713742539734, -0.47049713742539734, 0.5295028625746027, -0.47049713742539734, 0.52950286257…	Plot{Plots.GRBackend() n=3}	0.24519125198459268	0.17043139093503568	0.0	0.125	1234
381	1500	48	0.14262272119589015	0.2821489246189495	0.5752283541851604	0.09892589617640235	0.3971301909347982	39.039860684414286	0.2822340752431647	0.0	0.7177655047397349	LsqFit.LsqFitResult{Vector{Float64}, Vector{Float64}, Matrix{Float64}, Vector{Int64}, Vector{LsqFit.LMState{LsqFit.LevenbergMarquardt}}}([0.7499999944724366, 1.9783628175312185, 0.00014041548803582924, 0.9687499984475694, 2.6762667497172017], [-0.2500000055275634, -0.2500000055275634, 0.7499999944724366, -0.2500000055275634, -0.2500000055275634, -0.2500000055275634, -0.2500000055275634, 0.7499999…	Plot{Plots.GRBackend() n=3}	0.999910940991968	0.21875000397513278	0.25	0.25	1234
382	1500	48	0.16335513382864533	0.36644417234902776	0.4702006938223269	0.8993268545159967	0.3003609503671847	49.20358696241402	0.46097685724409265	0.0	0.5390231427531017	LsqFit.LsqFitResult{Vector{Float64}, Vector{Float64}, Matrix{Float64}, Vector{Int64}, Vector{LsqFit.LMState{LsqFit.LevenbergMarquardt}}}([0.0, 3.2652174488521766, 0.767656476349175, 1.0, 2.152005786107614], [0.0, 0.0, 0.0, 0.0, 0.0, 0.0, 0.0, 0.0, 0.0, 0.0, 0.0, 0.0, 0.0, 0.0, 0.0, 0.0, -0.07315173801036856, -0.07315173801036856, -0.07315173801036856, -0.07315173801036856, 0.9268482619896314, -0.…	Plot{Plots.GRBackend() n=3}	0.4430854908988058	0.9268482619896314	-0.0625	0.9375	1234
383	1500	48	0.38594548300645487	0.2413268884185884	0.3727276285749567	0.11119200379207439	0.1676781782688479	22.907458086843302	0.39339787743285726	0.0	0.606596838767439	LsqFit.LsqFitResult{Vector{Float64}, Vector{Float64}, Matrix{Float64}, Vector{Int64}, Vector{LsqFit.LMState{LsqFit.LevenbergMarquardt}}}([0.5029596472944782, 1.60578773998418, 1.0, 0.7020264665844501, 11.07462725392021], [0.5029596472944782, 0.5029596472944782, -0.4970403527055218, -0.4970403527055218, -0.4970403527055218, 0.5029596472944782, 0.5029596472944782, -0.4970403527055218, -0.4970403527…	Plot{Plots.GRBackend() n=3}	0.7902345600764913	0.19897451882622263	-0.125	0.125	1234
384	1500	48	0.32930453723362396	0.189761964950013	0.4809334978163631	0.1580260188042919	0.15942624559276775	4.92125689545817	0.6466964745024983	0.0	0.3779442605453355	LsqFit.LsqFitResult{Vector{Float64}, Vector{Float64}, Matrix{Float64}, Vector{Int64}, Vector{LsqFit.LMState{LsqFit.LevenbergMarquardt}}}([0.3069831405642528, 75.47891501272854, 0.40357124433901187, 0.6656233870481532, 0.9166032688386117], [-0.6930168594357472, 0.3069831405642528, 0.3069831405642528, -0.6930168594357472, 0.3069831405642528, 0.3069831405642528, 0.3069831405642528, -0.69301685943574…	Plot{Plots.GRBackend() n=3}	0.5955212715919476	0.35864024648390036	-0.0625	0.375	1234
385	1500	48	0.25933948048869143	0.3847372494108511	0.35592327010045743	0.28779852741768597	0.18612729493517044	18.71102226443303	0.6560086963302407	0.0	0.3440766099041887	LsqFit.LsqFitResult{Vector{Float64}, Vector{Float64}, Matrix{Float64}, Vector{Int64}, Vector{LsqFit.LMState{LsqFit.LevenbergMarquardt}}}([0.5051368399556051, 3.528741385728363, 1.0, 1.0, 1.5740000764460231], [0.5051368399556051, 0.5051368399556051, -0.4948631600443949, -0.4948631600443949, 0.5051368399556051, 0.5051368399556051, -0.4948631600443949, -0.4948631600443949, 0.5051368399556051, -0.494…	Plot{Plots.GRBackend() n=3}	0.3132680958970945	0.328650581155997	0.0	0.3125	1234
386	1500	48	0.1907908391264522	0.6851396247135355	0.12406953616001229	0.03539787273313855	0.649895225254006	11.252707408049679	0.4988323836064157	0.0	0.5011592355681953	LsqFit.LsqFitResult{Vector{Float64}, Vector{Float64}, Matrix{Float64}, Vector{Int64}, Vector{LsqFit.LMState{LsqFit.LevenbergMarquardt}}}([0.8750000046623739, 96.16505708391364, 0.9913064856086672, 1.0, 7.012383672764874], [-0.12499999533762607, -0.12499999533762607, -0.12499999533762607, -0.12499999533762607, -0.12499999533762607, -0.12499999533762607, 0.8750000046623739, -0.12499999533762607, -0…	Plot{Plots.GRBackend() n=3}	0.03356357677344057	0.12497203569914195	0.0	0.0625	1234
387	1500	48	0.5597332176520731	0.19852187494763165	0.24174490740029528	0.4868615394716298	0.6992456858202838	2.634602233677452	0.5732466910948015	0.0	0.45778995192217004	LsqFit.LsqFitResult{Vector{Float64}, Vector{Float64}, Matrix{Float64}, Vector{Int64}, Vector{LsqFit.LMState{LsqFit.LevenbergMarquardt}}}([0.23097861055374524, 9.44894443406276, 1.0, 1.0, 5.413752163711642], [0.23097861055374524, 0.23097861055374524, 0.23097861055374524, 0.23097861055374524, -0.7690213894462548, -0.7690213894462548, 0.23097861055374524, 0.23097861055374524, 0.23097861055374524, 0.…	Plot{Plots.GRBackend() n=3}	0.20294643299411663	0.750981385466958	0.0625	0.75	1234
388	1500	48	0.6650706140511113	0.31381668424623804	0.021112701702650612	0.489254652854215	0.6292263872674175	6.586133544609652	0.26808755660027006	0.0	0.7091539563478402	LsqFit.LsqFitResult{Vector{Float64}, Vector{Float64}, Matrix{Float64}, Vector{Int64}, Vector{LsqFit.LMState{LsqFit.LevenbergMarquardt}}}([0.1729469854981414, 10.559941946217894, 1.0, 0.6816835437333466, 593.1801215740323], [0.17294698549814136, 0.17294698549814136, 0.17294698549814136, 0.17294698549814136, 0.17294698549814136, 0.17294698549814136, 0.17294698549814136, 0.17294698549814136, 0.17294…	Plot{Plots.GRBackend() n=3}	0.4791058968052673	0.5087365582352052	0.3125	0.5625	1234
389	1500	48	0.4894605808327398	0.015789872103323083	0.4947495470639371	0.03281346436254262	0.8097704512592552	3.0368737472993734	0.1523372666469509	0.0	0.711040736065933	LsqFit.LsqFitResult{Vector{Float64}, Vector{Float64}, Matrix{Float64}, Vector{Int64}, Vector{LsqFit.LMState{LsqFit.LevenbergMarquardt}}}([0.4687499995398158, 116.41249594513755, 0.9909439951399921, 1.0, 7.560037964893977], [-0.5312500004601842, 0.4687499995398158, -0.5312500004601842, -0.5312500004601842, -0.5312500004601842, -0.5312500004601842, -0.5312500004601842, 0.4687499995398158, 0.4687499…	Plot{Plots.GRBackend() n=3}	0.03031818155785604	0.5312313506027051	0.0625	0.375	1234
390	1500	48	0.3879406470676939	0.10001990039132409	0.512039452540982	0.9529917679210693	0.8089802161033959	43.584450452134526	0.6437930715181643	0.0	0.35620693263337194	LsqFit.LsqFitResult{Vector{Float64}, Vector{Float64}, Matrix{Float64}, Vector{Int64}, Vector{LsqFit.LMState{LsqFit.LevenbergMarquardt}}}([0.03846153845295607, 89.8832769738061, 0.6548576713731622, 1.0, 0.592088820575301], [-0.9615384615470439, 0.03846153845295608, 0.03846153845295608, 0.03846153845295608, 0.03846153845295608, 0.03846153845295608, 0.03846153845295608, 0.03846153845295608, 0.038461…	Plot{Plots.GRBackend() n=3}	0.337650386374046	0.961538461389097	0.125	0.9375	1234
391	1500	48	0.259853319002026	0.16828391819300986	0.5718627628049642	0.6503886938229313	0.8036746449307934	5.056340745661503	0.08754114588531081	0.0	0.8162913408639279	LsqFit.LsqFitResult{Vector{Float64}, Vector{Float64}, Matrix{Float64}, Vector{Int64}, Vector{LsqFit.LMState{LsqFit.LevenbergMarquardt}}}([0.18756391839908768, 0.2375748129575643, 0.14228044673159335, 1.0, 2.4142987248786096], [0.1875639183990877, -0.8124360816009123, -0.8124360816009123, -0.8124360816009123, 0.1875639183990877, 0.1875639183990877, 0.1875639183990877, 0.1875639183990877, 0.1875639…	Plot{Plots.GRBackend() n=3}	0.9505007669437487	0.7307279944024955	0.75	0.75	1234
392	1500	48	0.5704003207466604	0.16092736384578438	0.26867231540755526	0.0727041030758524	0.265275508641329	3.375277190198911	0.6411549420610416	0.0	0.40387111731071307	LsqFit.LsqFitResult{Vector{Float64}, Vector{Float64}, Matrix{Float64}, Vector{Int64}, Vector{LsqFit.LMState{LsqFit.LevenbergMarquardt}}}([0.3074063591960415, 4.967906475504852e-13, 0.5719626015675764, 0.7590347029793352, 0.8201042489461421], [-0.6925936408039586, 0.3074063591960415, 0.3074063591960415, 0.3074063591960415, -0.6925936408039586, 0.3074063591960415, -0.6925936408039586, -0.6925936408…	Plot{Plots.GRBackend() n=3}	0.9999999999997339	0.1958255923155125	0.25	0.0	1234
393	1500	48	0.4512497895199214	0.46784502768047187	0.08090518279960673	0.6321945580609463	0.3896578448026562	43.468752216826175	0.3328725419312757	0.0	0.6671274461075842	LsqFit.LsqFitResult{Vector{Float64}, Vector{Float64}, Matrix{Float64}, Vector{Int64}, Vector{LsqFit.LMState{LsqFit.LevenbergMarquardt}}}([0.21052631578880723, 43.627643393836394, 0.32777993927941834, 0.8799999999981515, 1.4564181066107031], [0.2105263157888072, -0.7894736842111928, -0.7894736842111928, 0.2105263157888072, 0.2105263157888072, 0.2105263157888072, 0.2105263157888072, 0.2105263157888…	Plot{Plots.GRBackend() n=3}	0.6762691445032943	0.6694736842093443	0.4375	0.625	1234
394	1500	48	0.3359167804330305	0.35294598219766465	0.3111372373693049	0.9269921117947124	0.9503881983719935	0.7506708003099494	0.005045970430699764	0.0	0.5908048905042664	LsqFit.LsqFitResult{Vector{Float64}, Vector{Float64}, Matrix{Float64}, Vector{Int64}, Vector{LsqFit.LMState{LsqFit.LevenbergMarquardt}}}([0.12967335769562965, 1.013579357532202, 1.0, 1.0, 3.48663454142793], [0.1296733576956297, 0.1296733576956297, 0.1296733576956297, 0.1296733576956297, 0.1296733576956297, 0.1296733576956297, 0.1296733576956297, 0.1296733576956297, 0.1296733576956297, 0.129673357…	Plot{Plots.GRBackend() n=3}	0.7318032966515648	0.7926839301540178	0.75	0.8125	1234
395	1500	48	0.367973166217764	0.3837692668990038	0.24825756688323228	0.9960222142542421	0.1206053578318167	29.6842242613231	0.33613629312790994	0.0	0.6638621434658394	LsqFit.LsqFitResult{Vector{Float64}, Vector{Float64}, Matrix{Float64}, Vector{Int64}, Vector{LsqFit.LMState{LsqFit.LevenbergMarquardt}}}([0.0, 19.893408849653117, 0.3821298236599763, 0.880000000000005, 5.227397072374463], [0.0, 0.0, 0.0, 0.0, 0.0, 0.0, 0.0, 0.0, 0.0, 0.0, 0.0, 0.0, 0.0, 0.0, 0.0, 0.0, -0.119999999999995, -0.119999999999995, -0.119999999999995, -0.119999999999995, -0.1199999999999…	Plot{Plots.GRBackend() n=3}	0.6559237363991017	0.880000000000005	0.5625	0.8125	1234
396	1500	48	0.5180507858796267	0.09259984344034615	0.38934937068002706	0.19351815498712344	0.8244569278749856	25.441804119993115	0.16924218370878363	0.0	0.8302311415807422	LsqFit.LsqFitResult{Vector{Float64}, Vector{Float64}, Matrix{Float64}, Vector{Int64}, Vector{LsqFit.LMState{LsqFit.LevenbergMarquardt}}}([0.499999999998854, 15.41259954718191, 0.04768133783899678, 0.7499999999999999, 3.1783125726356056], [0.499999999998854, -0.500000000001146, -0.500000000001146, 0.499999999998854, 0.499999999998854, -0.500000000001146, -0.500000000001146, -0.500000000001146, 0.4…	Plot{Plots.GRBackend() n=3}	0.9567524385881824	0.2500000000011459	0.4375	0.3125	1234
397	1500	48	0.13814952927653124	0.6330766035886745	0.2287738671347943	0.9684567185439028	0.22553929861733524	49.41138680208441	0.8646842156564769	0.0	0.13534102775971166	LsqFit.LsqFitResult{Vector{Float64}, Vector{Float64}, Matrix{Float64}, Vector{Int64}, Vector{LsqFit.LMState{LsqFit.LevenbergMarquardt}}}([0.0, 62.66832545858484, 0.8208510709545874, 0.8175515380995386, 0.41115360786948674], [0.0, 0.0, 0.0, 0.0, 0.0, 0.0, 0.0, 0.0, 0.0, 0.0, 0.0, 0.0, 0.0, 0.0, 0.0, 0.0, -0.18750000080991158, 0.8124999991900884, -0.18750000080991158, -0.18750000080991158, -0.18750…	Plot{Plots.GRBackend() n=3}	0.15407482247607174	0.8124999991900884	0.0	0.8125	1234
398	1500	48	0.2204975193388909	0.5105315036539263	0.26897097700718287	0.28213257926427193	0.9807079784789243	7.622404373103631	0.0718414311361748	0.0	0.868397400136826	LsqFit.LsqFitResult{Vector{Float64}, Vector{Float64}, Matrix{Float64}, Vector{Int64}, Vector{LsqFit.LMState{LsqFit.LevenbergMarquardt}}}([0.5762706280670941, 2.530933555706742, 1.0, 1.0, 5.241691088372636], [-0.42372937193290594, 0.5762706280670941, 0.5762706280670941, -0.42372937193290594, -0.42372937193290594, 0.5762706280670941, -0.42372937193290594, -0.42372937193290594, 0.5762706280670941, 0…	Plot{Plots.GRBackend() n=3}	0.5302813474417722	0.41253029253358287	0.5	0.4375	1234
399	1500	48	0.27855095121002066	0.5019488240982543	0.21950022469172506	0.9657976512722029	0.8095282948399494	45.994791556539596	0.3934582594314264	0.0	0.6065417402680856	LsqFit.LsqFitResult{Vector{Float64}, Vector{Float64}, Matrix{Float64}, Vector{Int64}, Vector{LsqFit.LMState{LsqFit.LevenbergMarquardt}}}([0.0, 18.148404292076204, 0.3993795242542681, 1.0, 7.793472141120747], [0.0, 0.0, 0.0, 0.0, 0.0, 0.0, 0.0, 0.0, 0.0, 0.0, 0.0, 0.0, 0.0, 0.0, 0.0, 0.0, 0.0, 0.0, 0.0, 0.0, 0.0, 0.0, 0.0, 0.0, 0.0, 0.0, 0.0, 0.0, 0.0, 0.0, 0.0, 0.0, -0.7499998796656889, -1.387778…	Plot{Plots.GRBackend() n=3}	0.6523418867172953	1.0	0.625	1.0	1234
400	1500	48	0.4799352835011732	0.0919311203996301	0.4281335960991967	0.4862329092351274	0.2046678832648563	48.071011658512795	0.44688067844674384	0.0	0.5531193215435742	LsqFit.LsqFitResult{Vector{Float64}, Vector{Float64}, Matrix{Float64}, Vector{Int64}, Vector{LsqFit.LMState{LsqFit.LevenbergMarquardt}}}([0.25001643525094014, 0.20333226672437407, 1.0, 0.9549358113782995, 1.3198983149728305], [0.2500164352509402, 0.2500164352509402, 0.2500164352509402, -0.7499835647490598, 0.2500164352509402, 0.2500164352509402, 0.2500164352509402, 0.2500164352509402, -0.74998356…	Plot{Plots.GRBackend() n=3}	0.9094924484240964	0.4225546358298362	0.4375	0.375	1234
401	1500	48	0.4278260368534213	0.23748737714543147	0.33468658600114726	0.10862157577799536	0.06239654063192068	45.48698925403806	0.19323685875266094	0.0	0.8067597936423263	LsqFit.LsqFitResult{Vector{Float64}, Vector{Float64}, Matrix{Float64}, Vector{Int64}, Vector{LsqFit.LMState{LsqFit.LevenbergMarquardt}}}([0.4736842105209426, 45.621195013275944, 0.3564678012037783, 0.7999999999998446, 1.8372054094028936], [0.4736842105209426, -0.5263157894790573, -0.5263157894790573, 0.4736842105209426, -0.5263157894790573, 0.4736842105209426, -0.5263157894790573, -0.526315789479…	Plot{Plots.GRBackend() n=3}	0.6502160017320324	0.326315789478902	0.0625	0.25	1234
402	1500	48	0.36159825875908075	0.2276216089511862	0.4107801322897331	0.03070036816299493	0.528194705514039	29.424274247072024	0.9336847054496928	0.0	0.07083067555538364	LsqFit.LsqFitResult{Vector{Float64}, Vector{Float64}, Matrix{Float64}, Vector{Int64}, Vector{LsqFit.LMState{LsqFit.LevenbergMarquardt}}}([0.5862068965516922, 139.61185111974282, 0.8297391386539178, 1.0, 14.924917973845089], [-0.4137931034483078, -0.4137931034483078, -0.4137931034483078, -0.4137931034483078, -0.4137931034483078, -0.4137931034483078, 0.5862068965516922, 0.5862068965516922, 0.586206…	Plot{Plots.GRBackend() n=3}	0.18929653806554003	0.4137931034483078	0.0625	0.4375	1234
403	1500	48	0.011993309970184824	0.41408175121519086	0.5739249388146243	0.6469947514415675	0.254134691088322	48.961747529067864	0.8466732436625064	0.0	0.1533379690791987	LsqFit.LsqFitResult{Vector{Float64}, Vector{Float64}, Matrix{Float64}, Vector{Int64}, Vector{LsqFit.LMState{LsqFit.LevenbergMarquardt}}}([0.37499999999877426, 169.80134864716777, 0.9680200594885293, 1.0, 2.6658535778868253], [0.3749999999987743, 0.3749999999987743, -0.6250000000012257, 0.3749999999987743, 0.3749999999987743, -0.6250000000012257, 0.3749999999987743, 0.3749999999987743, -0.62500000…	Plot{Plots.GRBackend() n=3}	0.039659478819113136	0.6249997478961634	-0.125	0.75	1234
404	1500	48	0.4971808466751405	0.21048064256409463	0.29233851076076484	0.39176290923654333	0.05179647821548805	20.505182030120306	0.2451943050498966	0.0	0.7544871440842702	LsqFit.LsqFitResult{Vector{Float64}, Vector{Float64}, Matrix{Float64}, Vector{Int64}, Vector{LsqFit.LMState{LsqFit.LevenbergMarquardt}}}([0.3124999999972605, 35.047983726793646, 0.17571046337073445, 0.4482758620689514, 1.1427563699307308], [0.3124999999972605, -0.6875000000027395, -0.6875000000027395, 0.3124999999972605, -0.6875000000027395, 0.3124999999972605, 0.3124999999972605, 0.3124999999972…	Plot{Plots.GRBackend() n=3}	0.8251415085404736	0.1357758620716909	0.125	0.125	1234
405	1500	48	0.338125791808134	0.33974385782687433	0.3221303503649916	0.8855551653085227	0.16554703767698786	48.104034598731836	0.07169014450557909	0.0	0.9276592713498515	LsqFit.LsqFitResult{Vector{Float64}, Vector{Float64}, Matrix{Float64}, Vector{Int64}, Vector{LsqFit.LMState{LsqFit.LevenbergMarquardt}}}([0.06250000000001825, 12.943236320659468, 0.016167424545420292, 0.9062499999992896, 5.905737344805166], [0.06250000000001821, 0.06250000000001821, 0.06250000000001821, 0.06250000000001821, 0.06250000000001821, 0.06250000000001821, 0.06250000000001821, 0.06250000…	Plot{Plots.GRBackend() n=3}	0.9863572814374589	0.8437499999992714	0.625	0.75	1234
406	1500	48	0.5227022491285148	0.033101669079225925	0.4441960817922592	0.5814805812040196	0.7414236526955544	4.570781407675939	0.8674425596817892	0.0	0.22370422346280303	LsqFit.LsqFitResult{Vector{Float64}, Vector{Float64}, Matrix{Float64}, Vector{Int64}, Vector{LsqFit.LMState{LsqFit.LevenbergMarquardt}}}([0.1874999999982178, 157.19780991047298, 0.9697541658676134, 0.9276911278175547, 0.3846857098621386], [0.18749999999821776, 0.18749999999821776, -0.8125000000017822, 0.18749999999821776, 0.18749999999821776, -0.8125000000017822, 0.18749999999821776, 0.1874999999…	Plot{Plots.GRBackend() n=3}	0.023260229793476084	0.6249999943133923	0.0	0.6875	1234
407	1500	48	0.4703355098827178	0.3495838643260991	0.1800806257911831	0.8177981365353102	0.9958369130139328	36.96013314938309	0.4364304977731821	0.0	0.5635694995789658	LsqFit.LsqFitResult{Vector{Float64}, Vector{Float64}, Matrix{Float64}, Vector{Int64}, Vector{LsqFit.LMState{LsqFit.LevenbergMarquardt}}}([0.0, 18.14840414601669, 0.3993795244606775, 1.0, 7.793472010868127], [0.0, 0.0, 0.0, 0.0, 0.0, 0.0, 0.0, 0.0, 0.0, 0.0, 0.0, 0.0, 0.0, 0.0, 0.0, 0.0, 0.0, 0.0, 0.0, 0.0, 0.0, 0.0, 0.0, 0.0, 0.0, 0.0, 0.0, 0.0, 0.0, 0.0, 0.0, 0.0, 0.2500001203343323, -1.38777878…	Plot{Plots.GRBackend() n=3}	0.6523418865755886	1.0	0.5625	1.0	1234
408	1500	48	0.24390001489650023	0.3017360009736978	0.45436398412980195	0.9561513162284907	0.5331504500997315	30.589221336970894	0.3497491850998604	0.0	0.6502500768957543	LsqFit.LsqFitResult{Vector{Float64}, Vector{Float64}, Matrix{Float64}, Vector{Int64}, Vector{LsqFit.LMState{LsqFit.LevenbergMarquardt}}}([0.0, 19.075840855098818, 0.37573432074151775, 0.9200000000006731, 8.083513253408737], [0.0, 0.0, 0.0, 0.0, 0.0, 0.0, 0.0, 0.0, 0.0, 0.0, 0.0, 0.0, 0.0, 0.0, 0.0, 0.0, 0.9200000000006731, -0.07999999999932694, -0.07999999999932694, -0.07999999999932694, -0.07999…	Plot{Plots.GRBackend() n=3}	0.6714250919571598	0.9200000000006731	0.4375	0.875	1234
409	1500	48	0.5112531900685564	0.46363838277628633	0.025108427155157258	0.4390613502196006	0.3162136000211606	18.480192155472107	0.31559292122989424	0.0	0.6842488517720315	LsqFit.LsqFitResult{Vector{Float64}, Vector{Float64}, Matrix{Float64}, Vector{Int64}, Vector{LsqFit.LMState{LsqFit.LevenbergMarquardt}}}([0.2606424716432296, 8.679372145828902, 0.9441896061051167, 0.7367920251283012, 40.3933405894548], [0.2606424716432296, 0.2606424716432296, 0.2606424716432296, 0.2606424716432296, -0.7393575283567704, 0.2606424716432296, 0.2606424716432296, -0.7393575283567704, …	Plot{Plots.GRBackend() n=3}	0.4161605969230624	0.4761495534850716	0.375	0.4375	1234
410	1500	48	0.21735526182508605	0.41599430658415937	0.36665043159075456	0.698414354767048	0.5301325630070883	21.12166966765615	0.1216136673402679	0.0	0.8748903170905737	LsqFit.LsqFitResult{Vector{Float64}, Vector{Float64}, Matrix{Float64}, Vector{Int64}, Vector{LsqFit.LMState{LsqFit.LevenbergMarquardt}}}([0.06249999999890951, 31.16049760824393, 0.1632842430508632, 0.8965517241360991, 1.212598755306863], [0.06249999999890954, -0.9375000000010905, 0.06249999999890954, 0.06249999999890954, 0.06249999999890954, 0.06249999999890954, 0.06249999999890954, 0.06249999999…	Plot{Plots.GRBackend() n=3}	0.8380607894771454	0.8340517241371895	0.75	0.75	1234
411	1500	48	0.23101097457199987	0.4756843496497087	0.29330467577829145	0.9346839656392465	0.8928926630971745	39.48728824045745	0.8456964699556282	0.0	0.1543606626836027	LsqFit.LsqFitResult{Vector{Float64}, Vector{Float64}, Matrix{Float64}, Vector{Int64}, Vector{LsqFit.LMState{LsqFit.LevenbergMarquardt}}}([0.1034482758620573, 139.42869226412057, 0.8197454157473645, 1.0, 0.4142411704055273], [0.10344827586205729, 0.10344827586205729, -0.8965517241379427, 0.10344827586205729, 0.10344827586205729, 0.10344827586205729, 0.10344827586205729, 0.10344827586205729, 0.1034…	Plot{Plots.GRBackend() n=3}	0.16892367212265402	0.8965424574588379	0.125	0.9375	1234
412	1500	48	0.32980658277211317	0.09843370752926237	0.5717597096986244	0.8815283660192348	0.42672460521554134	16.099417738526313	0.7896502576616156	0.0	0.21241590607731436	LsqFit.LsqFitResult{Vector{Float64}, Vector{Float64}, Matrix{Float64}, Vector{Int64}, Vector{LsqFit.LMState{LsqFit.LevenbergMarquardt}}}([0.13954802533380634, 5.299258387747968, 1.0, 0.7771701056195389, 4.661774534971687], [-0.8604519746661937, -0.8604519746661937, -0.8604519746661937, 0.13954802533380628, 0.13954802533380628, 0.13954802533380628, 0.13954802533380628, 0.13954802533380628, 0.13954…	Plot{Plots.GRBackend() n=3}	0.3084912511482213	0.612432009967744	-0.0625	0.5625	1234
413	1500	48	0.28997997406603016	0.20511932163857724	0.5049007042953926	0.9928460058761166	0.8060308846851831	28.023583458950196	0.9976189194459597	0.0	0.025944820188217855	LsqFit.LsqFitResult{Vector{Float64}, Vector{Float64}, Matrix{Float64}, Vector{Int64}, Vector{LsqFit.LMState{LsqFit.LevenbergMarquardt}}}([0.0, 125.89731520477095, 0.9906582931203404, 1.0, 7.689993670075857], [0.0, 0.0, 0.0, 0.0, 0.0, 0.0, 0.0, 0.0, 0.0, 0.0, 0.0, 0.0, 0.0, 0.0, 0.0, 0.0, -1.4458020148655493e-5, -1.4458020148655493e-5, -1.4458020148655493e-5, -1.4458020148655493e-5, -1.44580201486…	Plot{Plots.GRBackend() n=3}	0.029156726378808173	0.9999855419798513	-0.0625	1.0	1234
414	1500	48	0.19866176232452462	0.09089773241651507	0.7104405052589603	0.4260520242117398	0.41747597375683876	46.313126665109074	0.1158585774999139	0.0	0.8840407392184914	LsqFit.LsqFitResult{Vector{Float64}, Vector{Float64}, Matrix{Float64}, Vector{Int64}, Vector{LsqFit.LMState{LsqFit.LevenbergMarquardt}}}([0.4999999993588535, 5.381006539544557, 0.019275930152323133, 0.9687499983187967, 2.748590426900718], [0.4999999993588535, -0.5000000006411465, 0.4999999993588535, -0.5000000006411465, -0.5000000006411465, -0.5000000006411465, -0.5000000006411465, 0.499999999358…	Plot{Plots.GRBackend() n=3}	0.9846147978653494	0.46874999895994324	0.3125	0.4375	1234
415	1500	48	0.4711971268097785	0.2904971962677627	0.23830567692245883	0.5420969857826545	0.1465554322829683	1.3388277747474198	0.5488774629718058	0.0	0.48423014232801614	LsqFit.LsqFitResult{Vector{Float64}, Vector{Float64}, Matrix{Float64}, Vector{Int64}, Vector{LsqFit.LMState{LsqFit.LevenbergMarquardt}}}([0.3962661845176972, 4.356656588383746e-6, 0.7726167968836085, 0.8034151675718291, 0.36584577424463643], [-0.6037338154823029, -0.6037338154823029, 0.3962661845176972, 0.3962661845176972, 0.3962661845176972, -0.6037338154823029, 0.3962661845176972, 0.39626618451…	Plot{Plots.GRBackend() n=3}	0.9999972389846609	0.09119581581364816	0.0625	0.1875	1234
416	1500	48	0.3838174784892996	0.33265533704233646	0.28352718446836395	0.30095998386185174	0.8642141384461632	36.04446013578338	0.05316379153887252	0.0	0.9430274102525507	LsqFit.LsqFitResult{Vector{Float64}, Vector{Float64}, Matrix{Float64}, Vector{Int64}, Vector{LsqFit.LMState{LsqFit.LevenbergMarquardt}}}([0.43485575006099103, 46.15139714568909, 0.37971362238474893, 1.0, 0.035928509247605364], [-0.5651442499390089, 0.4348557500609911, 0.4348557500609911, 0.4348557500609911, -0.5651442499390089, 0.4348557500609911, 0.4348557500609911, -0.5651442499390089, 0.434855…	Plot{Plots.GRBackend() n=3}	0.43648263025785006	0.4516864921627106	0.3125	0.4375	1234
417	1500	48	0.3187160255284906	0.28158773997317005	0.39969623449833924	0.4488696432519277	0.7012245990487189	31.483569738192507	0.9237234575655835	0.0	0.07903083558259129	LsqFit.LsqFitResult{Vector{Float64}, Vector{Float64}, Matrix{Float64}, Vector{Int64}, Vector{LsqFit.LMState{LsqFit.LevenbergMarquardt}}}([0.4062500000004067, 244.81479203786537, 0.986575746589552, 0.9766112284679965, 0.5157875366711111], [0.4062500000004067, -0.5937499999995933, 0.4062500000004067, 0.4062500000004067, -0.5937499999995933, -0.5937499999995933, 0.4062500000004067, -0.59374999999959…	Plot{Plots.GRBackend() n=3}	0.01157923170022368	0.4687499999995688	0.125	0.375	1234
418	1500	48	0.5737177199137162	0.06369556068741272	0.3625867193988711	0.2618629099910881	0.8095186392440985	20.90251275636923	0.6215804930468121	0.0	0.37843695652909626	LsqFit.LsqFitResult{Vector{Float64}, Vector{Float64}, Matrix{Float64}, Vector{Int64}, Vector{LsqFit.LMState{LsqFit.LevenbergMarquardt}}}([0.5312500001357189, 187.60810438023051, 0.9938496406671622, 0.9981789178792766, 0.9313757325856215], [0.5312500001357189, 0.5312500001357189, -0.4687499998642811, -0.4687499998642811, 0.5312500001357189, -0.4687499998642811, -0.4687499998642811, 0.5312500001357…	Plot{Plots.GRBackend() n=3}	0.009778720400375751	0.34374999960987274	0.375	0.25	1234
419	1500	48	0.07441087077643808	0.7948591803225097	0.13072994890105225	0.17750202658479242	0.8555316153029282	2.433643755971504	0.5911949649811528	0.0	0.4506233794442495	LsqFit.LsqFitResult{Vector{Float64}, Vector{Float64}, Matrix{Float64}, Vector{Int64}, Vector{LsqFit.LMState{LsqFit.LevenbergMarquardt}}}([0.7241379310344684, 140.6106561721605, 0.831523268956547, 1.0, 17.394710493122762], [-0.27586206896553156, 0.7241379310344684, -0.27586206896553156, 0.7241379310344684, -0.27586206896553156, 0.7241379310344684, -0.27586206896553156, -0.27586206896553156, -0.275…	Plot{Plots.GRBackend() n=3}	0.18833234242151087	0.27586206896553156	0.0625	0.25	1234
420	1500	48	0.401668650091113	0.20500164221263362	0.39332970769625336	0.19154724396214928	0.9205920519974917	31.19249977787346	0.010877956206149175	0.0	0.9718802448773229	LsqFit.LsqFitResult{Vector{Float64}, Vector{Float64}, Matrix{Float64}, Vector{Int64}, Vector{LsqFit.LMState{LsqFit.LevenbergMarquardt}}}([0.688098578739419, 0.37633258410687004, 1.0, 1.0, 1.8013840756883337], [-0.31190142126058096, -0.31190142126058096, -0.31190142126058096, 0.688098578739419, 0.688098578739419, 0.688098578739419, -0.31190142126058096, -0.31190142126058096, 0.688098578739419, -0.…	Plot{Plots.GRBackend() n=3}	0.8552154817832275	0.22241714843529248	0.5	0.3125	1234
421	1500	48	0.011832127984667188	0.5539153292380785	0.4342525427772543	0.9761192792884699	0.1194805147338518	44.64453938506011	0.40766532013518586	0.0	0.5923346795855947	LsqFit.LsqFitResult{Vector{Float64}, Vector{Float64}, Matrix{Float64}, Vector{Int64}, Vector{LsqFit.LMState{LsqFit.LevenbergMarquardt}}}([0.052631578947425255, 35.371740965469904, 0.36854620943754596, 1.0, 8.266590968547431], [0.052631578947425206, 0.052631578947425206, 0.052631578947425206, 0.052631578947425206, -0.9473684210525748, 0.052631578947425206, 0.052631578947425206, 0.05263157894742520…	Plot{Plots.GRBackend() n=3}	0.6576009394035573	0.9473684210525748	0.125	0.9375	1234
422	1500	48	0.27570328772989333	0.2115324328013839	0.5127642794687228	0.16813034013527695	0.19721802617362139	45.017510916729265	0.34734134200743627	0.0	0.6526586543967497	LsqFit.LsqFitResult{Vector{Float64}, Vector{Float64}, Matrix{Float64}, Vector{Int64}, Vector{LsqFit.LMState{LsqFit.LevenbergMarquardt}}}([0.5000000017283214, 106.97930444361653, 0.6497723711400445, 0.6818181760923699, 10.300473330924808], [-0.4999999982716786, 0.5000000017283214, 0.5000000017283214, 0.5000000017283214, -0.4999999982716786, -0.4999999982716786, -0.4999999982716786, -0.499999998271…	Plot{Plots.GRBackend() n=3}	0.3673209813115933	0.18181817436404857	-0.125	0.0625	1234
423	1500	48	0.31965425770097483	0.10316490986601792	0.5771808324330072	0.8130024346007636	0.6245793380310418	3.219946914317051	0.5278014813954122	0.0	0.4814684175581393	LsqFit.LsqFitResult{Vector{Float64}, Vector{Float64}, Matrix{Float64}, Vector{Int64}, Vector{LsqFit.LMState{LsqFit.LevenbergMarquardt}}}([0.2604209752782814, 13.679884014585463, 0.5029898823038115, 1.0, 0.17485666834709837], [0.26042097527828134, 0.26042097527828134, -0.7395790247217187, 0.26042097527828134, 0.26042097527828134, 0.26042097527828134, -0.7395790247217187, 0.26042097527828134, 0.260…	Plot{Plots.GRBackend() n=3}	0.3518274204707651	0.5966559407320815	0.25	0.5625	1234
424	1500	48	0.3344559793702751	0.4969510832181244	0.16859293741160047	0.5909271908341798	0.5233022509527332	48.655871051876545	0.9745562224798616	0.0	0.030676782413391536	LsqFit.LsqFitResult{Vector{Float64}, Vector{Float64}, Matrix{Float64}, Vector{Int64}, Vector{LsqFit.LMState{LsqFit.LevenbergMarquardt}}}([0.1562499999979888, 157.07682911803695, 0.96833179126818, 0.9286147514249486, 0.37439539731267574], [0.15624999999798883, 0.15624999999798883, 0.15624999999798883, 0.15624999999798883, 0.15624999999798883, 0.15624999999798883, -0.8437500000020112, 0.15624999999…	Plot{Plots.GRBackend() n=3}	0.024165574982422	0.6562499941106901	-0.0625	0.625	1234
425	1500	48	0.01653693509393614	0.4234467952141516	0.5600162696919123	0.5024805646017472	0.823103583339521	42.310720220544454	0.2178374439738029	0.0	0.7821602080324185	LsqFit.LsqFitResult{Vector{Float64}, Vector{Float64}, Matrix{Float64}, Vector{Int64}, Vector{LsqFit.LMState{LsqFit.LevenbergMarquardt}}}([0.368421052631561, 47.9506051933533, 0.3196841550714881, 1.0, 7.6384587490826705], [0.368421052631561, -0.631578947368439, -0.631578947368439, -0.631578947368439, -0.631578947368439, 0.368421052631561, -0.631578947368439, -0.631578947368439, 0.368421052631561, …	Plot{Plots.GRBackend() n=3}	0.69671488991247	0.631578947368439	0.625	0.5625	1234
426	1500	48	0.4135332596410758	0.17235321433139175	0.41411352602753243	0.7144275500584119	0.12972245879949162	30.85210868685946	0.7220561387768281	0.0	0.27794997812517636	LsqFit.LsqFitResult{Vector{Float64}, Vector{Float64}, Matrix{Float64}, Vector{Int64}, Vector{LsqFit.LMState{LsqFit.LevenbergMarquardt}}}([0.3076923078649134, 70.55932697741638, 0.6679965454502748, 0.790147623302806, 0.08733494708911997], [0.3076923078649134, -0.6923076921350866, -0.6923076921350866, 0.3076923078649134, 0.3076923078649134, -0.6923076921350866, 0.3076923078649134, -0.69230769213508…	Plot{Plots.GRBackend() n=3}	0.23997192859246463	0.44230729738632424	-0.3125	0.3125	1234
427	1500	48	0.15374315297974037	0.28842407311181906	0.5578327739084405	0.3302452497627206	0.20018654726371188	10.06297458539368	0.7267215203006274	0.0	0.27937024914836023	LsqFit.LsqFitResult{Vector{Float64}, Vector{Float64}, Matrix{Float64}, Vector{Int64}, Vector{LsqFit.LMState{LsqFit.LevenbergMarquardt}}}([0.5660233761370135, 46.247831163873485, 0.3520219416864288, 1.0, 0.01074436930519283], [-0.4339766238629865, 0.5660233761370135, 0.5660233761370135, -0.4339766238629865, 0.5660233761370135, -0.4339766238629865, -0.4339766238629865, -0.4339766238629865, 0.566023…	Plot{Plots.GRBackend() n=3}	0.40684934732999145	0.17565835302758515	-0.1875	0.125	1234
428	1500	48	0.35321975029445285	0.18832653764316656	0.45845371206238056	0.8951873572795539	0.11679922537337695	44.811452476958415	0.7280824601418494	0.0	0.2719176538104149	LsqFit.LsqFitResult{Vector{Float64}, Vector{Float64}, Matrix{Float64}, Vector{Int64}, Vector{LsqFit.LMState{LsqFit.LevenbergMarquardt}}}([0.03436459194374011, 95.8484603695096, 0.8347451972421012, 0.5745305428162156, 39.66128828683373], [0.034364591943740086, 0.034364591943740086, 0.034364591943740086, 0.034364591943740086, 0.034364591943740086, 0.034364591943740086, 0.034364591943740086, 0.03436…	Plot{Plots.GRBackend() n=3}	0.20134501667514038	0.5401659508724755	-0.0625	0.5	1234
429	1500	48	0.6338695306130403	0.2529680461693616	0.11316242321759808	0.6957901815150693	0.9062162132534506	7.34568097596362	0.8903664884393969	0.0	0.1597319923555124	LsqFit.LsqFitResult{Vector{Float64}, Vector{Float64}, Matrix{Float64}, Vector{Int64}, Vector{LsqFit.LMState{LsqFit.LevenbergMarquardt}}}([0.17241379310380725, 116.65454839080641, 0.8497945296011316, 1.0, 2.2242490599276374], [0.17241379310380722, 0.17241379310380722, 0.17241379310380722, 0.17241379310380722, 0.17241379310380722, 0.17241379310380722, 0.17241379310380722, 0.17241379310380722, 0.172…	Plot{Plots.GRBackend() n=3}	0.15836758996112532	0.8275862068961928	0.1875	0.9375	1234
430	1500	48	0.4917558702861097	0.11555223541169315	0.3926918943021972	0.6908242834711904	0.3423250027444653	46.08045994439841	0.032268152187084675	0.0	0.9633089293914323	LsqFit.LsqFitResult{Vector{Float64}, Vector{Float64}, Matrix{Float64}, Vector{Int64}, Vector{LsqFit.LMState{LsqFit.LevenbergMarquardt}}}([1.638640426404727e-13, 2.1530433465933463, 0.00012095164927245026, 0.8124999999970928, 2.5075853879352157], [1.638689184346731e-13, 1.638689184346731e-13, 1.638689184346731e-13, 1.638689184346731e-13, 1.638689184346731e-13, 1.638689184346731e-13, 1.638689184346…	Plot{Plots.GRBackend() n=3}	0.9999183284737986	0.8124999999969289	0.75	0.6875	1234
431	1500	48	0.4554368814422301	0.16528113785215146	0.37928198070561847	0.9672051828020078	0.5936230963142597	28.4677094106511	0.8843715057115915	0.0	0.11691122692164867	LsqFit.LsqFitResult{Vector{Float64}, Vector{Float64}, Matrix{Float64}, Vector{Int64}, Vector{LsqFit.LMState{LsqFit.LevenbergMarquardt}}}([0.0, 63.88546270467206, 0.8082991693574328, 0.6975050207456912, 0.312174853593602], [0.0, 0.0, 0.0, 0.0, 0.0, 0.0, 0.0, 0.0, 0.0, 0.0, 0.0, 0.0, 0.0, 0.0, 0.0, 0.0, -0.31250000025740654, -0.31250000025740654, -0.31250000025740654, -0.31250000025740654, -0.31250…	Plot{Plots.GRBackend() n=3}	0.1573596234163317	0.6874999997425935	-0.0625	0.6875	1234
433	1500	48	0.4134319864648858	0.2111988636120328	0.37536914992308135	0.7127347861430133	0.43404319128125346	5.011210398070265	0.40351873018351503	0.0	0.581472961471343	LsqFit.LsqFitResult{Vector{Float64}, Vector{Float64}, Matrix{Float64}, Vector{Int64}, Vector{LsqFit.LMState{LsqFit.LevenbergMarquardt}}}([0.15789473683841349, 63.659958834684765, 0.2343612460820068, 0.8965517241867413, 0.9483244821039842], [0.15789473683841349, 0.15789473683841349, -0.8421052631615865, -0.8421052631615865, 0.15789473683841349, 0.15789473683841349, 0.15789473683841349, 0.157894736…	Plot{Plots.GRBackend() n=3}	0.7652139877137587	0.7386569873483279	0.1875	0.75	1234
434	1500	48	0.3458711941512674	0.1297118063350742	0.5244169995136584	0.865018907413343	0.29518804864992587	36.8510136018541	0.532219834387194	0.0	0.4677801664157635	LsqFit.LsqFitResult{Vector{Float64}, Vector{Float64}, Matrix{Float64}, Vector{Int64}, Vector{LsqFit.LMState{LsqFit.LevenbergMarquardt}}}([0.04347826086956057, 76.83606277528061, 0.5163037846995563, 0.7272727272700521, 6.7620347839160395], [0.043478260869560525, -0.9565217391304395, 0.043478260869560525, 0.043478260869560525, 0.043478260869560525, 0.043478260869560525, 0.043478260869560525, 0.0434…	Plot{Plots.GRBackend() n=3}	0.49958106407340075	0.6837944664004916	0.0	0.625	1234
435	1500	48	0.7245604499185204	0.11382083831780608	0.1616187117636735	0.2614935572298802	0.36935416332788873	46.20510974542725	0.5908157258821582	0.0	0.4091842742509688	LsqFit.LsqFitResult{Vector{Float64}, Vector{Float64}, Matrix{Float64}, Vector{Int64}, Vector{LsqFit.LMState{LsqFit.LevenbergMarquardt}}}([0.12317260832090868, 6.868374345175566, 0.9498714001596853, 1.0, 1.1411825039057246], [0.1231726083209087, 0.1231726083209087, 0.1231726083209087, 0.1231726083209087, 0.1231726083209087, 0.1231726083209087, 0.1231726083209087, 0.1231726083209087, 0.123172608320…	Plot{Plots.GRBackend() n=3}	0.18962300245814045	0.5575548020966554	0.0	0.5	1234
436	1500	48	0.138382726206637	0.35295296280597555	0.5086643109873875	0.23807064439528314	0.8893298631894928	36.80163652279166	0.6786142039187222	0.0	0.3213859944633204	LsqFit.LsqFitResult{Vector{Float64}, Vector{Float64}, Matrix{Float64}, Vector{Int64}, Vector{LsqFit.LMState{LsqFit.LevenbergMarquardt}}}([0.31394748826177216, 1.3215380759061832, 1.0, 1.0, 6.571442361212995], [0.3139474882617721, 0.3139474882617721, -0.6860525117382279, 0.3139474882617721, 0.3139474882617721, 0.3139474882617721, -0.6860525117382279, 0.3139474882617721, 0.3139474882617721, -0.6860…	Plot{Plots.GRBackend() n=3}	0.7638954327743305	0.6788388446916227	0.375	0.6875	1234
437	1500	48	0.31052534075004945	0.32076193522328356	0.368712724026667	0.08992080701270733	0.791527754465865	47.93249909574667	0.47550680779228127	0.0	0.5244931922053355	LsqFit.LsqFitResult{Vector{Float64}, Vector{Float64}, Matrix{Float64}, Vector{Int64}, Vector{LsqFit.LMState{LsqFit.LevenbergMarquardt}}}([0.5762403137783456, 13.917610077787469, 1.0, 0.9473358553632614, 83.81782160453604], [-0.4237596862216544, -0.4237596862216544, -0.4237596862216544, -0.4237596862216544, 0.5762403137783456, -0.4237596862216544, -0.4237596862216544, -0.4237596862216544, 0.576240…	Plot{Plots.GRBackend() n=3}	0.29890611653747257	0.37109554158491576	0.25	0.25	1234
438	1500	48	0.23734696197005822	0.49655920690654154	0.26609383112340024	0.5287435474107882	0.8427997325597396	4.956468099038968	0.9976820907767023	0.0	0.13957805170737358	LsqFit.LsqFitResult{Vector{Float64}, Vector{Float64}, Matrix{Float64}, Vector{Int64}, Vector{LsqFit.LMState{LsqFit.LevenbergMarquardt}}}([0.1925422577757723, 68.60206841878362, 0.5329562603681881, 1.0, 0.0493108656916298], [0.19254225777577227, 0.19254225777577227, 0.19254225777577227, 0.19254225777577227, 0.19254225777577227, -0.8074577422242277, 0.19254225777577227, -0.8074577422242277, 0.19254…	Plot{Plots.GRBackend() n=3}	0.33360487229301117	0.7113928819016627	-0.0625	0.75	1234
439	1500	48	0.0026142784076471207	0.6856042685025638	0.31178145308978905	0.7129662798334111	0.26231047016446163	15.864021420923091	0.5910553675111765	0.0	0.40903518308142495	LsqFit.LsqFitResult{Vector{Float64}, Vector{Float64}, Matrix{Float64}, Vector{Int64}, Vector{LsqFit.LMState{LsqFit.LevenbergMarquardt}}}([0.26086956522147164, 62.05137755053821, 0.5274603097827947, 1.0, 2.898583061973733], [-0.7391304347785284, 0.26086956522147164, 0.26086956522147164, 0.26086956522147164, 0.26086956522147164, -0.7391304347785284, 0.26086956522147164, -0.7391304347785284, 0.26086…	Plot{Plots.GRBackend() n=3}	0.48466139845027656	0.7391304347785284	-0.125	0.6875	1234
440	1500	48	0.26645527363212346	0.4101651031169787	0.3233796232508979	0.8615466732176393	0.3984419927649241	16.265936183058383	0.4777718739235415	0.0	0.5222147873262957	LsqFit.LsqFitResult{Vector{Float64}, Vector{Float64}, Matrix{Float64}, Vector{Int64}, Vector{LsqFit.LMState{LsqFit.LevenbergMarquardt}}}([0.08695652173802347, 67.83065785209915, 0.4928478449214405, 1.0, 0.7770800945068498], [0.08695652173802348, -0.9130434782619765, 0.08695652173802348, 0.08695652173802348, 0.08695652173802348, -0.9130434782619765, 0.08695652173802348, 0.08695652173802348, 0.0869…	Plot{Plots.GRBackend() n=3}	0.5037133679490906	0.9130434782619764	0.0625	0.875	1234
441	1500	48	0.2850090271545667	0.11013099335906433	0.6048599794863689	0.826312359695478	0.9834473677362032	2.475602396486487	0.8217875881781103	0.0	0.3292077334704761	LsqFit.LsqFitResult{Vector{Float64}, Vector{Float64}, Matrix{Float64}, Vector{Int64}, Vector{LsqFit.LMState{LsqFit.LevenbergMarquardt}}}([0.11730997741035298, 1.7257925294809395, 1.0, 1.0, 3.0669453935349065], [0.11730997741035298, 0.11730997741035298, -0.882690022589647, 0.11730997741035298, -0.882690022589647, 0.11730997741035298, 0.11730997741035298, 0.11730997741035298, 0.11730997741035298, 0…	Plot{Plots.GRBackend() n=3}	0.5663381002994253	0.7773567301996152	0.4375	0.875	1234
442	1500	48	0.5949105189166756	0.1981707297968176	0.20691875128650686	0.9237308188858031	0.332219412854055	31.063593516473365	0.8470937363256037	0.0	0.1531836316105215	LsqFit.LsqFitResult{Vector{Float64}, Vector{Float64}, Matrix{Float64}, Vector{Int64}, Vector{LsqFit.LMState{LsqFit.LevenbergMarquardt}}}([0.031249999979268743, 138.82811108488076, 0.9698691846502102, 0.8859104292716253, 0.342686802234308], [0.031249999979268694, 0.031249999979268694, 0.031249999979268694, 0.031249999979268694, 0.031249999979268694, 0.031249999979268694, 0.031249999979268694, 0.03…	Plot{Plots.GRBackend() n=3}	0.022770052058117884	0.656249986928924	-0.0625	0.6875	1234
443	1500	48	0.49530161286121016	0.47411072592976977	0.030587661209020067	0.9357405494491216	0.010910091922499587	16.185393890842082	0.1575294211217011	0.0	0.8378240735559399	LsqFit.LsqFitResult{Vector{Float64}, Vector{Float64}, Matrix{Float64}, Vector{Int64}, Vector{LsqFit.LMState{LsqFit.LevenbergMarquardt}}}([0.0, 3.6787667399789266, 0.19448971531898435, 0.8040489700101667, 1.1951797086386113], [0.0, 0.0, 0.0, 0.0, 0.0, 0.0, 0.0, 0.0, 0.0, 0.0, 0.0, 0.0, 0.0, 0.0, 0.0, 0.0, -0.19655007168140326, -0.19655007168140326, -0.19655007168140326, -0.19655007168140326, -0.19…	Plot{Plots.GRBackend() n=3}	0.8003473359497187	0.8034499283185967	0.6875	0.75	1234
444	1500	48	0.17957318890500493	0.5072074390284519	0.31321937206654316	0.568122803840182	0.9232173697079651	34.54116559521475	0.6529168434397421	0.0	0.34708333646514244	LsqFit.LsqFitResult{Vector{Float64}, Vector{Float64}, Matrix{Float64}, Vector{Int64}, Vector{LsqFit.LMState{LsqFit.LevenbergMarquardt}}}([0.3076923076909016, 159.7748371671527, 0.6633283338420908, 0.9473684210507609, 0.7024670651419629], [-0.6923076923090984, 0.3076923076909016, 0.3076923076909016, 0.3076923076909016, 0.3076923076909016, 0.3076923076909016, 0.3076923076909016, 0.3076923076909016,…	Plot{Plots.GRBackend() n=3}	0.3339683135122409	0.6396761133598593	0.4375	0.625	1234
445	1500	48	0.11562321593136149	0.32002028847926794	0.5643564955893705	0.041582678951349816	0.9107549781369295	18.709996067589007	0.7630129550904765	0.0	0.23761751661858888	LsqFit.LsqFitResult{Vector{Float64}, Vector{Float64}, Matrix{Float64}, Vector{Int64}, Vector{LsqFit.LMState{LsqFit.LevenbergMarquardt}}}([0.9565217391308721, 95.28436240629114, 0.42793090917002113, 0.8000000000015072, 1.7482566028678903], [-0.04347826086912787, -0.04347826086912787, -0.04347826086912787, -0.04347826086912787, -0.04347826086912787, -0.04347826086912787, -0.04347826086912787, -0.04…	Plot{Plots.GRBackend() n=3}	0.5756947622560411	-0.15652173912936496	0.3125	-0.0625	1234
446	1500	48	0.3680820591110464	0.4079602665406783	0.22395767434827515	0.7950363778149576	0.8799358941009943	21.30389329691278	0.022595072801506966	0.0	0.9548196622040419	LsqFit.LsqFitResult{Vector{Float64}, Vector{Float64}, Matrix{Float64}, Vector{Int64}, Vector{LsqFit.LMState{LsqFit.LevenbergMarquardt}}}([0.251148928622276, 1.2249529077804568, 1.0, 1.0, 6.424161529147457], [-0.748851071377724, 0.251148928622276, -0.748851071377724, 0.251148928622276, 0.251148928622276, 0.251148928622276, 0.251148928622276, -0.748851071377724, 0.251148928622276, 0.251148928622276…	Plot{Plots.GRBackend() n=3}	0.7803324059129702	0.7401307972355927	0.875	0.75	1234
447	1500	48	0.3282458594199705	0.16685705278281554	0.504897087797214	0.8198102236652447	0.13227118085081302	49.73704967140026	0.11920901701154474	0.0	0.8807375554305963	LsqFit.LsqFitResult{Vector{Float64}, Vector{Float64}, Matrix{Float64}, Vector{Int64}, Vector{LsqFit.LMState{LsqFit.LevenbergMarquardt}}}([0.18749999999982034, 10.122360355712331, 0.07812327175498107, 0.8124999999975488, 4.2355019385233925], [0.18749999999982037, -0.8125000000001796, 0.18749999999982037, 0.18749999999982037, 0.18749999999982037, 0.18749999999982037, 0.18749999999982037, 0.18749999…	Plot{Plots.GRBackend() n=3}	0.9346503255173448	0.6249999999977285	0.375	0.4375	1234
448	1500	48	0.38248588163022346	0.06208922468211697	0.5554248936876596	0.828559235698896	0.46761018195823634	25.513896742323883	0.7950768445146006	0.0	0.2051327602440327	LsqFit.LsqFitResult{Vector{Float64}, Vector{Float64}, Matrix{Float64}, Vector{Int64}, Vector{LsqFit.LMState{LsqFit.LevenbergMarquardt}}}([0.1724137931022705, 121.88904975576422, 0.8221867186027824, 0.6264555185364499, 0.24064420787543916], [0.1724137931022705, 0.1724137931022705, -0.8275862068977295, 0.1724137931022705, 0.1724137931022705, 0.1724137931022705, -0.8275862068977295, 0.17241379310227…	Plot{Plots.GRBackend() n=3}	0.15167196843626662	0.45258620522945664	0.0625	0.4375	1234
449	1500	48	0.45111597339156195	0.2883542508254436	0.26052977578299447	0.4459170917287578	0.9173466998110447	29.872623560164733	0.8521182593632499	0.0	0.148283137709674	LsqFit.LsqFitResult{Vector{Float64}, Vector{Float64}, Matrix{Float64}, Vector{Int64}, Vector{LsqFit.LMState{LsqFit.LevenbergMarquardt}}}([0.5474665310290512, 10.261115795501661, 1.0, 1.0, 2.772539295642783], [-0.4525334689709488, -0.4525334689709488, -0.4525334689709488, 0.5474665310290512, -0.4525334689709488, -0.4525334689709488, -0.4525334689709488, 0.5474665310290512, 0.5474665310290512, -0.4…	Plot{Plots.GRBackend() n=3}	0.15045610868184645	0.38630675411483284	0.4375	0.3125	1234
450	1500	48	0.4983807387296918	0.22502855772387909	0.2765907035464291	0.5224367222441515	0.6866623897193642	21.498826547793104	0.21978745481091622	0.0	0.7798018235677765	LsqFit.LsqFitResult{Vector{Float64}, Vector{Float64}, Matrix{Float64}, Vector{Int64}, Vector{LsqFit.LMState{LsqFit.LevenbergMarquardt}}}([0.3125000000345627, 6.464599741984112, 0.41961134481933626, 0.7599999999616098, 18.669205840297117], [0.3125000000345627, 0.3125000000345627, 0.3125000000345627, 0.3125000000345627, -0.6874999999654373, 0.3125000000345627, 0.3125000000345627, -0.687499999965437…	Plot{Plots.GRBackend() n=3}	0.7502496278463577	0.44749999992704714	0.5	0.4375	1234
451	1500	48	0.46797411109618187	0.135170272590408	0.39685561631341004	0.6491855105211146	0.720586542230039	23.36544471244696	0.5918294545719023	0.0	0.40817358996084546	LsqFit.LsqFitResult{Vector{Float64}, Vector{Float64}, Matrix{Float64}, Vector{Int64}, Vector{LsqFit.LMState{LsqFit.LevenbergMarquardt}}}([0.2212700454897741, 8.063406074880332, 1.0, 0.8941991828144706, 30.38126670133414], [0.22127004548977414, 0.22127004548977414, -0.7787299545102259, 0.22127004548977414, 0.22127004548977414, -0.7787299545102259, -0.7787299545102259, 0.22127004548977414, 0.221270…	Plot{Plots.GRBackend() n=3}	0.38165175709244203	0.6729291368435285	0.3125	0.625	1234
452	1500	48	0.5199640423303242	0.22595944689033032	0.2540765107793454	0.813190566361121	0.20682021220454905	32.56213162526452	0.010828962732697178	0.0	0.9728237550035054	LsqFit.LsqFitResult{Vector{Float64}, Vector{Float64}, Matrix{Float64}, Vector{Int64}, Vector{LsqFit.LMState{LsqFit.LevenbergMarquardt}}}([0.1249999999999607, 9.010299122407474, 0.02218803746056855, 0.8749999999996171, 1.9673578068753206], [0.1249999999999607, 0.1249999999999607, 0.1249999999999607, 0.1249999999999607, 0.1249999999999607, -0.8750000000000393, 0.1249999999999607, 0.1249999999999607…	Plot{Plots.GRBackend() n=3}	0.9798197412300327	0.7499999999996564	0.375	0.6875	1234
453	1500	48	0.15884032950853505	0.4193899173507426	0.42176975314072235	0.0765774234154597	0.8282384927122406	43.00601448237483	0.809039943712335	0.0	0.1909663629337986	LsqFit.LsqFitResult{Vector{Float64}, Vector{Float64}, Matrix{Float64}, Vector{Int64}, Vector{LsqFit.LMState{LsqFit.LevenbergMarquardt}}}([0.5626249017751845, 0.3006070934393934, 1.0, 1.0, 2.878636122511689], [0.5626249017751845, 0.5626249017751845, -0.43737509822481546, -0.43737509822481546, 0.5626249017751845, 0.5626249017751845, -0.43737509822481546, -0.43737509822481546, -0.43737509822481546, …	Plot{Plots.GRBackend() n=3}	0.9161648842531387	0.3779050578226463	0.25	0.4375	1234
454	1500	48	0.40526844359712766	0.3115679095418171	0.2831636468610552	0.12111588181212274	0.6808148538943668	41.68137703451907	0.1648966939587979	0.0	0.8350784818792051	LsqFit.LsqFitResult{Vector{Float64}, Vector{Float64}, Matrix{Float64}, Vector{Int64}, Vector{LsqFit.LMState{LsqFit.LevenbergMarquardt}}}([0.518333724567439, 1.98592000559797, 1.0, 1.0, 3.4330314841167633], [0.518333724567439, -0.481666275432561, -0.481666275432561, 0.518333724567439, -0.481666275432561, 0.518333724567439, 0.518333724567439, -0.481666275432561, 0.518333724567439, 0.518333724567439…	Plot{Plots.GRBackend() n=3}	0.5404670518495424	0.43706977431640204	0.25	0.5	1234
455	1500	48	0.4071382146304734	0.2791546099804947	0.31370717538903187	0.2031818485193828	0.41120064990019056	40.55733765326824	0.7325789716834066	0.0	0.26742150873357085	LsqFit.LsqFitResult{Vector{Float64}, Vector{Float64}, Matrix{Float64}, Vector{Int64}, Vector{LsqFit.LMState{LsqFit.LevenbergMarquardt}}}([0.36230645629699987, 3.4931149971537176, 1.0, 1.0, 1.8478540773840955], [0.36230645629699987, -0.6376935437030001, -0.6376935437030001, 0.36230645629699987, 0.36230645629699987, 0.36230645629699987, 0.36230645629699987, 0.36230645629699987, 0.36230645629699987,…	Plot{Plots.GRBackend() n=3}	0.3255228850417574	0.46053891049938744	0.0	0.5	1234
456	1500	48	0.3999500439065701	0.2357613470763914	0.36428860901703863	0.327027310310781	0.8763023925347193	17.80319124787968	0.4855626111979654	0.0	0.5144334140030997	LsqFit.LsqFitResult{Vector{Float64}, Vector{Float64}, Matrix{Float64}, Vector{Int64}, Vector{LsqFit.LMState{LsqFit.LevenbergMarquardt}}}([0.4156233215284302, 1.52833526177478, 1.0, 1.0, 1.4299872868540193], [-0.5843766784715698, 0.4156233215284302, -0.5843766784715698, -0.5843766784715698, 0.4156233215284302, -0.5843766784715698, 0.4156233215284302, 0.4156233215284302, -0.5843766784715698, 0.4156…	Plot{Plots.GRBackend() n=3}	0.5229946962995524	0.3674945289676186	0.3125	0.4375	1234
457	1500	48	0.5066651834892918	0.05006407279710463	0.4432707437136036	0.7376034958561166	0.2790714721944523	32.241946416071855	0.7002775195281754	0.0	0.2997244515326279	LsqFit.LsqFitResult{Vector{Float64}, Vector{Float64}, Matrix{Float64}, Vector{Int64}, Vector{LsqFit.LMState{LsqFit.LevenbergMarquardt}}}([0.0, 139.87010495880935, 0.7674953920178711, 0.6842105263157895, 4.365607014338984], [0.0, 0.0, 0.0, 0.0, 0.0, 0.0, 0.0, 0.0, 0.0, 0.0, 0.0, 0.0, 0.0, 0.0, 0.0, 0.0, -0.3157894736842105, -0.3157894736842105, 0.6842105263157895, -0.3157894736842105, 0.6842105263…	Plot{Plots.GRBackend() n=3}	0.24299679893441795	0.6842105263157895	0.0625	0.625	1234
458	1500	48	0.5240537393997529	0.23080924722033638	0.24513701337991073	0.413179399705881	0.07416225298301171	47.29739475679362	0.5371794925484206	0.0	0.46282050745796627	LsqFit.LsqFitResult{Vector{Float64}, Vector{Float64}, Matrix{Float64}, Vector{Int64}, Vector{LsqFit.LMState{LsqFit.LevenbergMarquardt}}}([0.23076923076994285, 142.2329211331461, 0.6707843441979588, 0.6315789473685838, 0.848828412217132], [0.23076923076994282, 0.23076923076994282, 0.23076923076994282, 0.23076923076994282, 0.23076923076994282, 0.23076923076994282, 0.23076923076994282, 0.23076923076…	Plot{Plots.GRBackend() n=3}	0.32782915618799047	0.40080971659864095	-0.1875	0.375	1234
459	1500	48	0.3383215954589035	0.2856819858990033	0.3759964186420932	0.21707374244414335	0.28314640616475617	1.8292558476755705	0.5116657668499776	0.0	0.49500846071828447	LsqFit.LsqFitResult{Vector{Float64}, Vector{Float64}, Matrix{Float64}, Vector{Int64}, Vector{LsqFit.LMState{LsqFit.LevenbergMarquardt}}}([0.47368419946906015, 186.64951394527117, 0.31285386022635814, 0.9556529066810382, 0.006193515690970586], [0.47368419946906015, -0.5263158005309398, -0.5263158005309398, 0.47368419946906015, 0.47368419946906015, -0.5263158005309398, -0.5263158005309398, 0.473684…	Plot{Plots.GRBackend() n=3}	0.479919931642077	0.35618476204675675	0.0	0.375	1234
460	1500	48	0.25070770998295594	0.4731327845300971	0.27615950548694695	0.36304213723792533	0.16201976720606526	27.14850931715912	0.2983777365801039	0.0	0.7016110903279924	LsqFit.LsqFitResult{Vector{Float64}, Vector{Float64}, Matrix{Float64}, Vector{Int64}, Vector{LsqFit.LMState{LsqFit.LevenbergMarquardt}}}([0.3913043491933819, 66.32869617514483, 0.48115337636569866, 0.7599999962577717, 9.34395342746912], [-0.6086956508066181, 0.3913043491933819, 0.3913043491933819, -0.6086956508066181, 0.3913043491933819, -0.6086956508066181, 0.3913043491933819, 0.3913043491933819…	Plot{Plots.GRBackend() n=3}	0.5383479147243646	0.3686956470643898	0.1875	0.1875	1234
461	1500	48	0.02007252369939796	0.1680544349145555	0.8118730413860465	0.7632054118876199	0.7152520264267537	31.329752442197222	0.823921755740497	0.0	0.17620629773289573	LsqFit.LsqFitResult{Vector{Float64}, Vector{Float64}, Matrix{Float64}, Vector{Int64}, Vector{LsqFit.LMState{LsqFit.LevenbergMarquardt}}}([0.30463763453176074, 10.374115990598545, 0.9259740345833645, 1.0, 22.597224793438198], [0.30463763453176074, -0.6953623654682393, 0.30463763453176074, 0.30463763453176074, -0.6953623654682393, 0.30463763453176074, 0.30463763453176074, -0.6953623654682393, 0.304…	Plot{Plots.GRBackend() n=3}	0.34519904729590745	0.695362365465929	0.125	0.625	1234
462	1500	48	0.5321918149939565	0.3121106060575944	0.15569757894844916	0.9570922766871077	0.8722548537961159	9.746406160197141	0.045510311025976025	0.0	0.9036330530859678	LsqFit.LsqFitResult{Vector{Float64}, Vector{Float64}, Matrix{Float64}, Vector{Int64}, Vector{LsqFit.LMState{LsqFit.LevenbergMarquardt}}}([4.652420594855994e-5, 0.3132346892542984, 0.04242545653082651, 1.0, 2.2559792653947306], [4.652420594852824e-5, 4.652420594852824e-5, 4.652420594852824e-5, 4.652420594852824e-5, 4.652420594852824e-5, 4.652420594852824e-5, 4.652420594852824e-5, 4.652420594852824…	Plot{Plots.GRBackend() n=3}	0.9570109431321197	0.9474028042549032	0.875	1.0	1234
463	1500	48	0.45684096287370585	0.2189224459203994	0.3242365912058949	0.11772750167799928	0.3762422292467995	26.478454676512055	0.9648282608437644	0.0	0.04771811733575604	LsqFit.LsqFitResult{Vector{Float64}, Vector{Float64}, Matrix{Float64}, Vector{Int64}, Vector{LsqFit.LMState{LsqFit.LevenbergMarquardt}}}([0.45418785284932595, 83.79851926389424, 0.7865852276189501, 0.7189963521122316, 3.0198146891908175], [0.45418785284932595, -0.545812147150674, -0.545812147150674, -0.545812147150674, -0.545812147150674, -0.545812147150674, 0.45418785284932595, 0.454187852849325…	Plot{Plots.GRBackend() n=3}	0.22732974993023547	0.2648084992629056	-0.125	0.1875	1234
464	1500	48	0.294907966487946	0.6157489788699808	0.08934305464207319	0.42713391063014683	0.39317593197041156	11.398075508631411	0.8628597608079482	0.0	0.15382161837426445	LsqFit.LsqFitResult{Vector{Float64}, Vector{Float64}, Matrix{Float64}, Vector{Int64}, Vector{LsqFit.LMState{LsqFit.LevenbergMarquardt}}}([0.18762672529784194, 1.2570572627384282, 0.5273969707906544, 1.0, 1.0253175192131436], [0.18762672529784197, 0.18762672529784197, 0.18762672529784197, 0.18762672529784197, 0.18762672529784197, 0.18762672529784197, 0.18762672529784197, -0.812373274702158, 0.1876…	Plot{Plots.GRBackend() n=3}	0.629326529529018	0.5686121032992455	0.0625	0.625	1234
465	1500	48	0.5699722160149188	0.28047390449428794	0.14955387949079327	0.885658439452045	0.37697971224822324	11.850477632322908	0.7757695916183784	0.0	0.2299423615744746	LsqFit.LsqFitResult{Vector{Float64}, Vector{Float64}, Matrix{Float64}, Vector{Int64}, Vector{LsqFit.LMState{LsqFit.LevenbergMarquardt}}}([0.03448275604785169, 96.43812665618525, 0.8176911250357245, 0.47368410564020563, 10.759260263819597], [0.03448275604785167, 0.03448275604785167, 0.03448275604785167, 0.03448275604785167, 0.03448275604785167, 0.03448275604785167, 0.03448275604785167, 0.034482756…	Plot{Plots.GRBackend() n=3}	0.2065053905398493	0.43920134959235396	0.125	0.375	1234
466	1500	48	0.1651127637165557	0.37550576205828184	0.45938147422516246	0.03881404712864578	0.9794160975963411	49.76444241686778	0.2771530815116581	0.0	0.7228468979232299	LsqFit.LsqFitResult{Vector{Float64}, Vector{Float64}, Matrix{Float64}, Vector{Int64}, Vector{LsqFit.LMState{LsqFit.LevenbergMarquardt}}}([0.8749999999998773, 9.421511203719142, 0.05740526435823362, 0.9687499999997929, 3.389089754429511], [-0.12500000000012268, -0.12500000000012268, -0.12500000000012268, -0.12500000000012268, -0.12500000000012268, -0.12500000000012268, -0.12500000000012268, -0.125…	Plot{Plots.GRBackend() n=3}	0.9512592487784071	0.09374999999991562	0.6875	0.125	1234
467	1500	48	0.2839465125203198	0.419291179941742	0.29676230753793825	0.17069124494472265	0.23113316787403582	17.41129855471968	0.8262261710470968	0.0	0.17649539947171747	LsqFit.LsqFitResult{Vector{Float64}, Vector{Float64}, Matrix{Float64}, Vector{Int64}, Vector{LsqFit.LMState{LsqFit.LevenbergMarquardt}}}([0.4999999999987076, 93.46302504212099, 0.6699974527175718, 0.8421052631576068, 1.3709512237663624], [-0.5000000000012924, 0.4999999999987076, 0.4999999999987076, -0.5000000000012924, -0.5000000000012924, -0.5000000000012924, 0.4999999999987076, 0.49999999999870…	Plot{Plots.GRBackend() n=3}	0.3333719056609725	0.3421052631588992	0.0625	0.375	1234
468	1500	48	0.2653256256991593	0.5660493142178598	0.16862506008298098	0.33072556307299505	0.9800211076519441	46.43235001525823	0.5498158884906013	0.0	0.4501841115272144	LsqFit.LsqFitResult{Vector{Float64}, Vector{Float64}, Matrix{Float64}, Vector{Int64}, Vector{LsqFit.LMState{LsqFit.LevenbergMarquardt}}}([0.38898092814104523, 6.51674067076929, 1.0, 1.0, 3.990590714537431], [0.38898092814104523, -0.6110190718589548, 0.38898092814104523, -0.6110190718589548, 0.38898092814104523, 0.38898092814104523, -0.6110190718589548, -0.6110190718589548, 0.38898092814104523, 0.…	Plot{Plots.GRBackend() n=3}	0.24851910117652354	0.5725804984868064	0.125	0.5	1234
469	1500	48	0.16035471684253066	0.16927358551605073	0.6703716976414186	0.47050821049385294	0.23767413850498698	1.8170935996527637	0.3809303723749151	0.0	0.5504915756054621	LsqFit.LsqFitResult{Vector{Float64}, Vector{Float64}, Matrix{Float64}, Vector{Int64}, Vector{LsqFit.LMState{LsqFit.LevenbergMarquardt}}}([0.31344207467033, 1.4359448787906917, 1.0, 0.9145105196843483, 10.435585935565353], [0.31344207467033003, 0.31344207467033003, -0.68655792532967, -0.68655792532967, -0.68655792532967, 0.31344207467033003, 0.31344207467033003, 0.31344207467033003, -0.68655792532…	Plot{Plots.GRBackend() n=3}	0.8126102338477281	0.6006344352100996	0.375	0.5625	1234
470	1500	48	0.45432379993241184	0.12493409498139947	0.4207421050861887	0.5026588182813918	0.6201342706959181	22.723517126494862	0.4964547869502207	0.0	0.5035451304863156	LsqFit.LsqFitResult{Vector{Float64}, Vector{Float64}, Matrix{Float64}, Vector{Int64}, Vector{LsqFit.LMState{LsqFit.LevenbergMarquardt}}}([0.31249999999244193, 19.635663919775357, 0.20739203479826226, 0.8275862068964108, 3.0411637501722404], [0.31249999999244193, 0.31249999999244193, 0.31249999999244193, -0.6875000000075581, 0.31249999999244193, 0.31249999999244193, 0.31249999999244193, 0.31249999…	Plot{Plots.GRBackend() n=3}	0.8075209507902696	0.5150862069039689	0.625	0.5	1234
471	1500	48	0.30932694695967616	0.6131178804968412	0.0775551725434826	0.2096189978080698	0.5357390342966666	23.31388184934198	0.7434363501000889	0.0	0.2566718188107198	LsqFit.LsqFitResult{Vector{Float64}, Vector{Float64}, Matrix{Float64}, Vector{Int64}, Vector{LsqFit.LMState{LsqFit.LevenbergMarquardt}}}([0.4999999999974413, 149.58215002392316, 0.9768679225037978, 0.9433946850637212, 0.3455770731146366], [0.4999999999974413, -0.5000000000025586, -0.5000000000025586, -0.5000000000025586, 0.4999999999974413, 0.4999999999974413, 0.4999999999974413, -0.5000000000025…	Plot{Plots.GRBackend() n=3}	0.018045357789111982	0.31249999655651833	0.0625	0.3125	1234
472	1500	48	0.14064342987098682	0.31515690382814304	0.5441996663008701	0.5119739730231883	0.5969781421899452	42.80360381190823	0.14672300253555837	0.0	0.8532332829898792	LsqFit.LsqFitResult{Vector{Float64}, Vector{Float64}, Matrix{Float64}, Vector{Int64}, Vector{LsqFit.LMState{LsqFit.LevenbergMarquardt}}}([0.4999999999988527, 29.233468486092594, 0.06151486782730324, 0.9374999999936354, 42.88460142940405], [-0.5000000000011473, -0.5000000000011473, 0.4999999999988527, 0.4999999999988527, 0.4999999999988527, -0.5000000000011473, -0.5000000000011473, 0.4999999999988…	Plot{Plots.GRBackend() n=3}	0.9468920860409353	0.43749999999478273	0.5	0.4375	1234
473	1500	48	0.4548513982196104	0.1285146989969738	0.4166339027834158	0.9629997135495372	0.19053066153695442	48.79115124224216	0.060183492093408564	0.0	0.9387569780745105	LsqFit.LsqFitResult{Vector{Float64}, Vector{Float64}, Matrix{Float64}, Vector{Int64}, Vector{LsqFit.LMState{LsqFit.LevenbergMarquardt}}}([8.771992983821348e-13, 1.8606049373361389, 3.743601819921347e-5, 0.7812500000012731, 2.7053937897516787], [8.771872117563362e-13, 8.771872117563362e-13, 8.771872117563362e-13, 8.771872117563362e-13, 8.771872117563362e-13, 8.771872117563362e-13, 8.77187211756336…	Plot{Plots.GRBackend() n=3}	0.9999767911766787	0.7812500000003959	0.625	0.625	1234
474	1500	48	0.34267138886812876	0.6058470927543285	0.05148151837754277	0.08720086074090516	0.21676439058691543	26.939141522764743	0.6399900934389606	0.0	0.3600121839087319	LsqFit.LsqFitResult{Vector{Float64}, Vector{Float64}, Matrix{Float64}, Vector{Int64}, Vector{LsqFit.LMState{LsqFit.LevenbergMarquardt}}}([0.5904484859891737, 3.649714733915981e-6, 1.0, 0.4181049440496778, 0.2841526417139586], [0.5904484859891737, -0.40955151401082635, -0.40955151401082635, 0.5904484859891737, 0.5904484859891737, -0.40955151401082635, -0.40955151401082635, -0.40955151401082635, -0…	Plot{Plots.GRBackend() n=3}	0.9999976180540396	-0.030810922131636498	0.125	-0.125	1234
475	1500	48	0.2253767069048028	0.2011633580082788	0.5734599350869184	0.07780811501632989	0.04915902653333459	44.84448742981413	0.401930138617669	0.0	0.5980698610509333	LsqFit.LsqFitResult{Vector{Float64}, Vector{Float64}, Matrix{Float64}, Vector{Int64}, Vector{LsqFit.LMState{LsqFit.LevenbergMarquardt}}}([0.6874859874083052, 2.4781122618543313e-7, 0.38371294467334793, 0.8002026660380244, 1.166864958525942], [-0.31251401259169476, -0.31251401259169476, -0.31251401259169476, -0.31251401259169476, -0.31251401259169476, -0.31251401259169476, -0.31251401259169476, -0…	Plot{Plots.GRBackend() n=3}	0.9999998838922994	0.0625140139327588	0.3125	0.0	1234
476	1500	48	0.3705017707456698	0.5085715958147848	0.1209266334395454	0.8174171414019729	0.1995849225181725	46.02480612806049	0.7111740675546878	0.0	0.2888259690774865	LsqFit.LsqFitResult{Vector{Float64}, Vector{Float64}, Matrix{Float64}, Vector{Int64}, Vector{LsqFit.LMState{LsqFit.LevenbergMarquardt}}}([0.03846153846081646, 166.54670831522196, 0.6663654688402822, 0.7368421052623568, 0.7499334157738183], [0.03846153846081646, 0.03846153846081646, 0.03846153846081646, 0.03846153846081646, 0.03846153846081646, 0.03846153846081646, 0.03846153846081646, 0.038461538…	Plot{Plots.GRBackend() n=3}	0.33154509220321715	0.6983805668015404	0.1875	0.6875	1234
477	1500	48	0.47498172578418923	0.36389069684712244	0.16112757736868832	0.6703853897666232	0.459959659833608	15.72795407558315	0.12461786767785998	0.0	0.8670032997231806	LsqFit.LsqFitResult{Vector{Float64}, Vector{Float64}, Matrix{Float64}, Vector{Int64}, Vector{LsqFit.LMState{LsqFit.LevenbergMarquardt}}}([0.11855110346561781, 21.69537204354048, 0.29576106436775723, 0.8393283033712782, 4.50720283233046], [0.11855110346561781, 0.11855110346561781, 0.11855110346561781, 0.11855110346561781, -0.8814488965343822, 0.11855110346561781, 0.11855110346561781, 0.11855110346…	Plot{Plots.GRBackend() n=3}	0.7293514610346639	0.7207771999056604	0.5	0.6875	1234
478	1500	48	0.42437686570986577	0.555145198107509	0.02047793618262531	0.48295588844985105	0.4033081227992015	3.6396428750133714	0.5063814503434547	0.0	0.49539850310558026	LsqFit.LsqFitResult{Vector{Float64}, Vector{Float64}, Matrix{Float64}, Vector{Int64}, Vector{LsqFit.LMState{LsqFit.LevenbergMarquardt}}}([0.34500159285278853, 130.65229819980382, 0.7610638866317695, 0.7889163490522975, 1.9573038460253018], [0.34500159285278853, -0.6549984071472115, 0.34500159285278853, -0.6549984071472115, 0.34500159285278853, 0.34500159285278853, 0.34500159285278853, 0.345001592…	Plot{Plots.GRBackend() n=3}	0.2445266730374489	0.44391475619950893	0.1875	0.4375	1234
479	1500	48	0.662444512890407	0.1603995768489421	0.17715591026065092	0.26153805283935827	0.9929806434932551	2.793011176507676	0.27435225304396305	0.0	0.6333091155068702	LsqFit.LsqFitResult{Vector{Float64}, Vector{Float64}, Matrix{Float64}, Vector{Int64}, Vector{LsqFit.LMState{LsqFit.LevenbergMarquardt}}}([0.3103448275865662, 126.71620890200604, 0.8338699622445063, 1.0, 1.1130703313048997], [-0.6896551724134339, 0.3103448275865661, -0.6896551724134339, 0.3103448275865661, 0.3103448275865661, 0.3103448275865661, 0.3103448275865661, 0.3103448275865661, 0.3103448275…	Plot{Plots.GRBackend() n=3}	0.16718221455467652	0.689655172408305	0.375	0.75	1234
480	1500	48	0.5907254922337888	0.11765553282227417	0.291618974943937	0.9457843109045347	0.3506137628306698	43.57754835235518	0.36241530250962417	0.0	0.6375846943146148	LsqFit.LsqFitResult{Vector{Float64}, Vector{Float64}, Matrix{Float64}, Vector{Int64}, Vector{LsqFit.LMState{LsqFit.LevenbergMarquardt}}}([0.0, 24.0499268293528, 0.3483712193527836, 0.8000000000002164, 3.3006502924904333], [0.0, 0.0, 0.0, 0.0, 0.0, 0.0, 0.0, 0.0, 0.0, 0.0, 0.0, 0.0, 0.0, 0.0, 0.0, 0.0, 0.8000000000002164, 0.8000000000002164, 0.8000000000002164, -0.19999999999978357, -0.19999999999…	Plot{Plots.GRBackend() n=3}	0.6736627945550251	0.8000000000002164	0.375	0.75	1234
481	1500	48	0.1507774412122246	0.32453525823926355	0.5246873005485119	0.8172745071323326	0.641023741623816	47.12269117895743	0.025178981252759636	0.0	0.9691671966007946	LsqFit.LsqFitResult{Vector{Float64}, Vector{Float64}, Matrix{Float64}, Vector{Int64}, Vector{LsqFit.LMState{LsqFit.LevenbergMarquardt}}}([0.12499999999998548, 8.24028575031397, 0.05120947922840195, 0.9374999999993381, 4.06617967773647], [0.12499999999998546, 0.12499999999998546, 0.12499999999998546, 0.12499999999998546, 0.12499999999998546, 0.12499999999998546, 0.12499999999998546, 0.124999999999…	Plot{Plots.GRBackend() n=3}	0.9585409101084941	0.8124999999993526	0.8125	0.75	1234
482	1500	48	0.03000515525688296	0.43663671998475995	0.5333581247583571	0.9285204563761555	0.13283288366940238	40.018199686956756	0.7691104186298168	0.0	0.23089200760911371	LsqFit.LsqFitResult{Vector{Float64}, Vector{Float64}, Matrix{Float64}, Vector{Int64}, Vector{LsqFit.LMState{LsqFit.LevenbergMarquardt}}}([0.013223602423684335, 5.850323192776127, 1.0, 1.0, 7.2216080490348125], [0.013223602423684366, 0.013223602423684366, 0.013223602423684366, 0.013223602423684366, 0.013223602423684366, 0.013223602423684366, 0.013223602423684366, 0.013223602423684366, 0.0132236024…	Plot{Plots.GRBackend() n=3}	0.3322553459229952	0.9801649263302368	-0.375	1.0	1234
483	1500	48	0.39611987918859	0.21588803218709732	0.3879920886243127	0.7799039193708115	0.39973273456584946	34.78561708581771	0.24566715064185973	0.0	0.7543272618918774	LsqFit.LsqFitResult{Vector{Float64}, Vector{Float64}, Matrix{Float64}, Vector{Int64}, Vector{LsqFit.LMState{LsqFit.LevenbergMarquardt}}}([0.17895794072311783, 20.78637127282578, 0.3074772261446811, 0.8875066403638499, 6.339957809092975], [0.17895794072311788, -0.8210420592768821, 0.17895794072311788, -0.8210420592768821, -0.8210420592768821, 0.17895794072311788, 0.17895794072311788, 0.17895794072…	Plot{Plots.GRBackend() n=3}	0.7247350666020682	0.708548699640732	0.375	0.6875	1234
484	1500	48	0.48651194127833924	0.16177382855076905	0.3517142301708917	0.034000570435648525	0.0009043816575176056	35.146126488095156	0.09911988973563668	0.0	0.9000199131367399	LsqFit.LsqFitResult{Vector{Float64}, Vector{Float64}, Matrix{Float64}, Vector{Int64}, Vector{LsqFit.LMState{LsqFit.LevenbergMarquardt}}}([0.3512452797710949, 52.0522704738754, 0.4239454822513055, 0.5322619784200517, 1.465675794952903], [0.3512452797710949, -0.6487547202289051, -0.6487547202289051, -0.6487547202289051, 0.3512452797710949, 0.3512452797710949, 0.3512452797710949, 0.3512452797710949,…	Plot{Plots.GRBackend() n=3}	0.5805600395971873	0.18101669864895686	0.125	0.125	1234
485	1500	48	0.1496741578109312	0.15468437106275268	0.6956414711263161	0.5015966121887119	0.1128061259758033	2.801191627467148	0.7649539726403465	0.0	0.3443705988321426	LsqFit.LsqFitResult{Vector{Float64}, Vector{Float64}, Matrix{Float64}, Vector{Int64}, Vector{LsqFit.LMState{LsqFit.LevenbergMarquardt}}}([0.5384615384610941, 140.3527769786628, 0.6685845885341773, 0.8947368421047946, 0.8716470764883661], [-0.4615384615389059, -0.4615384615389059, -0.4615384615389059, 0.5384615384610941, -0.4615384615389059, -0.4615384615389059, 0.5384615384610941, 0.5384615384610…	Plot{Plots.GRBackend() n=3}	0.330239663486674	0.3562753036437005	-0.3125	0.1875	1234
486	1500	48	0.14852779430290042	0.2114368360117647	0.6400353696853349	0.11000587454865496	0.498888137717884	26.404330461090154	0.8850188289163579	0.0	0.11675773347475993	LsqFit.LsqFitResult{Vector{Float64}, Vector{Float64}, Matrix{Float64}, Vector{Int64}, Vector{LsqFit.LMState{LsqFit.LevenbergMarquardt}}}([0.7729794898150608, 111.85301065150199, 0.9698982267293506, 0.9170224596315284, 2.7238994460534713], [-0.22702051018493918, -0.22702051018493918, -0.22702051018493918, -0.22702051018493918, -0.22702051018493918, -0.22702051018493918, 0.7729794898150608, 0.77297…	Plot{Plots.GRBackend() n=3}	0.04195823706540336	0.14403105353067447	0.25	0.125	1234
487	1500	48	0.09082712335179192	0.3905835192675248	0.5185893573806832	0.6468002853829478	0.5548832269377524	8.19589597919631	0.8858999462801138	0.0	0.15441500153250623	LsqFit.LsqFitResult{Vector{Float64}, Vector{Float64}, Matrix{Float64}, Vector{Int64}, Vector{LsqFit.LMState{LsqFit.LevenbergMarquardt}}}([0.22679921113855606, 7.545295492424988, 1.0, 0.9040616942247923, 4.555101040794286], [0.22679921113855606, -0.7732007888614439, -0.7732007888614439, -0.7732007888614439, 0.22679921113855606, 0.22679921113855606, 0.22679921113855606, -0.7732007888614439, 0.22679…	Plot{Plots.GRBackend() n=3}	0.2305895053261322	0.6484530327721135	0.0625	0.5625	1234
488	1500	48	0.1621327026940743	0.3961903038445056	0.44167699346142014	0.3106027646549405	0.6334600996284472	17.922988223886804	0.8712392763213397	0.0	0.13405220409385712	LsqFit.LsqFitResult{Vector{Float64}, Vector{Float64}, Matrix{Float64}, Vector{Int64}, Vector{LsqFit.LMState{LsqFit.LevenbergMarquardt}}}([0.48275862068994607, 119.16567978811118, 0.844362697295877, 0.9999999999999656, 2.3179652401484736], [-0.5172413793100539, 0.4827586206899461, -0.5172413793100539, -0.5172413793100539, 0.4827586206899461, -0.5172413793100539, 0.4827586206899461, 0.4827586206899…	Plot{Plots.GRBackend() n=3}	0.16394180845483397	0.5172413793100195	0.25	0.5625	1234
489	1500	48	0.34923252521792736	0.1162200730850178	0.5345474016970548	0.9595569506247097	0.011152068323916797	13.097066545197633	0.5125833225713057	0.0	0.4874528323671815	LsqFit.LsqFitResult{Vector{Float64}, Vector{Float64}, Matrix{Float64}, Vector{Int64}, Vector{LsqFit.LMState{LsqFit.LevenbergMarquardt}}}([0.0, 30.915390233947644, 0.3540654167155518, 0.6799999999973017, 3.183629269856569], [0.0, 0.0, 0.0, 0.0, 0.0, 0.0, 0.0, 0.0, 0.0, 0.0, 0.0, 0.0, 0.0, 0.0, 0.0, 0.0, 0.6799999999973017, -0.32000000000269835, -0.32000000000269835, 0.6799999999973017, -0.32000000…	Plot{Plots.GRBackend() n=3}	0.663116408491935	0.6799999999973017	0.0	0.5625	1234
490	1500	48	0.31521846132808484	0.22532008137476697	0.4594614572971482	0.3820878012704536	0.836745415334522	30.54281075211517	0.8489178511891029	0.0	0.15140492990844645	LsqFit.LsqFitResult{Vector{Float64}, Vector{Float64}, Matrix{Float64}, Vector{Int64}, Vector{LsqFit.LMState{LsqFit.LevenbergMarquardt}}}([0.5624999985289058, 105.28696453463698, 0.9901429657792933, 1.0, 7.244568345329318], [-0.43750000147109425, -0.43750000147109425, 0.5624999985289058, 0.5624999985289058, 0.5624999985289058, -0.43750000147109425, -0.43750000147109425, 0.5624999985289058, -0.4375…	Plot{Plots.GRBackend() n=3}	0.03289420781255503	0.4374743152329085	0.25	0.375	1234
491	1500	48	0.3101119882458203	0.10283212268448534	0.5870558890696943	0.5260520417361774	0.981121975995511	11.923034420070945	0.05635583348846995	0.0	0.9090410805245612	LsqFit.LsqFitResult{Vector{Float64}, Vector{Float64}, Matrix{Float64}, Vector{Int64}, Vector{LsqFit.LMState{LsqFit.LevenbergMarquardt}}}([0.2500000000008703, 25.526566145839638, 0.16802844880118767, 0.9310344827594546, 1.5912551204805676], [0.2500000000008703, -0.7499999999991297, 0.2500000000008703, 0.2500000000008703, 0.2500000000008703, 0.2500000000008703, 0.2500000000008703, 0.250000000000870…	Plot{Plots.GRBackend() n=3}	0.8361768216498664	0.6810344827585842	0.875	0.6875	1234
492	1500	48	0.11995120183662475	0.4523947303160564	0.4276540678473188	0.45691593899407645	0.9883961863252531	15.457287797160769	0.028374221249783727	0.0	0.9394269004685807	LsqFit.LsqFitResult{Vector{Float64}, Vector{Float64}, Matrix{Float64}, Vector{Int64}, Vector{LsqFit.LMState{LsqFit.LevenbergMarquardt}}}([0.3124999999998817, 10.691278322806228, 0.1955540656987484, 0.9655172413794406, 4.697034247397303], [-0.6875000000001183, 0.31249999999988165, 0.31249999999988165, -0.6875000000001183, 0.31249999999988165, 0.31249999999988165, 0.31249999999988165, 0.31249999999…	Plot{Plots.GRBackend() n=3}	0.8367313435814122	0.653017241379559	0.75	0.625	1234
493	1500	48	0.346059753733583	0.5058082741975353	0.14813197206888173	0.565645399508258	0.4834501285413153	31.824799643393376	0.5310519943623595	0.0	0.46894801457010943	LsqFit.LsqFitResult{Vector{Float64}, Vector{Float64}, Matrix{Float64}, Vector{Int64}, Vector{LsqFit.LMState{LsqFit.LevenbergMarquardt}}}([0.30434782608633, 55.28703666839841, 0.5455162966641998, 0.8181818181815957, 7.204310457239698], [0.30434782608633004, 0.30434782608633004, 0.30434782608633004, 0.30434782608633004, -0.69565217391367, 0.30434782608633004, 0.30434782608633004, -0.69565217391367,…	Plot{Plots.GRBackend() n=3}	0.4782696491577326	0.5138339920952657	0.0625	0.375	1234
494	1500	48	0.006941387313563311	0.47000647732288026	0.5230521353635564	0.683854097761909	0.5065141046251642	14.10875821671369	0.19109047732527817	0.0	0.8042824850619015	LsqFit.LsqFitResult{Vector{Float64}, Vector{Float64}, Matrix{Float64}, Vector{Int64}, Vector{LsqFit.LMState{LsqFit.LevenbergMarquardt}}}([0.43767922673828763, 0.46001577743275557, 1.0, 1.0, 4.59402193179742], [0.43767922673828763, 0.43767922673828763, 0.43767922673828763, -0.5623207732617124, -0.5623207732617124, -0.5623207732617124, -0.5623207732617124, -0.5623207732617124, 0.43767922673828763, …	Plot{Plots.GRBackend() n=3}	0.9146109719960898	0.5390374093921874	0.4375	0.5625	1234
495	1500	48	0.3493448086812892	0.18712622129838719	0.4635289700203236	0.8679062251024807	0.0667594764605306	17.097102214470393	0.18701204075071365	0.0	0.8106451185694966	LsqFit.LsqFitResult{Vector{Float64}, Vector{Float64}, Matrix{Float64}, Vector{Int64}, Vector{LsqFit.LMState{LsqFit.LevenbergMarquardt}}}([0.06288608629477588, 2.503417949824551, 1.0, 0.8386373691560522, 37.37684697063445], [0.06288608629477588, -0.9371139137052241, 0.06288608629477588, 0.06288608629477588, 0.06288608629477588, 0.06288608629477588, 0.06288608629477588, 0.06288608629477588, 0.06288…	Plot{Plots.GRBackend() n=3}	0.7895450491797879	0.7757512828569295	0.4375	0.6875	1234
496	1500	48	0.41702060762019877	0.3083674233914093	0.274611968988392	0.9750438769547514	0.762195757180224	9.002061177407871	0.5741440964633275	0.0	0.4276026472620532	LsqFit.LsqFitResult{Vector{Float64}, Vector{Float64}, Matrix{Float64}, Vector{Int64}, Vector{LsqFit.LMState{LsqFit.LevenbergMarquardt}}}([0.0, 230.50228972434692, 0.4980900212063112, 0.8636363636347593, 0.3969817184372531], [0.0, 0.0, 0.0, 0.0, 0.0, 0.0, 0.0, 0.0, 0.0, 0.0, 0.0, 0.0, 0.0, 0.0, 0.0, 0.0, -0.13636363636524074, -0.13636363636524074, -0.13636363636524074, -0.13636363636524074, -0.136…	Plot{Plots.GRBackend() n=3}	0.4975128598586086	0.8636363636347593	0.1875	0.9375	1234
497	1500	48	0.18556125390429276	0.3001670179317057	0.5142717281640016	0.887795170904532	0.563366383737935	47.46002601187761	0.9278406600226656	0.0	0.0728344498590089	LsqFit.LsqFitResult{Vector{Float64}, Vector{Float64}, Matrix{Float64}, Vector{Int64}, Vector{LsqFit.LMState{LsqFit.LevenbergMarquardt}}}([0.06249999999019951, 143.32043656895164, 0.970143973310084, 0.8991089571683847, 0.31549216480850034], [0.062499999990199506, 0.062499999990199506, 0.062499999990199506, 0.062499999990199506, 0.062499999990199506, 0.062499999990199506, 0.062499999990199506, 0.06…	Plot{Plots.GRBackend() n=3}	0.0221236185851702	0.6249999895009798	-0.125	0.5625	1234
498	1500	48	0.009711369963564115	0.4352725317726895	0.5550160982637464	0.5673535576299267	0.2630976098237916	45.971024504111355	0.34079610458533294	0.0	0.6592038919985388	LsqFit.LsqFitResult{Vector{Float64}, Vector{Float64}, Matrix{Float64}, Vector{Int64}, Vector{LsqFit.LMState{LsqFit.LevenbergMarquardt}}}([0.47826086956540703, 75.15237920898542, 0.4911010471227031, 1.0, 9.290417981155725], [0.47826086956540703, -0.521739130434593, 0.47826086956540703, -0.521739130434593, -0.521739130434593, -0.521739130434593, 0.47826086956540703, -0.521739130434593, 0.4782608695…	Plot{Plots.GRBackend() n=3}	0.5264803096218154	0.521739130434593	-0.125	0.5	1234
499	1500	48	0.5452810068979437	0.24656127200017014	0.20815772110188613	0.370394693604172	0.16007503548139823	14.391403252924162	0.12808327778369732	0.0	0.8617061051948196	LsqFit.LsqFitResult{Vector{Float64}, Vector{Float64}, Matrix{Float64}, Vector{Int64}, Vector{LsqFit.LMState{LsqFit.LevenbergMarquardt}}}([0.38096251348036275, 1.082885678456435, 1.0, 1.0, 1.8017289726518573], [-0.6190374865196373, 0.3809625134803627, 0.3809625134803627, 0.3809625134803627, -0.6190374865196373, -0.6190374865196373, 0.3809625134803627, 0.3809625134803627, 0.3809625134803627, -0.619…	Plot{Plots.GRBackend() n=3}	0.6357501341409224	0.4414785708461546	0.125	0.4375	1234
500	1500	48	0.5245589234534097	0.02260556469043443	0.4528355118561559	0.33474080946665485	0.31876775630450793	2.942154500273264	0.5140449801132811	0.0	0.49120239327750675	LsqFit.LsqFitResult{Vector{Float64}, Vector{Float64}, Matrix{Float64}, Vector{Int64}, Vector{LsqFit.LMState{LsqFit.LevenbergMarquardt}}}([0.24999999999445835, 21.468594326895442, 0.19032426965104884, 0.6551724137914096, 4.09316720142865], [-0.7500000000055417, 0.24999999999445832, 0.24999999999445832, 0.24999999999445832, -0.7500000000055417, 0.24999999999445832, 0.24999999999445832, -0.750000000…	Plot{Plots.GRBackend() n=3}	0.8251088186740958	0.40517241379695124	0.1875	0.4375	1234
501	1500	48	0.42124192730727344	0.04864630784915463	0.5301117648435719	0.47856993089445043	0.7539426269266114	6.143471256250477	0.7234236548271897	0.0	0.3020086431676462	LsqFit.LsqFitResult{Vector{Float64}, Vector{Float64}, Matrix{Float64}, Vector{Int64}, Vector{LsqFit.LMState{LsqFit.LevenbergMarquardt}}}([0.31249999999708217, 22.811782394442407, 0.20145345246287508, 0.862068965517178, 2.9374018986530293], [-0.6875000000029179, 0.3124999999970821, 0.3124999999970821, 0.3124999999970821, 0.3124999999970821, -0.6875000000029179, 0.3124999999970821, 0.31249999999708…	Plot{Plots.GRBackend() n=3}	0.8107934933444385	0.5495689655200959	0.4375	0.625	1234
502	1500	48	0.027907438987545805	0.7874927384991117	0.1845998225133425	0.6470738860041367	0.3271858390809059	12.050569241585984	0.6262586744382788	0.0	0.3746108652762744	LsqFit.LsqFitResult{Vector{Float64}, Vector{Float64}, Matrix{Float64}, Vector{Int64}, Vector{LsqFit.LMState{LsqFit.LevenbergMarquardt}}}([0.42105263156846845, 55.11325503895934, 0.2517048990293976, 0.896551724140275, 1.501776484899726], [-0.5789473684315316, 0.42105263156846845, 0.42105263156846845, -0.5789473684315316, 0.42105263156846845, 0.42105263156846845, -0.5789473684315316, -0.57894736843…	Plot{Plots.GRBackend() n=3}	0.7509845911510051	0.4754990925718065	0.0625	0.5625	1234
503	1500	48	0.0011399867585190947	0.5481729388051947	0.4506870744362862	0.44810889816317867	0.2075527972244362	21.966765617224148	0.37879158260583146	0.0	0.6211973925418414	LsqFit.LsqFitResult{Vector{Float64}, Vector{Float64}, Matrix{Float64}, Vector{Int64}, Vector{LsqFit.LMState{LsqFit.LevenbergMarquardt}}}([0.5624999999987831, 7.5709734484653, 0.25122810103102844, 1.0, 6.212935025708397], [-0.4375000000012169, 0.5624999999987831, 0.5624999999987831, -0.4375000000012169, 0.5624999999987831, 0.5624999999987831, 0.5624999999987831, -0.4375000000012169, -0.43750000000…	Plot{Plots.GRBackend() n=3}	0.8123080634581611	0.4375000000012169	0.0	0.4375	1234
504	1500	48	0.018463683344702272	0.5043453699829594	0.47719094667233836	0.1369335514315575	0.12188843435767005	22.226824190105134	0.07779094643727413	0.0	0.9148596364053853	LsqFit.LsqFitResult{Vector{Float64}, Vector{Float64}, Matrix{Float64}, Vector{Int64}, Vector{LsqFit.LMState{LsqFit.LevenbergMarquardt}}}([0.8125, 1.5258517437807255, 0.0016823639145440066, 1.0, 2.341384471353785], [-0.1875, 0.8125, 0.8125, -0.1875, -0.1875, -0.1875, -0.1875, -0.1875, -0.1875, -0.1875, -0.1875, -0.1875, -0.1875, -0.1875, 0.8125, -0.1875, -2.3027579842960222e-11, -2.302757984296022…	Plot{Plots.GRBackend() n=3}	0.9988523067018258	0.18749999997697242	0.3125	0.1875	1234
505	1500	48	0.9686563035519972	0.026745184081023665	0.004598512366979223	0.5431694411387771	0.2596415609447553	47.04386090274863	0.878096364558218	0.0	0.12197221530461988	LsqFit.LsqFitResult{Vector{Float64}, Vector{Float64}, Matrix{Float64}, Vector{Int64}, Vector{LsqFit.LMState{LsqFit.LevenbergMarquardt}}}([0.0, 76.76735640729447, 0.9699721059974702, 0.6647191999638037, 0.2611042031191194], [0.0, 0.0, 0.0, 0.0, 0.0, 0.0, 0.0, 0.0, 0.0, 0.0, 0.0, 0.0, 0.0, 0.0, 0.0, 0.0, -0.6874999979347088, 0.31250000206529116, 0.31250000206529116, -0.6874999979347088, 0.312500002…	Plot{Plots.GRBackend() n=3}	0.02558732783420581	0.31250000206529116	0.0	0.3125	1234
506	1500	48	0.4033615160754787	0.43478564581722395	0.1618528381072973	0.5901481263276982	0.2805506185949145	20.908765068385815	0.6609087965808769	0.0	0.3391309987687666	LsqFit.LsqFitResult{Vector{Float64}, Vector{Float64}, Matrix{Float64}, Vector{Int64}, Vector{LsqFit.LMState{LsqFit.LevenbergMarquardt}}}([0.30810824608891585, 93.31942075610213, 0.6323220534415958, 0.7248848151227012, 4.421723901053771], [-0.6918917539110842, -0.6918917539110842, 0.30810824608891585, 0.30810824608891585, -0.6918917539110842, 0.30810824608891585, 0.30810824608891585, 0.30810824608…	Plot{Plots.GRBackend() n=3}	0.380662910155926	0.41677656903378535	0.0	0.3125	1234
507	1500	48	0.22206952908742517	0.42843887686984694	0.3494915940427279	0.022000045810369073	0.5881298633415917	9.824829832165294	0.5934657201221001	0.0	0.408094010654392	LsqFit.LsqFitResult{Vector{Float64}, Vector{Float64}, Matrix{Float64}, Vector{Int64}, Vector{LsqFit.LMState{LsqFit.LevenbergMarquardt}}}([0.7857179924802741, 33.34171064124772, 0.4588161096472492, 0.9131847172647733, 3.8892444365027625], [-0.21428200751972593, -0.21428200751972593, 0.7857179924802741, -0.21428200751972593, -0.21428200751972593, -0.21428200751972593, -0.21428200751972593, -0.21428…	Plot{Plots.GRBackend() n=3}	0.5649406005153439	0.12746672478449927	0.125	0.125	1234
508	1500	48	0.3847551165195528	0.140964683488582	0.4742801999918652	0.8799126626574088	0.4971282380131745	9.332314793444752	0.07210779521135025	0.0	0.8837364594900012	LsqFit.LsqFitResult{Vector{Float64}, Vector{Float64}, Matrix{Float64}, Vector{Int64}, Vector{LsqFit.LMState{LsqFit.LevenbergMarquardt}}}([0.06250000065831306, 10.468691277177838, 0.03846566484062341, 0.8437499955200075, 2.1832913730371724], [0.06250000065831307, 0.06250000065831307, 0.06250000065831307, 0.06250000065831307, -0.9374999993416869, 0.06250000065831307, 0.06250000065831307, 0.06250000…	Plot{Plots.GRBackend() n=3}	0.9650674628375653	0.7812499948616944	0.5	0.75	1234
509	1500	48	0.11068344038942585	0.1449833485311139	0.7443332110794603	0.057863044617544546	0.7009946190982157	30.045835319236936	0.29914297908471155	0.0	0.7008528642313135	LsqFit.LsqFitResult{Vector{Float64}, Vector{Float64}, Matrix{Float64}, Vector{Int64}, Vector{LsqFit.LMState{LsqFit.LevenbergMarquardt}}}([0.8260869565217391, 92.99077125425029, 0.49575459127447347, 1.0, 14.848437135577718], [-0.17391304347826086, -0.17391304347826086, -0.17391304347826086, -0.17391304347826086, -0.17391304347826086, -0.17391304347826086, -0.17391304347826086, 0.8260869565217391, …	Plot{Plots.GRBackend() n=3}	0.5211793404009393	0.17391304347826086	0.75	0.125	1234
510	1500	48	0.17092689697303926	0.4207723660941624	0.40830073693279845	0.3979261453982239	0.43597106954901	8.131578423040352	0.6005534547201514	0.0	0.4032058214181065	LsqFit.LsqFitResult{Vector{Float64}, Vector{Float64}, Matrix{Float64}, Vector{Int64}, Vector{LsqFit.LMState{LsqFit.LevenbergMarquardt}}}([0.5517241379310115, 141.3096777489705, 0.8303850325200111, 1.0, 16.41838388547894], [-0.4482758620689885, -0.4482758620689885, 0.5517241379310115, -0.4482758620689885, -0.4482758620689885, 0.5517241379310115, 0.5517241379310115, -0.4482758620689885, -0.44827586…	Plot{Plots.GRBackend() n=3}	0.1890051358215974	0.4482758620689885	-0.0625	0.4375	1234
511	1500	48	0.4655104318329542	0.5332997322956445	0.0011898358714012688	0.7033056197016359	0.482763043267983	33.2894469691981	0.050147557265081355	0.0	0.9446683160434672	LsqFit.LsqFitResult{Vector{Float64}, Vector{Float64}, Matrix{Float64}, Vector{Int64}, Vector{LsqFit.LMState{LsqFit.LevenbergMarquardt}}}([0.2499999999997359, 17.960346308661737, 0.04833182227356976, 0.8437499999981919, 6.815032009951919], [0.24999999999973588, 0.24999999999973588, 0.24999999999973588, 0.24999999999973588, 0.24999999999973588, 0.24999999999973588, -0.7500000000002641, 0.2499999999…	Plot{Plots.GRBackend() n=3}	0.9576481789502419	0.593749999998456	0.75	0.4375	1234
512	1500	48	0.10646833119663891	0.17316293574606798	0.7203687330572931	0.7113111359692623	0.30356209917146404	9.048938822974328	0.35849773471014834	0.0	0.6376060189315803	LsqFit.LsqFitResult{Vector{Float64}, Vector{Float64}, Matrix{Float64}, Vector{Int64}, Vector{LsqFit.LMState{LsqFit.LevenbergMarquardt}}}([0.06430471916875961, 1.6816643827427737, 1.0, 0.9496950713673271, 6.152830355935252], [0.06430471916875957, 0.06430471916875957, 0.06430471916875957, 0.06430471916875957, 0.06430471916875957, 0.06430471916875957, 0.06430471916875957, 0.06430471916875957, 0.0643…	Plot{Plots.GRBackend() n=3}	0.6834567322902917	0.8729466877965574	0.125	0.875	1234
513	1500	48	0.5497183889514614	0.14138654960411956	0.30889506144441903	0.381327339352457	0.944380883326789	20.37555780069693	0.7110348543083613	0.0	0.28910102665035936	LsqFit.LsqFitResult{Vector{Float64}, Vector{Float64}, Matrix{Float64}, Vector{Int64}, Vector{LsqFit.LMState{LsqFit.LevenbergMarquardt}}}([0.2754434133512652, 24.557567557871955, 1.0, 1.0, 7.95191617881873], [0.2754434133512652, 0.2754434133512652, -0.7245565866487348, 0.2754434133512652, 0.2754434133512652, 0.2754434133512652, 0.2754434133512652, 0.2754434133512652, -0.7245565866487348, 0.2754434…	Plot{Plots.GRBackend() n=3}	0.09909785241776725	0.721630366367855	0.125	0.875	1234
514	1500	48	0.6596397238084053	0.2510155840820954	0.0893446921094993	0.0485851593443265	0.4348903780873312	22.910053083281547	0.035412994102541395	0.0	0.9485413495332593	LsqFit.LsqFitResult{Vector{Float64}, Vector{Float64}, Matrix{Float64}, Vector{Int64}, Vector{LsqFit.LMState{LsqFit.LevenbergMarquardt}}}([0.34482758620680315, 139.5682394811367, 0.8024681870329834, 0.7500405370841419, 0.2998634339334537], [0.34482758620680315, -0.6551724137931969, -0.6551724137931969, -0.6551724137931969, -0.6551724137931969, 0.34482758620680315, 0.34482758620680315, 0.3448275862…	Plot{Plots.GRBackend() n=3}	0.1802492935909067	0.40517241376036744	0.1875	0.3125	1234
516	1500	48	0.6090256522261597	0.10631605442904798	0.2846582933447923	0.10965751642675214	0.6105856572697215	39.74367910124222	0.6014860473763137	0.0	0.39851395595075123	LsqFit.LsqFitResult{Vector{Float64}, Vector{Float64}, Matrix{Float64}, Vector{Int64}, Vector{LsqFit.LMState{LsqFit.LevenbergMarquardt}}}([0.3124999999996688, 21.034802934038193, 0.15529270467895068, 0.6896551724111262, 1.654780031906596], [0.3124999999996688, -0.6875000000003312, 0.3124999999996688, 0.3124999999996688, 0.3124999999996688, -0.6875000000003312, 0.3124999999996688, 0.312499999999668…	Plot{Plots.GRBackend() n=3}	0.8497277165922161	0.37715517241145735	0.375	0.5	1234
517	1500	48	0.32103528103817786	0.28834594521164814	0.3906187737501741	0.1947239625566879	0.169640035164637	12.438834479167959	0.6211793373695655	0.0	0.3795044153478295	LsqFit.LsqFitResult{Vector{Float64}, Vector{Float64}, Matrix{Float64}, Vector{Int64}, Vector{LsqFit.LMState{LsqFit.LevenbergMarquardt}}}([0.3913043478272083, 66.77728850583908, 0.5053662887820406, 0.9545454545462579, 1.6824096843797283], [0.39130434782720824, -0.6086956521727918, -0.6086956521727918, 0.39130434782720824, -0.6086956521727918, -0.6086956521727918, 0.39130434782720824, 0.39130434782…	Plot{Plots.GRBackend() n=3}	0.5003036890786541	0.5632411067190497	-0.375	0.4375	1234
518	1500	48	0.3165309082813904	0.2953198322464311	0.3881492594721784	0.6465019814344055	0.5028977897993843	39.309914046079605	0.6993067451382922	0.0	0.30069344194601305	LsqFit.LsqFitResult{Vector{Float64}, Vector{Float64}, Matrix{Float64}, Vector{Int64}, Vector{LsqFit.LMState{LsqFit.LevenbergMarquardt}}}([0.30802617348906147, 82.81862758094674, 0.6159899119503894, 0.8604607766296387, 5.629224025498677], [-0.6919738265109385, -0.6919738265109385, 0.30802617348906147, -0.6919738265109385, -0.6919738265109385, 0.30802617348906147, 0.30802617348906147, -0.6919738265…	Plot{Plots.GRBackend() n=3}	0.4001773914335969	0.5524346031405772	0.1875	0.4375	1234
519	1500	48	0.2200555331943057	0.5149673765833379	0.2649770902223563	0.38464830112346227	0.7957009596316202	9.911811615496735	0.6167533147456494	0.0	0.38525865081559596	LsqFit.LsqFitResult{Vector{Float64}, Vector{Float64}, Matrix{Float64}, Vector{Int64}, Vector{LsqFit.LMState{LsqFit.LevenbergMarquardt}}}([0.5065659457124223, 7.160886114569712, 0.8861402929967827, 1.0, 1.097519765361819], [-0.4934340542875777, 0.5065659457124223, -0.4934340542875777, 0.5065659457124223, -0.4934340542875777, 0.5065659457124223, 0.5065659457124223, -0.4934340542875777, -0.493434054…	Plot{Plots.GRBackend() n=3}	0.2066000988312755	0.3636463855161891	0.1875	0.375	1234
520	1500	48	0.2307099946720312	0.15406643436708542	0.6152235709608834	0.5400331715842472	0.18769921107891707	28.112158873364134	0.41084663045244785	0.0	0.5891530289855654	LsqFit.LsqFitResult{Vector{Float64}, Vector{Float64}, Matrix{Float64}, Vector{Int64}, Vector{LsqFit.LMState{LsqFit.LevenbergMarquardt}}}([0.34782608695831646, 72.74854550763725, 0.5000816942078833, 0.727272727272739, 2.669179071643207], [0.34782608695831646, 0.34782608695831646, -0.6521739130416835, 0.34782608695831646, 0.34782608695831646, 0.34782608695831646, 0.34782608695831646, -0.65217391304…	Plot{Plots.GRBackend() n=3}	0.509084225158676	0.3794466403144225	0.25	0.375	1234
521	1500	48	0.44861927668934115	0.4627486923598745	0.08863203095078437	0.6365458258353003	0.37687385410111407	43.60568708837849	0.49459596501326897	0.0	0.5054040349830243	LsqFit.LsqFitResult{Vector{Float64}, Vector{Float64}, Matrix{Float64}, Vector{Int64}, Vector{LsqFit.LMState{LsqFit.LevenbergMarquardt}}}([0.26086957596886234, 56.28976006496752, 0.48584646332351566, 0.6399999756351958, 13.462831771113997], [-0.7391304240311376, 0.26086957596886234, -0.7391304240311376, 0.26086957596886234, 0.26086957596886234, 0.26086957596886234, -0.7391304240311376, 0.260869575…	Plot{Plots.GRBackend() n=3}	0.5403858233624128	0.3791303996663335	0.3125	0.1875	1234
522	1500	48	0.24083666355661992	0.14048199980647963	0.6186813366369004	0.4881523145703879	0.7863298275106134	22.49088031893949	0.8876443101958549	0.0	0.11577345375954155	LsqFit.LsqFitResult{Vector{Float64}, Vector{Float64}, Matrix{Float64}, Vector{Int64}, Vector{LsqFit.LMState{LsqFit.LevenbergMarquardt}}}([0.48275862068964914, 131.7097504747627, 0.8324449041342881, 1.0, 0.5736908134708006], [-0.5172413793103509, 0.48275862068964914, -0.5172413793103509, 0.48275862068964914, -0.5172413793103509, -0.5172413793103509, -0.5172413793103509, -0.5172413793103509, 0.4827…	Plot{Plots.GRBackend() n=3}	0.1606766548850661	0.5172408830596873	0.1875	0.3125	1234
523	1500	48	0.394169611427233	0.005071488256295996	0.600758900316471	0.28561266415965414	0.508411656434943	23.50132542211705	0.44575473529399123	0.0	0.5542441581140838	LsqFit.LsqFitResult{Vector{Float64}, Vector{Float64}, Matrix{Float64}, Vector{Int64}, Vector{LsqFit.LMState{LsqFit.LevenbergMarquardt}}}([0.5009836650275103, 0.9631831968481207, 0.8292162040834249, 1.0, 1.1583232051245635], [-0.49901633497248965, -0.49901633497248965, 0.5009836650275103, 0.5009836650275103, 0.5009836650275103, 0.5009836650275103, 0.5009836650275103, -0.49901633497248965, -0.49901…	Plot{Plots.GRBackend() n=3}	0.6479072025852153	0.298563929434181	0.4375	0.3125	1234
524	1500	48	0.10979914487953943	0.7947888540462746	0.0954120010741859	0.6165710023520934	0.1450520986711501	10.874096292154888	0.6451270325974263	0.0	0.3567097755342304	LsqFit.LsqFitResult{Vector{Float64}, Vector{Float64}, Matrix{Float64}, Vector{Int64}, Vector{LsqFit.LMState{LsqFit.LevenbergMarquardt}}}([0.26057329802983015, 14.755529325773738, 0.9124161355437831, 0.9545579311283758, 817.240282741901], [0.2605732980298301, 0.2605732980298301, 0.2605732980298301, 0.2605732980298301, -0.7394267019701699, -0.7394267019701699, 0.2605732980298301, 0.2605732980298301…	Plot{Plots.GRBackend() n=3}	0.44096564289225715	0.6939846330985457	0.125	0.75	1234
525	1500	48	0.33176604340855387	0.1952923770462012	0.4729415795452449	0.6017002922907464	0.32412232776283134	24.81379222165855	0.5517162500120107	0.0	0.44828429911469114	LsqFit.LsqFitResult{Vector{Float64}, Vector{Float64}, Matrix{Float64}, Vector{Int64}, Vector{LsqFit.LMState{LsqFit.LevenbergMarquardt}}}([0.25088007153497044, 1.642720447313447, 1.0, 1.0, 3.6175627610817824], [0.2508800715349704, 0.2508800715349704, 0.2508800715349704, 0.2508800715349704, 0.2508800715349704, 0.2508800715349704, -0.7491199284650296, -0.7491199284650296, 0.2508800715349704, -0.7491…	Plot{Plots.GRBackend() n=3}	0.6039564774801254	0.6880880905853292	0.25	0.6875	1234
526	1500	48	0.06994181766235802	0.42745019061448825	0.5026079917231537	0.23045048765119636	0.669424571710211	17.888340783258183	0.87463806427198	0.0	0.13100372873034605	LsqFit.LsqFitResult{Vector{Float64}, Vector{Float64}, Matrix{Float64}, Vector{Int64}, Vector{LsqFit.LMState{LsqFit.LevenbergMarquardt}}}([0.6324790777448517, 36.03889204402816, 0.27969518447343905, 0.8960109327336225, 2.138361751322332], [-0.3675209222551483, 0.6324790777448517, 0.6324790777448517, -0.3675209222551483, 0.6324790777448517, -0.3675209222551483, -0.3675209222551483, -0.3675209222551…	Plot{Plots.GRBackend() n=3}	0.7283722179655163	0.26353185498877085	0.25	0.25	1234
527	1500	48	0.1718756894531151	0.3198439896235942	0.5082803209232907	0.28086625770062623	0.9007514631760805	2.343822250485972	0.25975718153848115	0.0	0.6242312786657689	LsqFit.LsqFitResult{Vector{Float64}, Vector{Float64}, Matrix{Float64}, Vector{Int64}, Vector{LsqFit.LMState{LsqFit.LevenbergMarquardt}}}([0.5263157894738161, 110.74766385243599, 0.2849561495291511, 0.9310344827581793, 2.139834919157441], [0.5263157894738161, -0.4736842105261839, 0.5263157894738161, 0.5263157894738161, -0.4736842105261839, -0.4736842105261839, -0.4736842105261839, 0.52631578947381…	Plot{Plots.GRBackend() n=3}	0.7177999581166783	0.4047186932843633	0.4375	0.375	1234
528	1500	48	0.3388690104892589	0.12305235907159014	0.5380786304391509	0.7709547151824181	0.6216212364488458	21.744207477166867	0.3615881080670247	0.0	0.6383942356955652	LsqFit.LsqFitResult{Vector{Float64}, Vector{Float64}, Matrix{Float64}, Vector{Int64}, Vector{LsqFit.LMState{LsqFit.LevenbergMarquardt}}}([0.2081546949356223, 5.630917220104985, 1.0, 0.9199719539446037, 266.3102095875607], [0.20815469493562233, 0.20815469493562233, 0.20815469493562233, 0.20815469493562233, 0.20815469493562233, -0.7918453050643777, -0.7918453050643777, 0.20815469493562233, 0.208154…	Plot{Plots.GRBackend() n=3}	0.6569806590620089	0.7118172590089814	0.5	0.6875	1234
529	1500	48	0.4525938531076122	0.12650946711819946	0.4208966797741884	0.7114648497069251	0.8582870617282223	23.735346872833464	0.9400640353838565	0.0	0.06903576545111278	LsqFit.LsqFitResult{Vector{Float64}, Vector{Float64}, Matrix{Float64}, Vector{Int64}, Vector{LsqFit.LMState{LsqFit.LevenbergMarquardt}}}([0.24136346894353575, 34.805402095560375, 0.8992589227581645, 1.0, 1.8948140098142312], [0.24136346894353577, 0.24136346894353577, 0.24136346894353577, 0.24136346894353577, 0.24136346894353577, -0.7586365310564642, -0.7586365310564642, -0.7586365310564642, 0.241…	Plot{Plots.GRBackend() n=3}	0.12372992342322253	0.7579780205182228	0.0625	0.8125	1234
530	1500	48	0.29946684466607376	0.3915348467941765	0.30899830853974963	0.08635756654183036	0.06912685536658536	4.144171694933485	0.7674236963032377	0.0	0.30071684541761246	LsqFit.LsqFitResult{Vector{Float64}, Vector{Float64}, Matrix{Float64}, Vector{Int64}, Vector{LsqFit.LMState{LsqFit.LevenbergMarquardt}}}([0.5652173913043818, 113.24793365969064, 0.5029832765884739, 0.9090909090910059, 0.8485222436674905], [0.5652173913043818, 0.5652173913043818, 0.5652173913043818, 0.5652173913043818, -0.43478260869561824, 0.5652173913043818, -0.43478260869561824, -0.434782608695…	Plot{Plots.GRBackend() n=3}	0.49569270598778425	0.3438735177866241	0.0625	0.375	1234
531	1500	48	0.2616865331314774	0.18497980507477307	0.5533336617937495	0.3444122247022803	0.3364397800007157	20.980595038167372	0.23413574542747506	0.0	0.7655149569080497	LsqFit.LsqFitResult{Vector{Float64}, Vector{Float64}, Matrix{Float64}, Vector{Int64}, Vector{LsqFit.LMState{LsqFit.LevenbergMarquardt}}}([0.5413215680806602, 56.896342329398855, 0.6224480058104009, 0.9451953711193417, 3.149914064676187], [-0.45867843191933977, 0.5413215680806602, -0.45867843191933977, -0.45867843191933977, -0.45867843191933977, 0.5413215680806602, -0.45867843191933977, -0.4586784…	Plot{Plots.GRBackend() n=3}	0.3941728279739677	0.4038738030386815	0.4375	0.375	1234
532	1500	48	0.1627371910965966	0.40818979721455406	0.4290730116888493	0.04896008208655789	0.2517075384268641	34.25346996710399	0.03591833012876999	0.0	0.9565979381123291	LsqFit.LsqFitResult{Vector{Float64}, Vector{Float64}, Matrix{Float64}, Vector{Int64}, Vector{LsqFit.LMState{LsqFit.LevenbergMarquardt}}}([0.874999999999673, 38.28337840616692, 0.10579608553050446, 0.9374999999933648, 7.405453913662508], [-0.12500000000032696, 0.874999999999673, -0.12500000000032696, -0.12500000000032696, -0.12500000000032696, -0.12500000000032696, -0.12500000000032696, -0.1250000…	Plot{Plots.GRBackend() n=3}	0.900859011421489	0.06249999999369171	0.375	0.0	1234
533	1500	48	0.28005062744220416	0.5546706221616344	0.1652787503961614	0.4582722354706479	0.2501816899395486	0.4399534657064219	0.4567047345172943	0.0	0.5047427237446046	LsqFit.LsqFitResult{Vector{Float64}, Vector{Float64}, Matrix{Float64}, Vector{Int64}, Vector{LsqFit.LMState{LsqFit.LevenbergMarquardt}}}([0.3750018917650476, 0.030815546729467375, 1.0, 0.9938600497022644, 1.1807507474828984], [-0.6249981082349524, -0.6249981082349524, 0.3750018917650476, -0.6249981082349524, 0.3750018917650476, 0.3750018917650476, 0.3750018917650476, -0.6249981082349524, 0.375001…	Plot{Plots.GRBackend() n=3}	0.985607868967426	0.345866278865672	0.4375	0.375	1234
534	1500	48	0.3763090735717617	0.24957621698033583	0.3741147094479025	0.48613565682374316	0.3639383474191207	23.00104814730468	0.6460432478333111	0.0	0.3539693968820395	LsqFit.LsqFitResult{Vector{Float64}, Vector{Float64}, Matrix{Float64}, Vector{Int64}, Vector{LsqFit.LMState{LsqFit.LevenbergMarquardt}}}([0.29217456864077235, 44.12229886207055, 0.6447801812739407, 0.621581088576886, 5.832754230915448], [0.29217456864077235, 0.29217456864077235, -0.7078254313592276, 0.29217456864077235, 0.29217456864077235, 0.29217456864077235, 0.29217456864077235, 0.292174568640…	Plot{Plots.GRBackend() n=3}	0.38702555910397074	0.32940651993611364	0.375	0.375	1234
535	1500	48	0.1957083098353512	0.25838682620139486	0.545904863963254	0.519683867950868	0.646237035053119	44.348540824614744	0.6380681411096081	0.0	0.3619318613013678	LsqFit.LsqFitResult{Vector{Float64}, Vector{Float64}, Matrix{Float64}, Vector{Int64}, Vector{LsqFit.LMState{LsqFit.LevenbergMarquardt}}}([0.34615384615260775, 106.08670476865856, 0.6618050222157427, 0.7894736842070617, 1.1114821090007574], [0.34615384615260775, -0.6538461538473923, -0.6538461538473923, 0.34615384615260775, -0.6538461538473923, 0.34615384615260775, 0.34615384615260775, 0.346153846…	Plot{Plots.GRBackend() n=3}	0.33916368199920444	0.4433198380544539	0.25	0.375	1234
536	1500	48	0.4219970085789291	0.26169951647561135	0.3163034749454596	0.7416354115919512	0.7596949044707746	24.017340433260415	0.2541677217172429	0.0	0.7457394103055467	LsqFit.LsqFitResult{Vector{Float64}, Vector{Float64}, Matrix{Float64}, Vector{Int64}, Vector{LsqFit.LMState{LsqFit.LevenbergMarquardt}}}([0.0009249577962773201, 2.173484451438697, 1.0, 0.9185655157659226, 21.183229701195422], [0.0009249577962773259, 0.0009249577962773259, 0.0009249577962773259, 0.0009249577962773259, 0.0009249577962773259, 0.0009249577962773259, 0.0009249577962773259, 0.000924957…	Plot{Plots.GRBackend() n=3}	0.7791210209697698	0.9176401725932988	0.8125	0.875	1234
537	1500	48	0.2895116043940843	0.35392846566030356	0.3565599299456121	0.5435414185151175	0.058920110219914834	10.401774536196662	0.8157088390929363	0.0	0.1974610672548794	LsqFit.LsqFitResult{Vector{Float64}, Vector{Float64}, Matrix{Float64}, Vector{Int64}, Vector{LsqFit.LMState{LsqFit.LevenbergMarquardt}}}([0.30434782608648686, 125.43901772853792, 0.4034765080068223, 0.6000000000008526, 0.8905616461732648], [-0.6956521739135131, -0.6956521739135131, 0.30434782608648686, 0.30434782608648686, 0.30434782608648686, -0.6956521739135131, -0.6956521739135131, -0.69565217…	Plot{Plots.GRBackend() n=3}	0.5958463212421977	0.29565217391436577	0.1875	0.3125	1234
538	1500	48	0.07506972970653941	0.4167842165273073	0.5081460537661533	0.6316906054254405	0.19986385643640459	25.91027265998507	0.43933351283804845	0.0	0.5606660667260295	LsqFit.LsqFitResult{Vector{Float64}, Vector{Float64}, Matrix{Float64}, Vector{Int64}, Vector{LsqFit.LMState{LsqFit.LevenbergMarquardt}}}([0.26086956521642624, 98.44689083040741, 0.4975407053267581, 0.9545454545442708, 0.911341108400875], [-0.7391304347835738, 0.26086956521642624, 0.26086956521642624, 0.26086956521642624, 0.26086956521642624, 0.26086956521642624, -0.7391304347835738, 0.26086956521…	Plot{Plots.GRBackend() n=3}	0.5015788289336389	0.6936758893278445	0.0625	0.6875	1234
539	1500	48	0.6611793900726356	0.26876868306382806	0.07005192686353633	0.40362440763432383	0.6240703306338218	49.48395289114133	0.5100270090983774	0.0	0.4899729909019981	LsqFit.LsqFitResult{Vector{Float64}, Vector{Float64}, Matrix{Float64}, Vector{Int64}, Vector{LsqFit.LMState{LsqFit.LevenbergMarquardt}}}([0.23076923076720993, 100.57210630660619, 0.6588403726307037, 1.0, 0.5752146861975175], [0.2307692307672099, 0.2307692307672099, 0.2307692307672099, 0.2307692307672099, 0.2307692307672099, 0.2307692307672099, 0.2307692307672099, -0.7692307692327901, 0.2307692307…	Plot{Plots.GRBackend() n=3}	0.3340172251877004	0.7692307692075325	0.3125	0.75	1234
540	1500	48	0.24273885131155823	0.5150218466129909	0.2422393020754509	0.3604559188113883	0.6035240386695586	13.060881695234439	0.7125471804403773	0.0	0.2892179411244162	LsqFit.LsqFitResult{Vector{Float64}, Vector{Float64}, Matrix{Float64}, Vector{Int64}, Vector{LsqFit.LMState{LsqFit.LevenbergMarquardt}}}([0.41379310344954157, 121.5356134163828, 0.8149895926440747, 0.8125479353951832, 0.36302841048493417], [0.41379310344954157, 0.41379310344954157, 0.41379310344954157, 0.41379310344954157, -0.5862068965504584, 0.41379310344954157, -0.5862068965504584, 0.413793103…	Plot{Plots.GRBackend() n=3}	0.16932537966166084	0.39870689650357594	0.0	0.4375	1234
541	1500	48	0.06614529451374572	0.6455659865430278	0.28828871894322655	0.547606790356747	0.8657695796970153	2.7679158648984292	0.28822926676581617	0.0	0.6246119589493163	LsqFit.LsqFitResult{Vector{Float64}, Vector{Float64}, Matrix{Float64}, Vector{Int64}, Vector{LsqFit.LMState{LsqFit.LevenbergMarquardt}}}([0.4051826595387067, 2.2472183432602946, 1.0, 1.0, 3.0727936434644865], [-0.5948173404612933, -0.5948173404612933, 0.4051826595387067, 0.4051826595387067, -0.5948173404612933, 0.4051826595387067, -0.5948173404612933, 0.4051826595387067, 0.4051826595387067, -0.59…	Plot{Plots.GRBackend() n=3}	0.48978849545063563	0.524123664697789	0.3125	0.5625	1234
542	1500	48	0.227778157731638	0.32787656267015725	0.44434527959820475	0.24156319200645004	0.37723824452344945	13.626965584864303	0.3431204696975638	0.0	0.6562083341601892	LsqFit.LsqFitResult{Vector{Float64}, Vector{Float64}, Matrix{Float64}, Vector{Int64}, Vector{LsqFit.LMState{LsqFit.LevenbergMarquardt}}}([0.687499999999772, 171.023315337324, 0.9673109829995112, 0.9784715535720432, 0.3446828389249779], [-0.31250000000022804, -0.31250000000022804, -0.31250000000022804, -0.31250000000022804, -0.31250000000022804, -0.31250000000022804, 0.687499999999772, 0.687499999…	Plot{Plots.GRBackend() n=3}	0.024455370487902917	0.24999999851460264	0.25	0.1875	1234
543	1500	48	0.09962153789006427	0.48841117693885333	0.4119672851710824	0.7135900644566457	0.8652793635499088	16.8885408608765	0.1016348771817881	0.0	0.888579779429889	LsqFit.LsqFitResult{Vector{Float64}, Vector{Float64}, Matrix{Float64}, Vector{Int64}, Vector{LsqFit.LMState{LsqFit.LevenbergMarquardt}}}([0.24999999999996608, 7.838649349688394, 0.19939449811546706, 1.0, 3.696900926402161], [-0.750000000000034, 0.24999999999996603, 0.24999999999996603, 0.24999999999996603, 0.24999999999996603, 0.24999999999996603, 0.24999999999996603, 0.24999999999996603, 0.24999…	Plot{Plots.GRBackend() n=3}	0.8379262477862799	0.750000000000034	0.75	0.75	1234
544	1500	48	0.13853439488845848	0.306571246271973	0.5548943588395685	0.0872276533630123	0.14048858041694046	39.83670380716218	0.8252496704237493	0.0	0.17477410782118016	LsqFit.LsqFitResult{Vector{Float64}, Vector{Float64}, Matrix{Float64}, Vector{Int64}, Vector{LsqFit.LMState{LsqFit.LevenbergMarquardt}}}([0.8421052488675891, 76.79344023750068, 0.3124541300971203, 0.758620696145445, 6.841936381113636], [-0.15789475113241092, -0.15789475113241092, -0.15789475113241092, -0.15789475113241092, -0.15789475113241092, -0.15789475113241092, 0.8421052488675891, -0.1578947…	Plot{Plots.GRBackend() n=3}	0.6972141529537355	-0.08348455272214406	-0.125	0.0	1234
545	1500	48	0.42127652081832734	0.46931185069345854	0.10941162848821415	0.8424529519836377	0.0029884366708650134	6.465616594534551	0.8660976343869997	0.0	0.1876451168596823	LsqFit.LsqFitResult{Vector{Float64}, Vector{Float64}, Matrix{Float64}, Vector{Int64}, Vector{LsqFit.LMState{LsqFit.LevenbergMarquardt}}}([0.07692307692215718, 186.717561754204, 0.6645476820837356, 0.6315789473679778, 0.600093076355232], [0.07692307692215716, 0.07692307692215716, 0.07692307692215716, 0.07692307692215716, 0.07692307692215716, 0.07692307692215716, 0.07692307692215716, 0.076923076922…	Plot{Plots.GRBackend() n=3}	0.33196509473196667	0.5546558704458207	0.0	0.5625	1234
546	1500	48	0.4607320082097039	0.38724468217441915	0.15202330961587704	0.09017495836443135	0.9039822206866155	35.52871028005368	0.7625906598202064	0.0	0.23741545193012328	LsqFit.LsqFitResult{Vector{Float64}, Vector{Float64}, Matrix{Float64}, Vector{Int64}, Vector{LsqFit.LMState{LsqFit.LevenbergMarquardt}}}([0.4202579833338615, 74.04158960298086, 0.7888070097908566, 0.9340160836390147, 3.0490373006261007], [0.42025798333386144, -0.5797420166661386, -0.5797420166661386, 0.42025798333386144, 0.42025798333386144, 0.42025798333386144, -0.5797420166661386, -0.5797420166…	Plot{Plots.GRBackend() n=3}	0.227070248200397	0.5137581003051532	0.1875	0.5625	1234
547	1500	48	0.28462306641654955	0.3170101615476507	0.39836677203579973	0.8706213207533675	0.4228334909922753	33.430585371402934	0.5606049735238159	0.0	0.43939503874453856	LsqFit.LsqFitResult{Vector{Float64}, Vector{Float64}, Matrix{Float64}, Vector{Int64}, Vector{LsqFit.LMState{LsqFit.LevenbergMarquardt}}}([0.15807161306166725, 103.08914863028012, 0.5870445332100108, 0.8576441092316303, 1.0900521674033075], [0.15807161306166728, 0.15807161306166728, 0.15807161306166728, 0.15807161306166728, 0.15807161306166728, 0.15807161306166728, 0.15807161306166728, 0.158071613…	Plot{Plots.GRBackend() n=3}	0.413661711257685	0.699572496169963	0.25	0.75	1234
548	1500	48	0.4120188522331064	0.2375874716853491	0.35039367608154454	0.5324476879891757	0.6131392374485309	20.164556617399	0.2123580650671395	0.0	0.7869615890478214	LsqFit.LsqFitResult{Vector{Float64}, Vector{Float64}, Matrix{Float64}, Vector{Int64}, Vector{LsqFit.LMState{LsqFit.LevenbergMarquardt}}}([0.36852078587815346, 149.0739051308441, 0.17091031044595967, 0.9444407536853551, 0.009661861583380357], [-0.6314792141218465, -0.6314792141218465, 0.3685207858781535, 0.3685207858781535, -0.6314792141218465, 0.3685207858781535, 0.3685207858781535, 0.36852078587…	Plot{Plots.GRBackend() n=3}	0.6720299580255613	0.5307037589699967	0.5625	0.5	1234
549	1500	48	0.2622537270169346	0.5098663263465202	0.22787994663654523	0.28963723116418083	0.061182357197132164	39.63476118918231	0.4108018651808094	0.0	0.5891981326780886	LsqFit.LsqFitResult{Vector{Float64}, Vector{Float64}, Matrix{Float64}, Vector{Int64}, Vector{LsqFit.LMState{LsqFit.LevenbergMarquardt}}}([0.4856163376611763, 64.87070890170355, 0.41377280435954567, 0.7471328659506697, 1.4074695393923178], [-0.5143836623388237, -0.5143836623388237, -0.5143836623388237, -0.5143836623388237, 0.4856163376611763, 0.4856163376611763, -0.5143836623388237, 0.485616337661…	Plot{Plots.GRBackend() n=3}	0.589423090439034	0.26151652828949346	-0.125	0.25	1234
550	1500	48	0.4228554691947726	0.2754432298657796	0.30170130093944786	0.6114006578004527	0.7550093825845932	28.768609690822423	0.13381372659211443	0.0	0.8654540832197525	LsqFit.LsqFitResult{Vector{Float64}, Vector{Float64}, Matrix{Float64}, Vector{Int64}, Vector{LsqFit.LMState{LsqFit.LevenbergMarquardt}}}([0.18973178336862848, 0.886233126127132, 1.0, 1.0, 3.5288184825220896], [0.1897317833686285, -0.8102682166313715, 0.1897317833686285, 0.1897317833686285, -0.8102682166313715, 0.1897317833686285, 0.1897317833686285, 0.1897317833686285, 0.1897317833686285, -0.8102…	Plot{Plots.GRBackend() n=3}	0.7661332624513826	0.7400663611086422	0.625	0.8125	1234
551	1500	48	0.2193926922128229	0.27369209235192066	0.5069152154352564	0.643441556010403	0.7136443450315204	2.9813601725236505	0.43750285712074	0.0	0.5394522126755481	LsqFit.LsqFitResult{Vector{Float64}, Vector{Float64}, Matrix{Float64}, Vector{Int64}, Vector{LsqFit.LMState{LsqFit.LevenbergMarquardt}}}([0.3846153846137348, 184.1780678258793, 0.6232112267739697, 0.8181818181802777, 3.000346870009219], [0.3846153846137348, 0.3846153846137348, 0.3846153846137348, 0.3846153846137348, 0.3846153846137348, 0.3846153846137348, 0.3846153846137348, -0.6153846153862652, …	Plot{Plots.GRBackend() n=3}	0.38182568547073636	0.4335664335665429	0.625	0.625	1234
552	1500	48	0.32784532067742767	0.4201555429588326	0.2519991363637397	0.5557728758927367	0.3572824174013238	20.775975484125663	0.4875966289876037	0.0	0.5124025984988038	LsqFit.LsqFitResult{Vector{Float64}, Vector{Float64}, Matrix{Float64}, Vector{Int64}, Vector{LsqFit.LMState{LsqFit.LevenbergMarquardt}}}([0.4208898777645233, 9.58862906012933, 0.7932931360505219, 0.8799892039921634, 780.1557879595003], [-0.5791101222354766, -0.5791101222354766, 0.4208898777645233, -0.5791101222354766, -0.5791101222354766, 0.4208898777645233, 0.4208898777645233, 0.4208898777645233…	Plot{Plots.GRBackend() n=3}	0.6238193510731003	0.4590993262276401	0.3125	0.4375	1234
553	1500	48	0.2678018241390444	0.33330052792860254	0.39889764793235305	0.8849573111081721	0.4440096027100757	42.14328628321559	0.5408359335732482	0.0	0.45916406651737746	LsqFit.LsqFitResult{Vector{Float64}, Vector{Float64}, Matrix{Float64}, Vector{Int64}, Vector{LsqFit.LMState{LsqFit.LevenbergMarquardt}}}([0.0769230768311488, 90.52959904932226, 0.6326985930224849, 0.8181818178695013, 4.6730989486160786], [0.07692307683114885, 0.07692307683114885, 0.07692307683114885, -0.9230769231688511, 0.07692307683114885, 0.07692307683114885, 0.07692307683114885, 0.07692307683…	Plot{Plots.GRBackend() n=3}	0.38111142386975005	0.7412587410383524	0.125	0.625	1234
554	1500	48	0.44681368497389373	0.16705181763128069	0.3861344973948256	0.1282274998006545	0.6841292752930208	9.47193151632959	0.35870060508100177	0.0	0.6380679568228667	LsqFit.LsqFitResult{Vector{Float64}, Vector{Float64}, Matrix{Float64}, Vector{Int64}, Vector{LsqFit.LMState{LsqFit.LevenbergMarquardt}}}([0.4482758619865739, 120.7320824980935, 0.8346141780684175, 0.9375000001432453, 0.9778255425516701], [-0.5517241380134261, 0.4482758619865739, -0.5517241380134261, 0.4482758619865739, 0.4482758619865739, -0.5517241380134261, 0.4482758619865739, -0.55172413801342…	Plot{Plots.GRBackend() n=3}	0.1650336512731705	0.4892241378933321	0.3125	0.5	1234
555	1500	48	0.46357201205017956	0.2403822281346008	0.29604575981521963	0.17654013968599247	0.6442581854416451	20.28696468680745	0.631829445631727	0.0	0.3681985323393737	LsqFit.LsqFitResult{Vector{Float64}, Vector{Float64}, Matrix{Float64}, Vector{Int64}, Vector{LsqFit.LMState{LsqFit.LevenbergMarquardt}}}([0.5172413793095567, 128.71533724807603, 0.8158081106420929, 0.8129056975640392, 0.2515467010827354], [0.5172413793095567, 0.5172413793095567, 0.5172413793095567, 0.5172413793095567, -0.4827586206904433, -0.4827586206904433, -0.4827586206904433, -0.4827586206904…	Plot{Plots.GRBackend() n=3}	0.16068120574460176	0.2952586201359244	0.3125	0.125	1234
556	1500	48	0.41152700817134025	0.3374633176092055	0.2510096742194543	0.5010181842044186	0.8871292000691309	47.986516974124726	0.1940188569342427	0.0	0.8059792574469085	LsqFit.LsqFitResult{Vector{Float64}, Vector{Float64}, Matrix{Float64}, Vector{Int64}, Vector{LsqFit.LMState{LsqFit.LevenbergMarquardt}}}([0.3127942504557486, 0.2175281531690904, 1.0, 1.0, 1.730039074424131], [-0.6872057495442514, 0.3127942504557486, 0.3127942504557486, 0.3127942504557486, -0.6872057495442514, 0.3127942504557486, 0.3127942504557486, -0.6872057495442514, 0.3127942504557486, 0.31279…	Plot{Plots.GRBackend() n=3}	0.914778346605148	0.4800518422357414	0.375	0.5625	1234
557	1500	48	0.028738882719812318	0.8953078134417299	0.07595330383845779	0.7642047028477961	0.9971137837569048	42.333625608210504	0.5390196361854738	0.0	0.460980363890701	LsqFit.LsqFitResult{Vector{Float64}, Vector{Float64}, Matrix{Float64}, Vector{Int64}, Vector{LsqFit.LMState{LsqFit.LevenbergMarquardt}}}([0.260869565217153, 63.77955256362925, 0.5025739170559507, 1.0, 1.4672124518993517], [0.260869565217153, 0.260869565217153, -0.739130434782847, 0.260869565217153, 0.260869565217153, 0.260869565217153, 0.260869565217153, -0.739130434782847, 0.260869565217153, 0.2…	Plot{Plots.GRBackend() n=3}	0.5018368296362495	0.739130434782847	0.3125	0.75	1234
558	1500	48	0.12614700015422575	0.5730548146078412	0.30079818523793306	0.0788904188876911	0.42761068413437764	46.7572445963488	0.9639110591693256	0.0	0.03971917304129646	LsqFit.LsqFitResult{Vector{Float64}, Vector{Float64}, Matrix{Float64}, Vector{Int64}, Vector{LsqFit.LMState{LsqFit.LevenbergMarquardt}}}([0.7045355357230185, 31.981780030603968, 0.47180686323793164, 0.8726370390290756, 5.148590858048752], [-0.2954644642769815, -0.2954644642769815, 0.7045355357230185, 0.7045355357230185, -0.2954644642769815, -0.2954644642769815, 0.7045355357230185, 0.7045355357230…	Plot{Plots.GRBackend() n=3}	0.5579982890248789	0.1681015033060571	0.3125	0.1875	1234
559	1500	48	0.34188585983649944	0.15816548590718238	0.4999486542563182	0.9252391482686777	0.08913920610381476	24.783866150317447	0.6550495124557523	0.0	0.34495829871228134	LsqFit.LsqFitResult{Vector{Float64}, Vector{Float64}, Matrix{Float64}, Vector{Int64}, Vector{LsqFit.LMState{LsqFit.LevenbergMarquardt}}}([0.04348272497764085, 23.493582765039243, 0.4310643077591424, 0.5637242670771834, 0.21313479466447832], [0.04348272497764083, 0.04348272497764083, 0.04348272497764083, 0.04348272497764083, 0.04348272497764083, 0.04348272497764083, 0.04348272497764083, 0.04348272…	Plot{Plots.GRBackend() n=3}	0.47767457406794234	0.5125458527050712	0.0625	0.4375	1234
560	1500	48	0.47727124467757803	0.19535914853235956	0.3273696067900624	0.35052912955450455	0.17655463986834197	32.18546469709612	0.5546711118938155	0.0	0.44532890607366665	LsqFit.LsqFitResult{Vector{Float64}, Vector{Float64}, Matrix{Float64}, Vector{Int64}, Vector{LsqFit.LMState{LsqFit.LevenbergMarquardt}}}([0.40279882433459624, 4.857642879795239e-6, 0.168198595020126, 0.7960702846000397, 1.362682676461674], [0.40279882433459624, 0.40279882433459624, -0.5972011756654038, 0.40279882433459624, -0.5972011756654038, 0.40279882433459624, 0.40279882433459624, 0.402798824…	Plot{Plots.GRBackend() n=3}	0.9999978940973852	0.24034539716500436	0.0	0.1875	1234
561	1500	48	0.08904084304523296	0.5981050244608659	0.31285413249390115	0.13855511295974576	0.9629737665551146	40.20270340667859	0.4645295561347753	0.0	0.5354704436835385	LsqFit.LsqFitResult{Vector{Float64}, Vector{Float64}, Matrix{Float64}, Vector{Int64}, Vector{LsqFit.LMState{LsqFit.LevenbergMarquardt}}}([0.875, 1.3852068429447046, 0.0011041429608423037, 1.0, 2.3605587282119007], [-0.125, -0.125, -0.125, 0.875, -0.125, -0.125, -0.125, 0.875, -0.125, -0.125, -0.125, -0.125, -0.125, -0.125, -0.125, -0.125, -2.6787239093550852e-11, -2.6787239093550852e-11, -2.67872…	Plot{Plots.GRBackend() n=3}	0.9992521680315967	0.12499999997321276	0.5	0.125	1234
562	1500	48	0.5882594125568773	0.17136894122117574	0.24037164622194698	0.48402077567019264	0.434095618789039	34.307379165394266	0.25269955319034954	0.0	0.7472954409718465	LsqFit.LsqFitResult{Vector{Float64}, Vector{Float64}, Matrix{Float64}, Vector{Int64}, Vector{LsqFit.LMState{LsqFit.LevenbergMarquardt}}}([0.26356995214695106, 192.40432879710323, 0.17062975889493326, 0.7709908182506788, 0.01625619529390835], [-0.736430047853049, 0.263569952146951, 0.263569952146951, 0.263569952146951, 0.263569952146951, 0.263569952146951, 0.263569952146951, -0.736430047853049, -0…	Plot{Plots.GRBackend() n=3}	0.7540526815456762	0.5054098378528745	0.375	0.5	1234
563	1500	48	0.23854825923760628	0.11466253345061708	0.6467892073117767	0.7311415144736024	0.13839666245255278	34.95530032496481	0.042695154370541166	0.0	0.9515031504238802	LsqFit.LsqFitResult{Vector{Float64}, Vector{Float64}, Matrix{Float64}, Vector{Int64}, Vector{LsqFit.LMState{LsqFit.LevenbergMarquardt}}}([0.2500102916711323, 0.12681189785804894, 0.0029594561689844814, 1.0, 1.9017034927517982], [0.2500102916711323, -0.7499897083288677, 0.2500102916711323, 0.2500102916711323, -0.7499897083288677, 0.2500102916711323, 0.2500102916711323, -0.7499897083288677, 0.25001…	Plot{Plots.GRBackend() n=3}	0.9757356047402873	0.6623678657101469	0.25	0.6875	1234
564	1500	48	0.08640744658946094	0.2848629710230544	0.6287295823874847	0.19100345412419362	0.21843053778366195	48.99281406020746	0.6198452479846035	0.0	0.3801547521818121	LsqFit.LsqFitResult{Vector{Float64}, Vector{Float64}, Matrix{Float64}, Vector{Int64}, Vector{LsqFit.LMState{LsqFit.LevenbergMarquardt}}}([0.6081813402487247, 12.279705135359807, 0.9579652159561146, 0.9545357381769202, 581.7798498457213], [-0.3918186597512753, -0.3918186597512753, 0.6081813402487247, 0.6081813402487247, -0.3918186597512753, 0.6081813402487247, -0.3918186597512753, -0.3918186597512…	Plot{Plots.GRBackend() n=3}	0.45285884693503453	0.34635439792819545	-0.25	0.25	1234
566	1500	48	0.03565821737435915	0.6618415655509599	0.302500217074681	0.3458410830666927	0.8384907118280616	26.12375853298411	0.9363727183387212	0.0	0.07027722565601063	LsqFit.LsqFitResult{Vector{Float64}, Vector{Float64}, Matrix{Float64}, Vector{Int64}, Vector{LsqFit.LMState{LsqFit.LevenbergMarquardt}}}([0.5517241379310942, 135.9387878266145, 0.8302699440196868, 1.0, 14.986816179829729], [0.5517241379310942, 0.5517241379310942, -0.4482758620689058, -0.4482758620689058, 0.5517241379310942, -0.4482758620689058, -0.4482758620689058, -0.4482758620689058, -0.4482758…	Plot{Plots.GRBackend() n=3}	0.18931102369574682	0.4482758620689058	0.25	0.3125	1234
567	1500	48	0.2835322830981607	0.5453372300638449	0.17113048683799442	0.45110824299844055	0.5630660388202513	8.065262546794195	0.6981436072796019	0.0	0.3118285318217875	LsqFit.LsqFitResult{Vector{Float64}, Vector{Float64}, Matrix{Float64}, Vector{Int64}, Vector{LsqFit.LMState{LsqFit.LevenbergMarquardt}}}([0.3461538461539947, 118.18012065855278, 0.6329907537533789, 0.9090909090359874, 4.341720689680247], [0.3461538461539947, 0.3461538461539947, -0.6538461538460053, -0.6538461538460053, -0.6538461538460053, 0.3461538461539947, 0.3461538461539947, 0.346153846153994…	Plot{Plots.GRBackend() n=3}	0.37719890514755905	0.5629370628819927	0.125	0.375	1234
568	1500	48	0.16278012625462535	0.7285954918276094	0.1086243819177653	0.7378593900521526	0.492367892196953	48.27570916724996	0.39631575693056886	0.0	0.6036842429677716	LsqFit.LsqFitResult{Vector{Float64}, Vector{Float64}, Matrix{Float64}, Vector{Int64}, Vector{LsqFit.LMState{LsqFit.LevenbergMarquardt}}}([0.2105263157860037, 75.39565735994069, 0.34622247524114347, 0.9199999999997485, 1.028357864767856], [0.21052631578600367, 0.21052631578600367, 0.21052631578600367, 0.21052631578600367, 0.21052631578600367, 0.21052631578600367, 0.21052631578600367, -0.7894736842…	Plot{Plots.GRBackend() n=3}	0.6538892142894737	0.7094736842137448	0.375	0.75	1234
569	1500	48	0.037373604483420954	0.3830970884103199	0.5795293071062592	0.40241923634780075	0.49683323506755506	22.2846048750055	0.6030056939927031	0.0	0.397000694413969	LsqFit.LsqFitResult{Vector{Float64}, Vector{Float64}, Matrix{Float64}, Vector{Int64}, Vector{LsqFit.LMState{LsqFit.LevenbergMarquardt}}}([0.6206896551732624, 103.56888116491369, 0.8756555356777357, 0.9999999999992731, 21.91895570373441], [0.6206896551732624, -0.37931034482673764, 0.6206896551732624, -0.37931034482673764, 0.6206896551732624, -0.37931034482673764, 0.6206896551732624, -0.37931034482…	Plot{Plots.GRBackend() n=3}	0.15453200929186717	0.3793103448260108	0.125	0.4375	1234
570	1500	48	0.37564580644124446	0.18513001941644613	0.4392241741423094	0.8132483431783368	0.7437447476730172	37.59949373399646	0.06344763566473999	0.0	0.9342107939026613	LsqFit.LsqFitResult{Vector{Float64}, Vector{Float64}, Matrix{Float64}, Vector{Int64}, Vector{LsqFit.LMState{LsqFit.LevenbergMarquardt}}}([0.12499999999999359, 4.759711591616742, 0.013365550044686437, 0.9687499999998408, 2.880700845443131], [0.12499999999999356, 0.12499999999999356, 0.12499999999999356, 0.12499999999999356, 0.12499999999999356, 0.12499999999999356, 0.12499999999999356, -0.87500000…	Plot{Plots.GRBackend() n=3}	0.9897207222713685	0.8437499999998472	0.9375	0.8125	1234
571	1500	48	0.3955551509801834	0.3848244535997682	0.21962039542004838	0.09527850573271501	0.9130577890107894	8.401593689485775	0.26324711040669957	0.0	0.7246272261501181	LsqFit.LsqFitResult{Vector{Float64}, Vector{Float64}, Matrix{Float64}, Vector{Int64}, Vector{LsqFit.LMState{LsqFit.LevenbergMarquardt}}}([0.5002465887968909, 0.3084694869220129, 0.9366300620714982, 1.0, 2.596815934644279], [-0.4997534112031091, 0.5002465887968909, -0.4997534112031091, -0.4997534112031091, -0.4997534112031091, 0.5002465887968909, 0.5002465887968909, 0.5002465887968909, -0.49975341…	Plot{Plots.GRBackend() n=3}	0.9073875154700298	0.4192913300679123	0.4375	0.4375	1234
572	1500	48	0.44909696931909165	0.10271950426047799	0.44818352642043036	0.46092897902895236	0.48236881260585784	5.213113534020919	0.5320060130874331	0.0	0.47240914171740134	LsqFit.LsqFitResult{Vector{Float64}, Vector{Float64}, Matrix{Float64}, Vector{Int64}, Vector{LsqFit.LMState{LsqFit.LevenbergMarquardt}}}([0.3043478260870537, 111.48554790066679, 0.44972763116400505, 0.8799999999999977, 3.2949281458861974], [-0.6956521739129463, 0.3043478260870537, -0.6956521739129463, -0.6956521739129463, 0.3043478260870537, 0.3043478260870537, 0.3043478260870537, 0.3043478260870…	Plot{Plots.GRBackend() n=3}	0.5566858047769425	0.575652173912944	0.4375	0.5625	1234
573	1500	48	0.33728938156092386	0.3389828871374756	0.32372773130160054	0.08522694700744671	0.19551886953490083	9.543089232100044	0.945321105146111	0.0	0.10348693263623135	LsqFit.LsqFitResult{Vector{Float64}, Vector{Float64}, Matrix{Float64}, Vector{Int64}, Vector{LsqFit.LMState{LsqFit.LevenbergMarquardt}}}([0.6121764552429572, 24.12684412059254, 0.2773792697057866, 0.6910435390594658, 3.1471237527423734], [0.6121764552429572, -0.38782354475704284, -0.38782354475704284, 0.6121764552429572, -0.38782354475704284, -0.38782354475704284, 0.6121764552429572, -0.387823544…	Plot{Plots.GRBackend() n=3}	0.7395058728321096	0.07886708381650864	-0.0625	0.0625	1234
574	1500	48	0.32079462594178015	0.41553284684918373	0.2636725272090361	0.30924538072504193	0.5560281528722508	43.04290477743399	0.5827701148396263	0.0	0.41722988552885687	LsqFit.LsqFitResult{Vector{Float64}, Vector{Float64}, Matrix{Float64}, Vector{Int64}, Vector{LsqFit.LMState{LsqFit.LevenbergMarquardt}}}([0.422044103114236, 88.94410343989561, 0.1712133771272796, 0.834255655630365, 0.019530049707928016], [0.422044103114236, -0.577955896885764, 0.422044103114236, -0.577955896885764, 0.422044103114236, -0.577955896885764, -0.577955896885764, 0.422044103114236, 0.42…	Plot{Plots.GRBackend() n=3}	0.6920808324037996	0.392993397177669	0.25	0.4375	1234
575	1500	48	0.7092512742930444	0.2551097187084772	0.03563900699847841	0.713015603193093	0.4308184942942721	42.81254772321049	0.5883255753409906	0.0	0.41167442517642194	LsqFit.LsqFitResult{Vector{Float64}, Vector{Float64}, Matrix{Float64}, Vector{Int64}, Vector{LsqFit.LMState{LsqFit.LevenbergMarquardt}}}([0.08695652173422534, 62.64604994347825, 0.5172640560763615, 0.8181818181793366, 3.647203929553818], [0.0869565217342253, 0.0869565217342253, 0.0869565217342253, 0.0869565217342253, 0.0869565217342253, 0.0869565217342253, 0.0869565217342253, 0.0869565217342253, …	Plot{Plots.GRBackend() n=3}	0.49668296266600065	0.7312252964451113	0.3125	0.625	1234
576	1500	48	0.18750226018114727	0.12236367571594842	0.6901340641029043	0.624227838871763	0.2889408128012787	31.401390004979845	0.3881263311005252	0.0	0.6118735068638947	LsqFit.LsqFitResult{Vector{Float64}, Vector{Float64}, Matrix{Float64}, Vector{Int64}, Vector{LsqFit.LMState{LsqFit.LevenbergMarquardt}}}([0.3478260869562721, 75.1242045525382, 0.49075734589999537, 1.0, 9.405930492537887], [0.34782608695627215, 0.34782608695627215, 0.34782608695627215, -0.6521739130437278, 0.34782608695627215, 0.34782608695627215, -0.6521739130437278, 0.34782608695627215, -0.65217…	Plot{Plots.GRBackend() n=3}	0.5269003460259181	0.6521739130437278	0.3125	0.6875	1234
577	1500	48	0.40822628443772996	0.26988422020857455	0.3218894953536955	0.5907054483629257	0.7945439744321983	46.048146492082985	0.7433891176010952	0.0	0.2566110427104581	LsqFit.LsqFitResult{Vector{Float64}, Vector{Float64}, Matrix{Float64}, Vector{Int64}, Vector{LsqFit.LMState{LsqFit.LevenbergMarquardt}}}([0.06896551723944258, 120.69070965837363, 0.8128014940034811, 0.937563199019063, 0.3808997226643259], [0.06896551723944255, 0.06896551723944255, 0.06896551723944255, 0.06896551723944255, -0.9310344827605574, 0.06896551723944255, 0.06896551723944255, 0.0689655172…	Plot{Plots.GRBackend() n=3}	0.1724705664776537	0.8685344827227599	0.0	0.875	1234
578	1500	48	0.25710058906202937	0.18402319484679763	0.558876216091173	0.1564780172325928	0.037806151666980536	10.656491579605065	0.5497588712667556	0.0	0.45074420534577786	LsqFit.LsqFitResult{Vector{Float64}, Vector{Float64}, Matrix{Float64}, Vector{Int64}, Vector{LsqFit.LMState{LsqFit.LevenbergMarquardt}}}([0.5000000000003196, 145.316225473044, 0.6656962672549634, 0.8421052631569131, 0.8300391223318889], [-0.49999999999968037, -0.49999999999968037, -0.49999999999968037, 0.5000000000003196, -0.49999999999968037, -0.49999999999968037, -0.49999999999968037, 0.5000000…	Plot{Plots.GRBackend() n=3}	0.33277283119718737	0.3421052631565935	-0.3125	0.25	1234
579	1500	48	0.60094466427235	0.19449177502189297	0.20456356070575699	0.7816259543900483	0.13403547494359924	3.648619959317667	0.10684619437616716	0.0	0.7617645501397654	LsqFit.LsqFitResult{Vector{Float64}, Vector{Float64}, Matrix{Float64}, Vector{Int64}, Vector{LsqFit.LMState{LsqFit.LevenbergMarquardt}}}([0.06249999999976048, 26.067876915113505, 0.1732265977027104, 0.7241379310343132, 1.6899201149401815], [0.062499999999760525, 0.062499999999760525, 0.062499999999760525, 0.062499999999760525, -0.9375000000002395, 0.062499999999760525, 0.062499999999760525, 0.062…	Plot{Plots.GRBackend() n=3}	0.8315653581102737	0.6616379310345527	0.625	0.4375	1234
580	1500	48	0.14750222309709135	0.7080597757936917	0.14443800110921692	0.8978045847810152	0.06623371021392765	18.25267770329736	0.3797476214745412	0.0	0.620199562556701	LsqFit.LsqFitResult{Vector{Float64}, Vector{Float64}, Matrix{Float64}, Vector{Int64}, Vector{LsqFit.LMState{LsqFit.LevenbergMarquardt}}}([0.05202006506011157, 8.086551694032176, 0.9536428468098861, 0.8399534117186954, 1445.9446875094768], [0.05202006506011159, 0.05202006506011159, 0.05202006506011159, 0.05202006506011159, 0.05202006506011159, 0.05202006506011159, 0.05202006506011159, 0.0520200650…	Plot{Plots.GRBackend() n=3}	0.6345952812420919	0.7879333466585838	0.5	0.75	1234
581	1500	48	0.3388014318320373	0.44504116025368595	0.2161574079142767	0.3259796828876247	0.7190710909462033	4.743730434255267	0.28053543875062803	0.0	0.6768647994679348	LsqFit.LsqFitResult{Vector{Float64}, Vector{Float64}, Matrix{Float64}, Vector{Int64}, Vector{LsqFit.LMState{LsqFit.LevenbergMarquardt}}}([0.4082188308542728, 36.37812951219286, 0.4572605631296269, 0.7777547993559638, 3.70378150556676], [-0.5917811691457272, 0.4082188308542728, 0.4082188308542728, 0.4082188308542728, -0.5917811691457272, -0.5917811691457272, -0.5917811691457272, 0.4082188308542728…	Plot{Plots.GRBackend() n=3}	0.5638436434750147	0.369535968501691	0.1875	0.375	1234
582	1500	48	0.3910459212543747	0.507815730200049	0.10113834854557628	0.4936913785027124	0.15538082425860233	38.5765231019657	0.8229102768367114	0.0	0.1771176844659422	LsqFit.LsqFitResult{Vector{Float64}, Vector{Float64}, Matrix{Float64}, Vector{Int64}, Vector{LsqFit.LMState{LsqFit.LevenbergMarquardt}}}([0.18595843581431512, 7.628620541078267, 1.0, 0.6906352215437338, 10.400225033941911], [0.18595843581431515, 0.18595843581431515, 0.18595843581431515, 0.18595843581431515, 0.18595843581431515, -0.8140415641856849, -0.8140415641856849, 0.18595843581431515, -0.814…	Plot{Plots.GRBackend() n=3}	0.3040067990306038	0.5043033347252758	-0.0625	0.4375	1234
583	1500	48	0.2866043099337872	0.5669951288310681	0.14640056123514475	0.3774709522961823	0.6542628283530072	15.859709628909425	0.5501282357509856	0.0	0.44991174350808916	LsqFit.LsqFitResult{Vector{Float64}, Vector{Float64}, Matrix{Float64}, Vector{Int64}, Vector{LsqFit.LMState{LsqFit.LevenbergMarquardt}}}([0.4657263999110339, 7.529953107944034, 0.7377568483350921, 1.0, 0.5828532359871565], [0.46572639991103393, -0.5342736000889661, -0.5342736000889661, 0.46572639991103393, 0.46572639991103393, -0.5342736000889661, 0.46572639991103393, -0.5342736000889661, 0.46572…	Plot{Plots.GRBackend() n=3}	0.24664186376958885	0.40133822933295926	0.0	0.375	1234
584	1500	48	0.005462317570653642	0.9549582061393785	0.03957947628996784	0.8065629205453833	0.11029140475954868	21.88565352872103	0.6592083583745936	0.0	0.34081795300924156	LsqFit.LsqFitResult{Vector{Float64}, Vector{Float64}, Matrix{Float64}, Vector{Int64}, Vector{LsqFit.LMState{LsqFit.LevenbergMarquardt}}}([0.15384615384336103, 99.04955329660949, 0.657105351800146, 1.0, 0.5662136118926696], [0.1538461538433611, 0.1538461538433611, 0.1538461538433611, 0.1538461538433611, 0.1538461538433611, 0.1538461538433611, 0.1538461538433611, 0.1538461538433611, -0.846153846156…	Plot{Plots.GRBackend() n=3}	0.33541601091634254	0.8461538461065391	0.1875	0.75	1234
585	1500	48	0.06063465748154185	0.4230243521064175	0.5163409904120407	0.7831484130100861	0.5947359823424176	1.3930980685914807	0.49690023403400585	0.0	0.5010379378743393	LsqFit.LsqFitResult{Vector{Float64}, Vector{Float64}, Matrix{Float64}, Vector{Int64}, Vector{LsqFit.LMState{LsqFit.LevenbergMarquardt}}}([0.2528511279924607, 0.9547062746662125, 1.0, 1.0, 3.43721658687791], [0.2528511279924607, -0.7471488720075393, 0.2528511279924607, 0.2528511279924607, 0.2528511279924607, -0.7471488720075393, 0.2528511279924607, 0.2528511279924607, 0.2528511279924607, 0.2528511…	Plot{Plots.GRBackend() n=3}	0.7446111112663187	0.6781722612715856	0.375	0.75	1234
586	1500	48	0.21526554415034566	0.22209559360306855	0.5626388622465858	0.7933073143709168	0.8125245018948246	41.566313336942784	0.5951373895280612	0.0	0.4048626116536487	LsqFit.LsqFitResult{Vector{Float64}, Vector{Float64}, Matrix{Float64}, Vector{Int64}, Vector{LsqFit.LMState{LsqFit.LevenbergMarquardt}}}([0.1923076924660843, 115.75500300440684, 0.6192724786496843, 0.8636363617264108, 2.8635749431815554], [0.19230769246608437, 0.19230769246608437, 0.19230769246608437, 0.19230769246608437, -0.8076923075339156, 0.19230769246608437, 0.19230769246608437, -0.807692307…	Plot{Plots.GRBackend() n=3}	0.3883611636705875	0.6713286692603264	0.25	0.625	1234
587	1500	48	0.456669152836964	0.14734337102448145	0.3959874761385545	0.6067492605490714	0.2569373706486515	19.047206800559223	0.7210366332333882	0.0	0.2792212324578597	LsqFit.LsqFitResult{Vector{Float64}, Vector{Float64}, Matrix{Float64}, Vector{Int64}, Vector{LsqFit.LMState{LsqFit.LevenbergMarquardt}}}([0.3223785611620548, 71.81661101997598, 0.7951033482471638, 0.6412235087505153, 3.512118510328828], [0.3223785611620548, 0.3223785611620548, 0.3223785611620548, -0.6776214388379451, 0.3223785611620548, 0.3223785611620548, 0.3223785611620548, 0.3223785611620548, …	Plot{Plots.GRBackend() n=3}	0.22317996324717593	0.31884494758846044	0.125	0.3125	1234
588	1500	48	0.2498287677664164	0.32378265001007833	0.42638858222350523	0.28334850935399025	0.2858483323568395	49.20250597774191	0.4294818150962265	0.0	0.5705181848902758	LsqFit.LsqFitResult{Vector{Float64}, Vector{Float64}, Matrix{Float64}, Vector{Int64}, Vector{LsqFit.LMState{LsqFit.LevenbergMarquardt}}}([0.3188058156545537, 77.01393269620843, 0.17287214076380605, 0.880137025390212, 0.017758450404158466], [0.3188058156545537, 0.3188058156545537, 0.3188058156545537, -0.6811941843454463, 0.3188058156545537, -0.6811941843454463, -0.6811941843454463, -0.681194184345…	Plot{Plots.GRBackend() n=3}	0.6637988284396519	0.5104338511199638	0.0	0.5	1234
589	1500	48	0.3858222734798884	0.3433660309726302	0.2708116955474813	0.5590661965373611	0.4880581051264328	17.630639065897814	0.5609749609912646	0.0	0.43904683004601325	LsqFit.LsqFitResult{Vector{Float64}, Vector{Float64}, Matrix{Float64}, Vector{Int64}, Vector{LsqFit.LMState{LsqFit.LevenbergMarquardt}}}([0.4239378805124452, 178.93475652902734, 0.5113604359437898, 1.0, 0.009035516316638122], [-0.5760621194875548, 0.4239378805124452, -0.5760621194875548, 0.4239378805124452, -0.5760621194875548, 0.4239378805124452, -0.5760621194875548, -0.5760621194875548, -0.5760…	Plot{Plots.GRBackend() n=3}	0.3139696711544937	0.38128018371502226	0.0	0.25	1234
590	1500	48	0.11752897883341024	0.6621003423892311	0.22037067877735866	0.43367267200838366	0.22002953749176046	15.042241837678482	0.9466323913595207	0.0	0.0779811294783046	LsqFit.LsqFitResult{Vector{Float64}, Vector{Float64}, Matrix{Float64}, Vector{Int64}, Vector{LsqFit.LMState{LsqFit.LevenbergMarquardt}}}([0.49999999999805805, 158.87107107954608, 0.9695192451234276, 0.9544354148602637, 0.35412460400409573], [-0.500000000001942, 0.49999999999805805, -0.500000000001942, 0.49999999999805805, -0.500000000001942, -0.500000000001942, 0.49999999999805805, 0.499999999998…	Plot{Plots.GRBackend() n=3}	0.0229691615245321	0.37499999631868147	-0.125	0.25	1234
591	1500	48	0.4104584405454293	0.278315716176681	0.31122584327788966	0.12633379315812343	0.48059038968845225	12.17783280459469	0.010650092107757247	0.0	0.9375841345245217	LsqFit.LsqFitResult{Vector{Float64}, Vector{Float64}, Matrix{Float64}, Vector{Int64}, Vector{LsqFit.LMState{LsqFit.LevenbergMarquardt}}}([0.6562500000918585, 150.26988860555983, 0.9969310949470352, 0.9945780781224847, 1.0941916465967034], [0.6562500000918585, -0.3437499999081415, -0.3437499999081415, 0.6562500000918585, -0.3437499999081415, -0.3437499999081415, -0.3437499999081415, -0.34374999990…	Plot{Plots.GRBackend() n=3}	0.010405699786790068	0.21874999882785318	-0.0625	0.1875	1234
592	1500	48	0.056182038344221814	0.8815445742266856	0.06227338742909253	0.4794313829523047	0.9745131673239811	13.153219874777323	0.007293484708398523	0.0	0.9435680841454914	LsqFit.LsqFitResult{Vector{Float64}, Vector{Float64}, Matrix{Float64}, Vector{Int64}, Vector{LsqFit.LMState{LsqFit.LevenbergMarquardt}}}([0.3125, 2.3658813928619953, 0.006843333291267403, 1.0, 2.3481811273153856], [0.3125, -0.6875, 0.3125, 0.3125, 0.3125, 0.3125, -0.6875, 0.3125, -0.6875, 0.3125, 0.3125, -0.6875, 0.3125, -0.6875, 0.3125, 0.3125, -6.472600233564663e-13, -6.472600233564663e-13, -6.…	Plot{Plots.GRBackend() n=3}	0.9951005140766652	0.6874999999993527	0.5625	0.6875	1234
593	1500	48	0.5516456636040112	0.29086716700725085	0.15748716938873794	0.8371115625599523	0.017208977628992317	41.54986316789269	0.1479750328976206	0.0	0.8519735892906742	LsqFit.LsqFitResult{Vector{Float64}, Vector{Float64}, Matrix{Float64}, Vector{Int64}, Vector{LsqFit.LMState{LsqFit.LevenbergMarquardt}}}([0.12499999999911408, 27.551766368669274, 0.1615746256780118, 0.7931034482738768, 1.376585237725575], [0.12499999999911404, -0.875000000000886, 0.12499999999911404, 0.12499999999911404, 0.12499999999911404, 0.12499999999911404, 0.12499999999911404, 0.12499999999…	Plot{Plots.GRBackend() n=3}	0.8410022007478273	0.6681034482747628	0.625	0.5	1234
594	1500	48	0.47481416616721117	0.23476986428348764	0.2904159695493012	0.05679060797484503	0.30458847649086995	28.066103753077055	0.9525418293312158	0.0	0.05580446379967062	LsqFit.LsqFitResult{Vector{Float64}, Vector{Float64}, Matrix{Float64}, Vector{Int64}, Vector{LsqFit.LMState{LsqFit.LevenbergMarquardt}}}([0.2654800124839898, 1.5793384482162648e-13, 0.27818365842201587, 0.852859397067844, 1.0363611579362575], [0.2654800124839898, 0.2654800124839898, 0.2654800124839898, 0.2654800124839898, -0.7345199875160102, 0.2654800124839898, 0.2654800124839898, 0.265480012483…	Plot{Plots.GRBackend() n=3}	0.9999999999999223	0.3009992393337465	0.3125	0.1875	1234
595	1500	48	0.3566889883300045	0.3558866655813194	0.287424346088676	0.11697112690881672	0.8032717125317153	8.711773052585315	0.23034634412413135	0.0	0.7553161877752601	LsqFit.LsqFitResult{Vector{Float64}, Vector{Float64}, Matrix{Float64}, Vector{Int64}, Vector{LsqFit.LMState{LsqFit.LevenbergMarquardt}}}([0.7000226400586202, 46.67750104503716, 0.6443267127990259, 0.9395644330170714, 6.2304747454408425], [-0.29997735994137975, -0.29997735994137975, -0.29997735994137975, 0.7000226400586202, -0.29997735994137975, -0.29997735994137975, -0.29997735994137975, 0.700022…	Plot{Plots.GRBackend() n=3}	0.38671781977508224	0.23954179295845113	0.625	0.3125	1234
596	1500	48	0.42639785470684116	0.08555703665781521	0.4880451086353436	0.648184498089865	0.0367919217890571	38.392840112077344	0.1711540960057536	0.0	0.82880945740054	LsqFit.LsqFitResult{Vector{Float64}, Vector{Float64}, Matrix{Float64}, Vector{Int64}, Vector{LsqFit.LMState{LsqFit.LevenbergMarquardt}}}([0.12509456982660797, 0.3388656946905603, 0.9187190050342321, 1.0, 1.9747272600530605], [0.12509456982660794, 0.12509456982660794, 0.12509456982660794, 0.12509456982660794, 0.12509456982660794, 0.12509456982660794, -0.8749054301733921, 0.12509456982660794, 0.125…	Plot{Plots.GRBackend() n=3}	0.8776605855832295	0.6585827572776033	0.3125	0.625	1234
597	1500	48	0.46131228580831046	0.26524558531980635	0.27344212887188313	0.3611431548040398	0.6003665540162306	37.49216957914795	0.6242931504619613	0.0	0.3757068698859613	LsqFit.LsqFitResult{Vector{Float64}, Vector{Float64}, Matrix{Float64}, Vector{Int64}, Vector{LsqFit.LMState{LsqFit.LevenbergMarquardt}}}([0.42307692307354, 173.6911648519834, 0.6641294344724071, 0.8947368421038048, 0.6739330549077411], [0.42307692307354, 0.42307692307354, 0.42307692307354, 0.42307692307354, -0.5769230769264599, -0.5769230769264599, -0.5769230769264599, -0.5769230769264599, -0.576…	Plot{Plots.GRBackend() n=3}	0.333064316409297	0.4716599190302648	0.25	0.375	1234
598	1500	48	0.35428789728259796	0.35930955372228307	0.2864025489951191	0.22395770047280217	0.35424328565316276	15.269598815201501	0.538851673662845	0.0	0.46118810250039866	LsqFit.LsqFitResult{Vector{Float64}, Vector{Float64}, Matrix{Float64}, Vector{Int64}, Vector{LsqFit.LMState{LsqFit.LevenbergMarquardt}}}([0.36842105261920893, 60.78770368730305, 0.23967860029140609, 0.7241379310452407, 1.1015893333994038], [0.36842105261920893, 0.36842105261920893, 0.36842105261920893, 0.36842105261920893, -0.6315789473807911, 0.36842105261920893, 0.36842105261920893, 0.368421052…	Plot{Plots.GRBackend() n=3}	0.7608352514809831	0.3557168784260318	0.375	0.375	1234
599	1500	48	0.5800427189827001	0.024255268013586198	0.39570201300371366	0.37673891371912904	0.9355599086947777	14.98197272927344	0.08801470290964475	0.0	0.8961632365754246	LsqFit.LsqFitResult{Vector{Float64}, Vector{Float64}, Matrix{Float64}, Vector{Int64}, Vector{LsqFit.LMState{LsqFit.LevenbergMarquardt}}}([0.20427673888152909, 2.670929553069664, 1.0, 1.0, 2.930329486676533], [0.20427673888152909, 0.20427673888152909, -0.7957232611184709, 0.20427673888152909, 0.20427673888152909, 0.20427673888152909, 0.20427673888152909, 0.20427673888152909, -0.7957232611184709, 0…	Plot{Plots.GRBackend() n=3}	0.43519212135085183	0.6913366061106057	0.4375	0.8125	1234
600	1500	48	0.3769179640931389	0.23833812544305094	0.38474391046381007	0.9617203839002262	0.7095165256146305	47.19577267974462	0.8348057430640796	0.0	0.16520296744360127	LsqFit.LsqFitResult{Vector{Float64}, Vector{Float64}, Matrix{Float64}, Vector{Int64}, Vector{LsqFit.LMState{LsqFit.LevenbergMarquardt}}}([0.0770439961640423, 15.132534961950476, 0.640730860970012, 1.0, 0.28604527063428886], [0.07704399616404234, 0.07704399616404234, 0.07704399616404234, 0.07704399616404234, 0.07704399616404234, -0.9229560038359577, 0.07704399616404234, 0.07704399616404234, 0.0770…	Plot{Plots.GRBackend() n=3}	0.26554898504338964	0.7886140331040804	0.0625	0.75	1234
601	1500	48	0.03863203603590031	0.2435280882116885	0.7178398757524111	0.7293262536736345	0.5230496560738198	33.523749922244626	0.3371544748478472	0.0	0.6628451570703868	LsqFit.LsqFitResult{Vector{Float64}, Vector{Float64}, Matrix{Float64}, Vector{Int64}, Vector{LsqFit.LMState{LsqFit.LevenbergMarquardt}}}([0.2631578947367895, 46.38929131654649, 0.32142306983890123, 1.0, 8.588573519184397], [-0.7368421052632105, 0.2631578947367895, 0.2631578947367895, 0.2631578947367895, 0.2631578947367895, 0.2631578947367895, 0.2631578947367895, 0.2631578947367895, 0.263157894736…	Plot{Plots.GRBackend() n=3}	0.6964199381005223	0.7368421052632105	0.5	0.6875	1234
602	1500	48	0.13313256918786173	0.43213299251268467	0.43473443829945363	0.7972255905638308	0.32097336442531943	18.854295920392218	0.7299054527093156	0.0	0.270419308860234	LsqFit.LsqFitResult{Vector{Float64}, Vector{Float64}, Matrix{Float64}, Vector{Int64}, Vector{LsqFit.LMState{LsqFit.LevenbergMarquardt}}}([0.19232845867425613, 109.46193742942536, 0.5932600313811871, 0.9087663814348392, 1.5662683191600626], [0.1923284586742562, 0.1923284586742562, 0.1923284586742562, 0.1923284586742562, -0.8076715413257438, 0.1923284586742562, 0.1923284586742562, 0.192328458674256…	Plot{Plots.GRBackend() n=3}	0.4103190628360125	0.716437922760583	-0.1875	0.8125	1234
603	1500	48	0.22259584354257028	0.44575413529134233	0.3316500211660874	0.8762544441401501	0.020936356428471026	25.833545705858796	0.9037755997642711	0.0	0.0993200912823108	LsqFit.LsqFitResult{Vector{Float64}, Vector{Float64}, Matrix{Float64}, Vector{Int64}, Vector{LsqFit.LMState{LsqFit.LevenbergMarquardt}}}([0.03124999998188187, 142.34181836437992, 0.9675719796867341, 0.9140434816609123, 0.3579633020334627], [-0.9687500000181182, 0.031249999981881826, 0.031249999981881826, 0.031249999981881826, 0.031249999981881826, 0.031249999981881826, 0.031249999981881826, 0.031…	Plot{Plots.GRBackend() n=3}	0.024549527202724963	0.7187499878637242	-0.25	0.6875	1234
604	1500	48	0.20191337309909566	0.44573362930079413	0.35235299760011024	0.5293590681506541	0.6283283946737481	7.651911525853028	0.5457544795606268	0.0	0.45623518014326603	LsqFit.LsqFitResult{Vector{Float64}, Vector{Float64}, Matrix{Float64}, Vector{Int64}, Vector{LsqFit.LMState{LsqFit.LevenbergMarquardt}}}([0.42105263157606265, 87.16471395300839, 0.32268743667270633, 0.7999999999968559, 0.7016367207582098], [0.42105263157606265, 0.42105263157606265, 0.42105263157606265, 0.42105263157606265, -0.5789473684239373, -0.5789473684239373, 0.42105263157606265, 0.421052631…	Plot{Plots.GRBackend() n=3}	0.6748453941610764	0.37894736842079324	0.3125	0.4375	1234
605	1500	48	0.05388927102305669	0.41183994663395834	0.534270782342985	0.08579966314596033	0.6143408724250288	6.553620514096636	0.1620717637148088	0.0	0.7932494287867266	LsqFit.LsqFitResult{Vector{Float64}, Vector{Float64}, Matrix{Float64}, Vector{Int64}, Vector{LsqFit.LMState{LsqFit.LevenbergMarquardt}}}([0.8260869565216999, 75.95697663915749, 0.49251160143691564, 1.0, 10.410734429909223], [-0.17391304347830006, 0.8260869565216999, 0.8260869565216999, -0.17391304347830006, -0.17391304347830006, -0.17391304347830006, -0.17391304347830006, -0.17391304347830006, -0…	Plot{Plots.GRBackend() n=3}	0.5256870660749698	0.17391304347830006	0.375	0.1875	1234
606	1500	48	0.3022247753539733	0.5764432375301816	0.1213319871158452	0.362736822281454	0.5169104335505506	41.153160555639055	0.18182695130415483	0.0	0.8181593790899485	LsqFit.LsqFitResult{Vector{Float64}, Vector{Float64}, Matrix{Float64}, Vector{Int64}, Vector{LsqFit.LMState{LsqFit.LevenbergMarquardt}}}([0.42105263159471573, 62.172606205809146, 0.32013731279334845, 0.8965517241245845, 49.52903447471562], [-0.5789473684052843, -0.5789473684052843, 0.42105263159471573, 0.42105263159471573, -0.5789473684052843, 0.42105263159471573, 0.42105263159471573, 0.421052631…	Plot{Plots.GRBackend() n=3}	0.7020061486034626	0.47549909252986877	0.375	0.4375	1234
607	1500	48	0.4862612469048664	0.3201538839118542	0.19358486918327944	0.0048506157449190734	0.7357048420193972	16.574307989365145	0.3709227385423173	0.0	0.6289501799171395	LsqFit.LsqFitResult{Vector{Float64}, Vector{Float64}, Matrix{Float64}, Vector{Int64}, Vector{LsqFit.LMState{LsqFit.LevenbergMarquardt}}}([0.4347826088608125, 142.21707228485437, 0.4158352288621998, 0.8799999992502532, 1.3163701565295496], [0.4347826088608125, 0.4347826088608125, 0.4347826088608125, -0.5652173911391876, -0.5652173911391876, -0.5652173911391876, -0.5652173911391876, 0.4347826088608…	Plot{Plots.GRBackend() n=3}	0.5853815159447422	0.4452173903894407	0.3125	0.4375	1234
608	1500	48	0.7392149676583132	0.14174203732432966	0.1190429950173572	0.3583636046313885	0.3188252251796446	30.30026286774263	0.2851049415690412	0.0	0.7148892138860107	LsqFit.LsqFitResult{Vector{Float64}, Vector{Float64}, Matrix{Float64}, Vector{Int64}, Vector{LsqFit.LMState{LsqFit.LevenbergMarquardt}}}([0.157751726205845, 9.399343215082732, 0.7890796198470108, 0.59998513406978, 776.8371324118051], [0.157751726205845, 0.157751726205845, 0.157751726205845, 0.157751726205845, 0.157751726205845, 0.157751726205845, 0.157751726205845, 0.157751726205845, 0.1577517262…	Plot{Plots.GRBackend() n=3}	0.6311688153707766	0.44223340786393506	0.375	0.3125	1234
609	1500	48	0.4731951368460493	0.2907145555614184	0.23609030759253233	0.5290337380064418	0.2778638357822205	21.581932249312196	0.4937740067439822	0.0	0.5062257361698808	LsqFit.LsqFitResult{Vector{Float64}, Vector{Float64}, Matrix{Float64}, Vector{Int64}, Vector{LsqFit.LMState{LsqFit.LevenbergMarquardt}}}([0.26924278375657323, 101.736077587804, 0.6495984644243372, 0.8181310982801834, 9.042951888448629], [-0.7307572162434267, -0.7307572162434267, 0.2692427837565733, 0.2692427837565733, -0.7307572162434267, 0.2692427837565733, 0.2692427837565733, 0.2692427837565733…	Plot{Plots.GRBackend() n=3}	0.36750337076679884	0.5488883145236101	0.1875	0.4375	1234
610	1500	48	0.3920251079296986	0.2716734757847427	0.3363014162855587	0.8093556704905762	0.3263126879735303	18.56868566323492	0.8030465882418538	0.0	0.19832549942766073	LsqFit.LsqFitResult{Vector{Float64}, Vector{Float64}, Matrix{Float64}, Vector{Int64}, Vector{LsqFit.LMState{LsqFit.LevenbergMarquardt}}}([0.2068965517223929, 119.70578261824662, 0.8251915390802547, 0.6914271194399166, 0.20935750004859674], [0.2068965517223929, 0.2068965517223929, 0.2068965517223929, 0.2068965517223929, -0.7931034482776071, 0.2068965517223929, -0.7931034482776071, 0.20689655172239…	Plot{Plots.GRBackend() n=3}	0.14408217209397212	0.48060344145644057	0.0	0.4375	1234
611	1500	48	0.13689719491635965	0.6510951710981819	0.21200763398545844	0.9570996188213376	0.2903781274401971	13.873567039965629	0.3205274715205859	0.0	0.6786388085597499	LsqFit.LsqFitResult{Vector{Float64}, Vector{Float64}, Matrix{Float64}, Vector{Int64}, Vector{LsqFit.LMState{LsqFit.LevenbergMarquardt}}}([0.15772787465186483, 10.497963584815277, 0.7663330670673011, 0.9199984118125296, 813.2027247829105], [0.15772787465186477, 0.15772787465186477, 0.15772787465186477, 0.15772787465186477, 0.15772787465186477, 0.15772787465186477, -0.8422721253481352, 0.1577278746…	Plot{Plots.GRBackend() n=3}	0.6141215547720833	0.7622705371606648	0.6875	0.8125	1234
[truncated: 884 more rows]
