# Supplementary material for: A New Measure of Mnemonic Discrimination Applicable to Recognition Memory Tests With Continuous Variation in Novel Stimulus Interference
Source: Brain Behav. 2025 Jun 26;15(6):e70303. doi: 10.1002/brb3.70303 (PMC12198479; doi:10.1002/brb3.70303)
Supplement: Supplementary file 2 — Supporting Information [file BRB3-15-e70303-s002.zip › MDI/data/mst_fmri_test_itemID.csv]

Subject	SubTrial	Object	ItemType	LureBin	TestObj.RESP	TestObj.RT	Set	ItemID	NearestStudyItemID	MinDistanceToStudy
1004	1	axe	Foil	3	v	1115	1	66
1004	2	cream pie	Repeated	2	v	1270	1	16
1004	3	paintbrush	Lure	2	b	1088	1	107
1004	4	Map	Repeated	1	n	851	1	168
1004	5	Wheelchair	Repeated	1	b	1106	1	14
1004	6	3d glasses	Lure	1	v	1028	1	79
1004	7	ship in a bottle	Lure	1	v	1141	1	191
1004	8	Trumpet	Lure	2	b	809	1	129
1004	9	Air Pump	Foil	2	v	977	1	187
1004	10	Keyboard	Foil	1	n	1775	1	85
1004	11	Film Reel	Lure	3	v	1403	1	162
1004	12	Computer	Foil	2	n	1214	1	146
1004	13	wifi station	Foil	3	n	1620	1	120
1004	14	race start pedals	Foil	1	n	1432	1	88
1004	15	label maker	Foil	2	n	1365	1	69
1004	16	utensils organizer	Lure	3	b	1018	1	160
1004	17	Binoculars	Lure	3	v	1376	1	175
1004	18	funnel	Foil	3	n	973	1	44
1004	19	Stroller	Repeated	1	v	1356	1	53
1004	20	thimble	Foil	3	b	1230	1	4
1004	21	cereal	Lure	3	v	1337	1	87
1004	22	forklift	Lure	3	b	788	1	92
1004	23	Water Gallon	Foil	2	n	818	1	128
1004	24	Mailbox	Repeated	1	v	1190	1	99
1004	25	records	Lure	3	v	1003	1	102
1004	26	Ruler	Repeated	3	v	987	1	113
1004	27	megaphone	Lure	2	v	977	1	137
1004	28	3 drawer dresser	Foil	3	n	1088	1	78
1004	29	Hockey Stick	Lure	3	b	943	1	24
1004	30	exercise ball chair	Repeated	3	v	1078	1	144
1004	31	Calculator	Lure	3	b	987	1	9
1004	32	stuffed seahorse	Lure	1	v	900	1	56
1004	33	Magnifying Glass	Repeated	2	v	1084	1	51
1004	34	monopoly	Repeated	2	b	610	1	33
1004	35	cinnamon roll	Foil	1	b	1204	1	38
1004	36	Tractor	Foil	1	n	1367	1	104
1004	37	Microphone	Foil	2	n	836	1	134
1004	38	knit hat	Repeated	1	v	1030	1	165
1004	39	pumpkin	Repeated	2	v	1031	1	25
1004	40	graduation cap	Foil	3	n	899	1	47
1004	41	vhs tape	Repeated	1	b	1213	1	15
1004	42	jack in a box	Lure	2	v	1390	1	81
1004	43	Soccer Ball	Repeated	2	v	1136	1	108
1004	44	anchor	Lure	1	b	884	1	174
1004	45	Strawberry	Repeated	1	v	851	1	54
1004	46	diesel truck	Repeated	3	v	1291	1	163
1004	47	mask	Repeated	2	v	762	1	52
1004	48	allen wrench	Lure	1	b	1175	1	11
1004	49	Baseball	Foil	1	n	1554	1	76
1004	50	cake	Repeated	2	v	1211	1	32
1004	51	table top	Lure	1	v	941	1	139
1004	52	Projector	Foil	2	b	1284	1	124
1004	53	press machine	Foil	3	n	981	1	151
1004	54	pumpkin pie	Repeated	3	v	1067	1	35
1004	55	beaker	Foil	2	n	1159	1	73
1004	56	Wheelbarrow	Foil	1	n	859	1	149
1004	57	Staple Remover	Lure	1	b	1148	1	12
1004	58	printer cartridge	Repeated	1	v	1268	1	19
1004	59	Flashlight	Repeated	1	v	1804	1	6
1004	60	lantern	Lure	1	v	1162	1
1004	61	Frame	Foil	1	n	1020	1	156
1004	62	Sewing Machine	Foil	1	b	716	1	140
1004	63	cuticle cutters	Foil	3	n	887	1	61
1004	64	budda fountain	Lure	2	v	1032	1	60
1004	65	bassoon	Lure	3	v	1058	1	89
1004	66	Pillow	Repeated	3	v	872	1	17
1004	67	chalk	Lure	1	v	799	1	119
1004	68	spray bottle	Repeated	1	v	1318	1	100
1004	69	cage	Repeated	3	v	943	1	29
1004	70	Toolbox	Foil	2	n	784	1	68
1004	71	football goal post	Lure	2	b	1273	1	64
1004	72	disco ball	Foil	1	n	1061	1	43
1004	73	Purse	Lure	2	b	1241	1	122
1004	74	computer plugs	Foil	3	n	1059	1	141
1004	75	grater	Repeated	3	v	1519	1	55
1004	76	iphone	Repeated	1	v	1008	1	110
1004	77	cake platter	Foil	3	n	833	1	83
1004	78	Laptop	Foil	2	n	742	1	8
1004	79	sunglasses	Foil	1	n	828	1
1004	80	electric drums	Repeated	3	v	918	1	45
1004	81	Peas	Foil	1	b	1108	1	182
1004	82	light stand	Repeated	2	v	957	1	186
1004	83	lamp	Foil	3	n	695	1	94
1004	84	jeans	Foil	3	n	845	1	97
1004	85	lantern	Repeated	1	b	1167	1
1004	86	Blowdryer	Repeated	3	v	869	1	72
1004	87	Pumpkin	Lure	3	b	1264	1	131
1004	88	Broom	Lure	1	v	1109	1	49
1004	89	arrows	Repeated	2	v	937	1	177
1004	90	Hanger	Repeated	3	v	640	1	180
1004	91	silver bracelets	Foil	2	n	886	1	183
1004	92	Balloons	Lure	3	b	1156	1	70
1004	93	measuring cup	Repeated	3	b	1162	1	67
1004	94	red heart	Lure	2	v	796	1	101
1004	95	suit of armor	Repeated	3	v	1030	1	21
1004	96	rose	Lure	2	v	796	1	148
1004	97	feather	Lure	2	b	959	1	40
1004	98	Oboe	Lure	3	b	941	1	114
1004	99	spatula	Foil	2	n	870	1	127
1004	100	oreos	Lure	1	v	780	1	173
1004	101	Glasses	Foil	2	n	902	1	7
1004	102	triangle	Repeated	2	b	1071	1	132
1004	103	Nails	Repeated	2	v	847	1	46
1004	104	spork	Foil	1	n	757	1	48
1004	105	exercise ropes	Lure	1	b	1082	1	30
1004	106	paperclip	Lure	2	v	993	1	62
1004	107	thermostat	Lure	2	b	949	1	34
1004	108	stick of butter	Repeated	2	b	1088	1	111
1005	1	cinnamon roll	Repeated	1	v	1923
1005	2	football goal post	Foil	2	n	1618
1005	3	Staple Remover	Foil	1		0
1005	4	jeans	Repeated	3	v	1135
1005	5	funnel	Repeated	3	v	1471
1005	6	arrows	Lure	2	v	1241
1005	7	Tractor	Repeated	1	v	860
1005	8	measuring cup	Lure	3	b	1136
1005	9	light stand	Lure	2	b	995
1005	10	Ruler	Lure	3	b	872
1005	11	cake platter	Repeated	3	v	1123
1005	12	paintbrush	Foil	2	n	1328
1005	13	beaker	Repeated	2	v	1410
1005	14	Stroller	Lure	1	v	951
1005	15	suit of armor	Lure	3	b	1394
1005	16	Baseball	Repeated	1	v	1524
1005	17	thimble	Repeated	3	v	1148
1005	18	lantern	Foil	1	n	1001
1005	19	iphone	Lure	1	v	1531
1005	20	Toolbox	Repeated	2	v	944
1005	21	label maker	Repeated	2	v	754
1005	22	Oboe	Foil	3	b	1303
1005	23	silver bracelets	Repeated	2	v	1115
1005	24	Calculator	Foil	3	n	1304
1005	25	Nails	Lure	2	v	1141
1005	26	thermostat	Foil	2	n	1289
1005	27	jack in a box	Foil	2	n	871
1005	28	cereal	Foil	3	n	785
1005	29	Trumpet	Foil	2	n	1029
1005	30	paperclip	Foil	2	n	1138
1005	31	Projector	Repeated	2	b	1404
1005	32	lantern	Lure	1	b	782
1005	33	Binoculars	Foil	3	b	1047
1005	34	Wheelchair	Lure	1	v	1130
1005	35	Laptop	Repeated	2	b	1070
1005	36	3d glasses	Foil	1	v	1418
1005	37	records	Foil	3	n	1389
1005	38	printer cartridge	Lure	1		0
1005	39	graduation cap	Repeated	3	v	1001
1005	40	lamp	Repeated	3	b	887
1005	41	Soccer Ball	Lure	2	v	1237
1005	42	pumpkin pie	Lure	3	b	931
1005	43	mask	Lure	2	b	1115
1005	44	red heart	Foil	2	n	976
1005	45	Frame	Repeated	1	v	945
1005	46	Magnifying Glass	Lure	2	v	825
1005	47	computer plugs	Repeated	3	v	864
1005	48	Wheelbarrow	Repeated	1	v	919
1005	49	sunglasses	Repeated	1	v	888
1005	50	3 drawer dresser	Repeated	3	v	1551
1005	51	vhs tape	Lure	1	v	1305
1005	52	Keyboard	Repeated	1	v	879
1005	53	Hanger	Lure	3	b	1265
1005	54	Broom	Foil	1	v	1359
1005	55	feather	Foil	2	n	949
1005	56	Mailbox	Lure	1	v	986
1005	57	Water Gallon	Repeated	2	v	942
1005	58	cage	Lure	3	v	1489
1005	59	stuffed seahorse	Foil	1	n	857
1005	60	chalk	Foil	1	n	855
1005	61	axe	Repeated	3	v	1176
1005	62	allen wrench	Foil	1	n	876
1005	63	race start pedals	Repeated	1	v	1115
1005	64	Flashlight	Lure	1	v	1343
1005	65	Film Reel	Foil	3	n	1091
1005	66	Peas	Repeated	1	v	908
1005	67	stick of butter	Lure	2	v	1062
1005	68	cuticle cutters	Repeated	3	v	720
1005	69	Strawberry	Lure	1	v	1049
1005	70	Glasses	Repeated	2	v	1184
1005	71	exercise ropes	Foil	1	n	835
1005	72	forklift	Foil	3	b	1479
1005	73	Hockey Stick	Foil	3	n	1391
1005	74	spatula	Repeated	2	v	1861
1005	75	utensils organizer	Foil	3	n	1453
1005	76	budda fountain	Foil	2	n	1250
1005	77	Map	Lure	1	v	1067
1005	78	Microphone	Repeated	2	b	1425
1005	79	rose	Foil	2	n	971
1005	80	pumpkin	Lure	2	v	986
1005	81	Pillow	Lure	3	n	1269
1005	82	Computer	Repeated	2		0
1005	83	cake	Lure	2	v	1713
1005	84	bassoon	Foil	3	b	1232
1005	85	spork	Repeated	1	b	1100
1005	86	spray bottle	Lure	1	v	994
1005	87	Air Pump	Repeated	2	b	1177
1005	88	monopoly	Lure	2	v	1372
1005	89	oreos	Foil	1	n	1031
1005	90	diesel truck	Lure	3	b	1152
1005	91	exercise ball chair	Lure	3	b	1853
1005	92	Pumpkin	Foil	3	b	795
1005	93	Purse	Foil	2	v	1180
1005	94	cream pie	Lure	2	b	1137
1005	95	grater	Lure	3	v	1094
1005	96	anchor	Foil	1	n	798
1005	97	wifi station	Repeated	3	v	1139
1005	98	triangle	Lure	2	b	984
1005	99	Blowdryer	Lure	3	v	1014
1005	100	electric drums	Lure	3	v	1914
1005	101	knit hat	Lure	1	v	903
1005	102	disco ball	Repeated	1	v	1238
1005	103	ship in a bottle	Foil	1	n	1019
1005	104	megaphone	Foil	2	n	862
1005	105	table top	Foil	1	n	764
1005	106	Balloons	Foil	3	n	1464
1005	107	press machine	Repeated	3		0
1005	108	Sewing Machine	Repeated	1	v	1017
1006	1	Nails	Foil	2	n	1512
1006	2	rose	Repeated	2	v	1620
1006	3	Microphone	Lure	2	b	1663
1006	4	lantern	Repeated	1	v	1355
1006	5	chalk	Repeated	1	v	1084
1006	6	iphone	Foil	1	n	959
1006	7	Map	Foil	1	n	1499
1006	8	Glasses	Lure	2	v	1388
1006	9	Laptop	Lure	2	b	1909
1006	10	Wheelbarrow	Lure	1	v	1058
1006	11	cake platter	Lure	3	v	963
1006	12	Pillow	Foil	3	n	797
1006	13	cream pie	Foil	2	b	1232
1006	14	thermostat	Repeated	2	v	1060
1006	15	football goal post	Repeated	2	v	992
1006	16	vhs tape	Foil	1	n	1024
1006	17	megaphone	Repeated	2	v	1078
1006	18	jack in a box	Repeated	2	v	874
1006	19	Hanger	Foil	3	n	1938
1006	20	paintbrush	Repeated	2	v	910
1006	21	Sewing Machine	Lure	1	b	1800
1006	22	Soccer Ball	Foil	2	n	1611
1006	23	cuticle cutters	Lure	3	b	1217
1006	24	ship in a bottle	Repeated	1	v	1107
1006	25	lantern	Foil	1	n	910
1006	26	electric drums	Foil	3	n	764
1006	27	monopoly	Foil	2	n	697
1006	28	Film Reel	Repeated	3	v	1073
1006	29	bassoon	Repeated	3	v	1066
1006	30	table top	Repeated	1	v	893
1006	31	knit hat	Foil	1	n	1215
1006	32	Baseball	Lure	1	b	1571
1006	33	records	Repeated	3	v	1678
1006	34	jeans	Lure	3	b	1216
1006	35	Purse	Repeated	2	v	995
1006	36	exercise ball chair	Foil	3	n	1544
1006	37	cake	Foil	2	n	1362
1006	38	Wheelchair	Foil	1	n	1129
1006	39	lamp	Lure	3	b	763
1006	40	Magnifying Glass	Foil	2	n	1021
1006	41	Calculator	Repeated	3	b	881
1006	42	cage	Foil	3	n	1238
1006	43	exercise ropes	Repeated	1	v	1602
1006	44	mask	Foil	2	n	763
1006	45	label maker	Lure	2	v	997
1006	46	funnel	Lure	3	b	1077
1006	47	cinnamon roll	Lure	1	v	1270
1006	48	forklift	Repeated	3	v	923
1006	49	arrows	Foil	2	n	962
1006	50	cereal	Repeated	3	v	1258
1006	51	utensils organizer	Repeated	3	v	998
1006	52	pumpkin pie	Foil	3	b	1720
1006	53	wifi station	Lure	3	v	1631
1006	54	Balloons	Repeated	3	v	1087
1006	55	Air Pump	Lure	2	v	1586
1006	56	Broom	Repeated	1	v	880
1006	57	Mailbox	Foil	1	v	1621
1006	58	thimble	Lure	3	b	1191
1006	59	Hockey Stick	Repeated	3	b	964
1006	60	paperclip	Repeated	2	v	1040
1006	61	oreos	Repeated	1	v	902
1006	62	red heart	Repeated	2	v	1889
1006	63	Peas	Lure	1	v	1421
1006	64	Oboe	Repeated	3	v	1374
1006	65	Keyboard	Lure	1	v	1608
1006	66	Flashlight	Foil	1	n	1507
1006	67	Ruler	Foil	3	n	845
1006	68	Tractor	Lure	1	v	1542
1006	69	stick of butter	Foil	2	n	896
1006	70	grater	Foil	3	b	1299
1006	71	computer plugs	Lure	3	b	971
1006	72	diesel truck	Foil	3		0
1006	73	Stroller	Foil	1	n	994
1006	74	beaker	Lure	2	b	798
1006	75	Pumpkin	Repeated	3	v	1064
1006	76	Toolbox	Lure	2	b	1295
1006	77	budda fountain	Repeated	2	v	1682
1006	78	graduation cap	Lure	3	b	1042
1006	79	Blowdryer	Foil	3	n	866
1006	80	suit of armor	Foil	3	n	871
1006	81	allen wrench	Repeated	1	v	1532
1006	82	feather	Repeated	2	v	1085
1006	83	printer cartridge	Foil	1	n	839
1006	84	Staple Remover	Repeated	1	v	898
1006	85	race start pedals	Lure	1	v	1147
1006	86	sunglasses	Lure	1	b	1160
1006	87	spork	Lure	1	v	1380
1006	88	spatula	Lure	2		0
1006	89	Strawberry	Foil	1	n	761
1006	90	stuffed seahorse	Repeated	1	v	1000
1006	91	disco ball	Lure	1	v	916
1006	92	Frame	Lure	1	b	831
1006	93	Binoculars	Repeated	3	n	1041
1006	94	3 drawer dresser	Lure	3	b	1188
1006	95	spray bottle	Foil	1	n	886
1006	96	Water Gallon	Lure	2	b	910
1006	97	silver bracelets	Lure	2	b	656
1006	98	triangle	Foil	2	n	719
1006	99	axe	Lure	3	v	1081
1006	100	anchor	Repeated	1	v	844
1006	101	measuring cup	Foil	3	n	1041
1006	102	Trumpet	Repeated	2	v	1419
1006	103	3d glasses	Repeated	1	v	994
1006	104	Computer	Lure	2	v	1577
1006	105	Projector	Lure	2	b	1230
1006	106	pumpkin	Foil	2	n	1067
1006	107	light stand	Foil	2	n	1148
1006	108	press machine	Lure	3	n	777
1007	1	disco ball	Foil	1	v	1400
1007	2	Toolbox	Foil	2	n	1351
1007	3	cake	Repeated	2	v	1090
1007	4	wifi station	Foil	3	n	1779
1007	5	Staple Remover	Lure	1	v	1081
1007	6	monopoly	Repeated	2	v	993
1007	7	spray bottle	Repeated	1	v	799
1007	8	cinnamon roll	Foil	1	n	940
1007	9	iphone	Repeated	1	v	1065
1007	10	Blowdryer	Repeated	3	v	889
1007	11	oreos	Lure	1	v	666
1007	12	utensils organizer	Lure	3	b	819
1007	13	stick of butter	Repeated	2	v	860
1007	14	funnel	Foil	3	v	828
1007	15	exercise ball chair	Repeated	3	v	1211
1007	16	records	Lure	3	v	1259
1007	17	table top	Lure	1	v	827
1007	18	spork	Foil	1	n	787
1007	19	paintbrush	Lure	2	b	1647
1007	20	triangle	Repeated	2	v	1314
1007	21	Balloons	Lure	3	b	1011
1007	22	cake platter	Foil	3	n	1101
1007	23	Microphone	Foil	2	b	1165
1007	24	grater	Repeated	3	v	877
1007	25	diesel truck	Repeated	3	v	1633
1007	26	knit hat	Repeated	1	v	826
1007	27	Stroller	Repeated	1	v	921
1007	28	Tractor	Foil	1	n	896
1007	29	red heart	Lure	2	b	1639
1007	30	Keyboard	Foil	1	n	1296
1007	31	stuffed seahorse	Lure	1	v	915
1007	32	measuring cup	Repeated	3	v	672
1007	33	Purse	Lure	2	b	1167
1007	34	Calculator	Lure	3	v	1343
1007	35	Film Reel	Lure	3	b	1354
1007	36	Laptop	Foil	2	n	823
1007	37	press machine	Foil	3	n	1656
1007	38	football goal post	Lure	2	v	1829
1007	39	Hanger	Repeated	3	v	702
1007	40	forklift	Lure	3	b	1569
1007	41	Frame	Foil	1	n	1437
1007	42	jeans	Foil	3	n	1056
1007	43	thimble	Foil	3	n	969
1007	44	budda fountain	Lure	2	b	1395
1007	45	Ruler	Repeated	3	v	934
1007	46	label maker	Foil	2	n	841
1007	47	Soccer Ball	Repeated	2	v	931
1007	48	lamp	Foil	3	v	1365
1007	49	thermostat	Lure	2	v	971
1007	50	arrows	Repeated	2	n	1176
1007	51	anchor	Lure	1	b	1440
1007	52	axe	Foil	3	n	1697
1007	53	beaker	Foil	2	n	1105
1007	54	suit of armor	Repeated	3	v	1218
1007	55	vhs tape	Repeated	1	b	1270
1007	56	pumpkin pie	Repeated	3	v	1096
1007	57	Pillow	Repeated	3	v	830
1007	58	Baseball	Foil	1	n	1185
1007	59	jack in a box	Lure	2	v	1335
1007	60	Strawberry	Repeated	1	v	1078
1007	61	Computer	Foil	2	n	864
1007	62	pumpkin	Repeated	2	v	1029
1007	63	mask	Repeated	2	v	894
1007	64	Map	Repeated	1	v	886
1007	65	race start pedals	Foil	1	n	878
1007	66	cage	Repeated	3	v	1317
1007	67	Broom	Lure	1	v	1042
1007	68	ship in a bottle	Lure	1	b	984
1007	69	3d glasses	Lure	1	b	984
1007	70	feather	Lure	2	b	1013
1007	71	Wheelbarrow	Foil	1	n	970
1007	72	allen wrench	Lure	1	v	1088
1007	73	Trumpet	Lure	2	b	1526
1007	74	Oboe	Lure	3	b	1731
1007	75	Projector	Foil	2	n	918
1007	76	Flashlight	Repeated	1	v	856
1007	77	lantern	Lure	1	b	1256
1007	78	printer cartridge	Repeated	1	n	1225
1007	79	computer plugs	Foil	3	n	1260
1007	80	Sewing Machine	Foil	1	n	968
1007	81	Wheelchair	Repeated	1	v	800
1007	82	Pumpkin	Lure	3	b	1277
1007	83	Peas	Foil	1	n	1126
1007	84	Hockey Stick	Lure	3	b	1285
1007	85	paperclip	Lure	2	b	894
1007	86	Water Gallon	Foil	2	n	964
1007	87	cuticle cutters	Foil	3	n	747
1007	88	silver bracelets	Foil	2	v	1097
1007	89	cream pie	Repeated	2	v	694
1007	90	lantern	Repeated	1	v	1197
1007	91	Glasses	Foil	2	n	1265
1007	92	Nails	Repeated	2	v	1204
1007	93	Mailbox	Repeated	1	v	1288
1007	94	electric drums	Repeated	3	v	768
1007	95	bassoon	Lure	3	v	828
1007	96	chalk	Lure	1	v	1707
1007	97	Binoculars	Lure	3	b	1060
1007	98	exercise ropes	Lure	1	v	1146
1007	99	Air Pump	Foil	2	n	1146
1007	100	megaphone	Lure	2	v	1094
1007	101	graduation cap	Foil	3	n	1644
1007	102	rose	Lure	2	b	993
1007	103	spatula	Foil	2	n	1241
1007	104	3 drawer dresser	Foil	3	n	1118
1007	105	light stand	Repeated	2	v	1016
1007	106	cereal	Lure	3	b	1314
1007	107	Magnifying Glass	Repeated	2		0
1007	108	sunglasses	Foil	1	n	898
1008	1	disco ball	Repeated	1	v	1228
1008	2	Balloons	Foil	3	b	793
1008	3	Air Pump	Repeated	2	v	1211
1008	4	Projector	Repeated	2	v	1038
1008	5	cinnamon roll	Repeated	1	v	832
1008	6	wifi station	Repeated	3	v	748
1008	7	race start pedals	Repeated	1	v	795
1008	8	Wheelbarrow	Repeated	1	v	986
1008	9	Calculator	Foil	3	n	714
1008	10	beaker	Repeated	2	v	950
1008	11	cereal	Foil	3	n	1431
1008	12	chalk	Foil	1	n	1094
1008	13	allen wrench	Foil	1	b	1401
1008	14	Peas	Repeated	1	v	962
1008	15	monopoly	Lure	2	v	1203
1008	16	bassoon	Foil	3	n	1941
1008	17	Soccer Ball	Lure	2	v	1080
1008	18	Nails	Lure	2	v	1126
1008	19	lantern	Foil	1		0
1008	20	Water Gallon	Repeated	2	v	779
1008	21	forklift	Foil	3	b	1336
1008	22	ship in a bottle	Foil	1	v	1210
1008	23	table top	Foil	1	n	1005
1008	24	silver bracelets	Repeated	2	v	1104
1008	25	diesel truck	Lure	3	b	1030
1008	26	Baseball	Repeated	1	v	958
1008	27	light stand	Lure	2	b	883
1008	28	Sewing Machine	Repeated	1		0
1008	29	exercise ropes	Foil	1	n	797
1008	30	Ruler	Lure	3	b	1123
1008	31	stick of butter	Lure	2		0
1008	32	suit of armor	Lure	3	v	1239
1008	33	anchor	Foil	1	n	1160
1008	34	lantern	Lure	1	b	995
1008	35	megaphone	Foil	2	n	1108
1008	36	3d glasses	Foil	1		0
1008	37	Map	Lure	1	v	1035
1008	38	cage	Lure	3	b	818
1008	39	iphone	Lure	1	v	1087
1008	40	Computer	Repeated	2	v	911
1008	41	cake platter	Repeated	3	v	648
1008	42	Hockey Stick	Foil	3		0
1008	43	pumpkin pie	Lure	3	v	672
1008	44	Pumpkin	Foil	3	b	1144
1008	45	graduation cap	Repeated	3	v	881
1008	46	Magnifying Glass	Lure	2	b	942
1008	47	Trumpet	Foil	2	b	994
1008	48	arrows	Lure	2	v	1016
1008	49	Staple Remover	Foil	1	n	654
1008	50	paperclip	Foil	2	n	1131
1008	51	Flashlight	Lure	1	v	1490
1008	52	thimble	Repeated	3	v	817
1008	53	printer cartridge	Lure	1	b	1370
1008	54	label maker	Repeated	2	v	1092
1008	55	computer plugs	Repeated	3	v	820
1008	56	Stroller	Lure	1	v	896
1008	57	Binoculars	Foil	3	b	845
1008	58	Tractor	Repeated	1	b	1943
1008	59	jeans	Repeated	3	v	1682
1008	60	red heart	Foil	2	n	1043
1008	61	Frame	Repeated	1	v	769
1008	62	press machine	Repeated	3	v	705
1008	63	jack in a box	Foil	2	n	768
1008	64	Hanger	Lure	3	v	801
1008	65	3 drawer dresser	Repeated	3	b	1084
1008	66	Strawberry	Lure	1	v	705
1008	67	budda fountain	Foil	2	n	850
1008	68	Purse	Foil	2	n	612
1008	69	Laptop	Repeated	2	b	1150
1008	70	utensils organizer	Foil	3	n	1198
1008	71	Mailbox	Lure	1	v	789
1008	72	Blowdryer	Lure	3	b	916
1008	73	cuticle cutters	Repeated	3	v	834
1008	74	pumpkin	Lure	2	v	973
1008	75	lamp	Repeated	3	b	1180
1008	76	cream pie	Lure	2	b	1046
1008	77	stuffed seahorse	Foil	1	n	680
1008	78	oreos	Foil	1	n	1159
1008	79	exercise ball chair	Lure	3	b	1143
1008	80	electric drums	Lure	3	v	1319
1008	81	football goal post	Foil	2	n	1209
1008	82	records	Foil	3	n	1230
1008	83	rose	Foil	2	n	741
1008	84	Oboe	Foil	3	b	809
1008	85	Glasses	Repeated	2	v	981
1008	86	Toolbox	Repeated	2	b	1411
1008	87	Keyboard	Repeated	1	v	1676
1008	88	measuring cup	Lure	3		0
1008	89	feather	Foil	2	n	1079
1008	90	axe	Repeated	3	v	1085
1008	91	sunglasses	Repeated	1	v	913
1008	92	vhs tape	Lure	1	v	1234
1008	93	Broom	Foil	1	n	1418
1008	94	spray bottle	Lure	1	b	1060
1008	95	knit hat	Lure	1	v	1167
1008	96	thermostat	Foil	2	n	1762
1008	97	spatula	Repeated	2	b	1038
1008	98	grater	Lure	3	v	777
1008	99	Wheelchair	Lure	1	v	1351
1008	100	spork	Repeated	1	b	655
1008	101	triangle	Lure	2	b	1074
1008	102	Pillow	Lure	3	n	959
1008	103	mask	Lure	2	v	1068
1008	104	cake	Lure	2	b	1102
1008	105	Film Reel	Foil	3	n	1402
1008	106	Microphone	Repeated	2	b	674
1008	107	funnel	Repeated	3	v	890
1008	108	paintbrush	Foil	2	n	1170
1009	1	arrows	Foil	2		0
1009	2	Computer	Lure	2	v	1037
1009	3	cereal	Repeated	3	v	899
1009	4	football goal post	Repeated	2	v	984
1009	5	label maker	Lure	2	v	1038
1009	6	cake	Foil	2	b	1425
1009	7	Air Pump	Lure	2	n	1653
1009	8	Mailbox	Foil	1	n	920
1009	9	Binoculars	Repeated	3	v	720
1009	10	Wheelchair	Foil	1	n	1439
1009	11	forklift	Repeated	3	v	996
1009	12	Magnifying Glass	Foil	2	b	1156
1009	13	Frame	Lure	1	v	976
1009	14	monopoly	Foil	2	n	1136
1009	15	Water Gallon	Lure	2	v	857
1009	16	measuring cup	Foil	3	b	934
1009	17	cream pie	Foil	2	n	1094
1009	18	thermostat	Repeated	2	v	760
1009	19	printer cartridge	Foil	1	b	1431
1009	20	Calculator	Repeated	3	v	605
1009	21	spork	Lure	1	b	1227
1009	22	triangle	Foil	2	n	1123
1009	23	Film Reel	Repeated	3	v	675
1009	24	Blowdryer	Foil	3	n	1010
1009	25	rose	Repeated	2	v	733
1009	26	disco ball	Lure	1	v	727
1009	27	Nails	Foil	2	b	845
1009	28	Projector	Lure	2	n	1141
1009	29	red heart	Repeated	2	v	706
1009	30	graduation cap	Lure	3	v	735
1009	31	pumpkin	Foil	2	b	1110
1009	32	jack in a box	Repeated	2	v	717
1009	33	race start pedals	Lure	1	b	1285
1009	34	lantern	Foil	1	n	1045
1009	35	cinnamon roll	Lure	1	v	666
1009	36	iphone	Foil	1	n	1518
1009	37	Laptop	Lure	2	v	617
1009	38	Pillow	Foil	3	b	907
1009	39	sunglasses	Lure	1	v	654
1009	40	utensils organizer	Repeated	3	v	718
1009	41	megaphone	Repeated	2	v	801
1009	42	stuffed seahorse	Repeated	1	v	661
1009	43	Baseball	Lure	1	b	1214
1009	44	thimble	Lure	3	v	1035
1009	45	electric drums	Foil	3	b	978
1009	46	Peas	Lure	1	v	885
1009	47	feather	Repeated	2	v	793
1009	48	Trumpet	Repeated	2	v	934
1009	49	jeans	Lure	3	v	764
1009	50	cake platter	Lure	3	v	1003
1009	51	Broom	Repeated	1	v	784
1009	52	funnel	Lure	3	n	985
1009	53	Tractor	Lure	1	v	789
1009	54	Glasses	Lure	2	n	1149
1009	55	computer plugs	Lure	3	b	1023
1009	56	Oboe	Repeated	3	b	1002
1009	57	exercise ropes	Repeated	1	v	761
1009	58	Map	Foil	1	b	1492
1009	59	Pumpkin	Repeated	3	v	904
1009	60	Sewing Machine	Lure	1	n	1291
1009	61	Wheelbarrow	Lure	1	v	866
1009	62	grater	Foil	3	n	1124
1009	63	oreos	Repeated	1	v	667
1009	64	light stand	Foil	2	n	1162
1009	65	Flashlight	Foil	1	n	1086
1009	66	ship in a bottle	Repeated	1	v	864
1009	67	paperclip	Repeated	2	v	636
1009	68	records	Repeated	3	v	651
1009	69	spatula	Lure	2	v	776
1009	70	lamp	Lure	3	v	760
1009	71	3d glasses	Repeated	1	v	622
1009	72	spray bottle	Foil	1	n	896
1009	73	Strawberry	Foil	1	n	1206
1009	74	allen wrench	Repeated	1	v	1057
1009	75	wifi station	Lure	3	b	1200
1009	76	beaker	Lure	2	b	921
1009	77	stick of butter	Foil	2	n	881
1009	78	cage	Foil	3	n	1532
1009	79	Ruler	Foil	3	b	1099
1009	80	press machine	Lure	3	b	1601
1009	81	table top	Repeated	1	v	661
1009	82	lantern	Repeated	1	v	655
1009	83	Microphone	Lure	2	v	747
1009	84	suit of armor	Foil	3	n	806
1009	85	anchor	Repeated	1	v	641
1009	86	budda fountain	Repeated	2	v	909
1009	87	Balloons	Repeated	3	v	695
1009	88	Stroller	Foil	1	n	739
1009	89	mask	Foil	2	n	1261
1009	90	Hockey Stick	Repeated	3	v	747
1009	91	Keyboard	Lure	1	b	922
1009	92	axe	Lure	3	v	792
1009	93	Staple Remover	Repeated	1	v	638
1009	94	bassoon	Repeated	3	b	1186
1009	95	vhs tape	Foil	1	n	857
1009	96	diesel truck	Foil	3	n	669
1009	97	Soccer Ball	Foil	2	n	1116
1009	98	Purse	Repeated	2	v	780
1009	99	knit hat	Foil	1	n	865
1009	100	Hanger	Foil	3	n	906
1009	101	chalk	Repeated	1	v	744
1009	102	pumpkin pie	Foil	3	b	1494
1009	103	Toolbox	Lure	2	v	1219
1009	104	3 drawer dresser	Lure	3	b	1125
1009	105	cuticle cutters	Lure	3	b	1527
1009	106	exercise ball chair	Foil	3	n	781
1009	107	silver bracelets	Lure	2	b	1428
1009	108	paintbrush	Repeated	2	v	952
1010	1	Oboe	Lure	3	v	1283
1010	2	cinnamon roll	Foil	1	b	1208
1010	3	Calculator	Lure	3	b	1449
1010	4	bassoon	Lure	3	b	1133
1010	5	Toolbox	Foil	2	n	1254
1010	6	printer cartridge	Repeated	1	v	1127
1010	7	Purse	Lure	2	v	754
1010	8	football goal post	Lure	2	v	749
1010	9	computer plugs	Foil	3	n	1174
1010	10	Tractor	Foil	1	b	982
1010	11	Blowdryer	Repeated	3	v	886
1010	12	pumpkin	Repeated	2	n	1185
1010	13	lantern	Lure	1	v	1210
1010	14	suit of armor	Repeated	3	v	788
1010	15	ship in a bottle	Lure	1	v	731
1010	16	paperclip	Lure	2	v	1310
1010	17	budda fountain	Lure	2	v	963
1010	18	Hockey Stick	Lure	3	v	1427
1010	19	Staple Remover	Lure	1	v	810
1010	20	cake	Repeated	2	v	736
1010	21	sunglasses	Foil	1	n	1428
1010	22	allen wrench	Lure	1	b	1396
1010	23	cuticle cutters	Foil	3	b	1735
1010	24	lamp	Foil	3	b	1082
1010	25	race start pedals	Foil	1	n	1040
1010	26	Ruler	Repeated	3	v	1762
1010	27	triangle	Repeated	2	v	1012
1010	28	silver bracelets	Foil	2	n	1250
1010	29	Keyboard	Foil	1	b	1706
1010	30	Wheelchair	Repeated	1	v	1203
1010	31	label maker	Foil	2	n	1344
1010	32	Water Gallon	Foil	2	n	903
1010	33	paintbrush	Lure	2	b	1175
1010	34	pumpkin pie	Repeated	3	v	878
1010	35	exercise ball chair	Repeated	3	v	1083
1010	36	wifi station	Foil	3	n	1278
1010	37	Map	Repeated	1	v	1076
1010	38	diesel truck	Repeated	3	v	1403
1010	39	rose	Lure	2	v	696
1010	40	beaker	Foil	2	b	793
1010	41	Baseball	Foil	1	b	1105
1010	42	press machine	Foil	3	n	1284
1010	43	monopoly	Repeated	2	v	966
1010	44	measuring cup	Repeated	3	v	945
1010	45	arrows	Repeated	2	v	1097
1010	46	jeans	Foil	3	n	1412
1010	47	jack in a box	Lure	2	v	909
1010	48	Peas	Foil	1	n	1901
1010	49	Balloons	Lure	3	b	1820
1010	50	Stroller	Repeated	1	v	1978
1010	51	red heart	Lure	2	v	803
1010	52	cage	Repeated	3	v	667
1010	53	electric drums	Repeated	3	v	932
1010	54	stuffed seahorse	Lure	1	v	1082
1010	55	3d glasses	Lure	1	v	832
1010	56	thimble	Foil	3	b	1000
1010	57	forklift	Lure	3	v	1089
1010	58	Wheelbarrow	Foil	1	v	1369
1010	59	lantern	Repeated	1	v	865
1010	60	vhs tape	Repeated	1	v	845
1010	61	Projector	Foil	2	b	1138
1010	62	anchor	Lure	1	v	913
1010	63	Air Pump	Foil	2	n	1085
1010	64	Hanger	Repeated	3	v	1132
1010	65	Frame	Foil	1	n	1025
1010	66	spork	Foil	1	n	1083
1010	67	megaphone	Lure	2	v	981
1010	68	feather	Lure	2	v	1571
1010	69	records	Lure	3	v	1551
1010	70	Magnifying Glass	Repeated	2	v	750
1010	71	grater	Repeated	3	v	738
1010	72	cake platter	Foil	3	b	994
1010	73	utensils organizer	Lure	3	v	995
1010	74	Pillow	Repeated	3	b	1801
1010	75	cream pie	Repeated	2	v	1314
1010	76	chalk	Lure	1	v	1101
1010	77	Strawberry	Repeated	1	v	1076
1010	78	mask	Repeated	2	v	757
1010	79	spatula	Foil	2	b	964
1010	80	stick of butter	Repeated	2	v	780
1010	81	Trumpet	Lure	2	v	1101
1010	82	cereal	Lure	3	v	695
1010	83	light stand	Repeated	2	v	758
1010	84	axe	Foil	3	n	1747
1010	85	Computer	Foil	2	b	1261
1010	86	graduation cap	Foil	3	v	1428
1010	87	table top	Lure	1	v	854
1010	88	Laptop	Foil	2	b	1201
1010	89	spray bottle	Repeated	1	v	918
1010	90	Pumpkin	Lure	3	v	1042
1010	91	Nails	Repeated	2	v	1383
1010	92	knit hat	Repeated	1	v	670
1010	93	Broom	Lure	1	v	644
1010	94	disco ball	Foil	1	b	1256
1010	95	Flashlight	Repeated	1	v	1570
1010	96	exercise ropes	Lure	1	v	966
1010	97	thermostat	Lure	2	v	620
1010	98	Microphone	Foil	2	n	1161
1010	99	Binoculars	Lure	3	b	1154
1010	100	funnel	Foil	3	v	1285
1010	101	Glasses	Foil	2	n	1287
1010	102	Soccer Ball	Repeated	2	v	830
1010	103	Sewing Machine	Foil	1	n	1123
1010	104	oreos	Lure	1	v	950
1010	105	3 drawer dresser	Foil	3		0
1010	106	Film Reel	Lure	3	b	1630
1010	107	iphone	Repeated	1	v	1020
1010	108	Mailbox	Repeated	1	v	881
1012	1	feather	Repeated	2	v	1912
1012	2	axe	Lure	3	v	948
1012	3	vhs tape	Foil	1	b	1410
1012	4	Frame	Lure	1	v	1602
1012	5	grater	Foil	3	n	896
1012	6	Nails	Foil	2	b	1537
1012	7	knit hat	Foil	1	b	1798
1012	8	exercise ropes	Repeated	1	v	1367
1012	9	press machine	Lure	3	v	1280
1012	10	Blowdryer	Foil	3	n	1415
1012	11	Film Reel	Repeated	3	v	1429
1012	12	Calculator	Repeated	3	v	1375
1012	13	Oboe	Repeated	3	b	967
1012	14	spatula	Lure	2	b	1026
1012	15	beaker	Lure	2	b	905
1012	16	Ruler	Foil	3	n	1571
1012	17	exercise ball chair	Foil	3		0
1012	18	Binoculars	Repeated	3	v	1026
1012	19	disco ball	Lure	1	v	1095
1012	20	pumpkin	Foil	2	b	1015
1012	21	stuffed seahorse	Repeated	1	v	1004
1012	22	graduation cap	Lure	3	v	1042
1012	23	Tractor	Lure	1		0
1012	24	Pumpkin	Repeated	3	v	1254
1012	25	Map	Foil	1	b	1489
1012	26	ship in a bottle	Repeated	1	b	871
1012	27	race start pedals	Lure	1	v	1231
1012	28	spork	Lure	1	v	761
1012	29	lamp	Lure	3	b	1291
1012	30	Hockey Stick	Repeated	3	v	999
1012	31	Baseball	Lure	1	b	1175
1012	32	paperclip	Repeated	2	v	972
1012	33	records	Repeated	3	v	1309
1012	34	cinnamon roll	Lure	1	v	1156
1012	35	Laptop	Lure	2	v	777
1012	36	Balloons	Repeated	3	v	779
1012	37	label maker	Lure	2	v	869
1012	38	Toolbox	Lure	2	v	1207
1012	39	Microphone	Lure	2	b	1021
1012	40	oreos	Repeated	1	v	1016
1012	41	cage	Foil	3	n	694
1012	42	thimble	Lure	3	b	1140
1012	43	Staple Remover	Repeated	1	v	885
1012	44	measuring cup	Foil	3	v	1621
1012	45	iphone	Foil	1	n	1794
1012	46	Projector	Lure	2	b	1301
1012	47	thermostat	Repeated	2	v	913
1012	48	mask	Foil	2	b	1548
1012	49	lantern	Repeated	1	v	952
1012	50	Peas	Lure	1	v	1379
1012	51	red heart	Repeated	2	v	716
1012	52	Trumpet	Repeated	2	v	817
1012	53	3d glasses	Repeated	1	v	638
1012	54	triangle	Foil	2	v	885
1012	55	Glasses	Lure	2	b	1201
1012	56	printer cartridge	Foil	1	n	1327
1012	57	football goal post	Repeated	2	v	1202
1012	58	monopoly	Foil	2	v	740
1012	59	bassoon	Repeated	3	b	1491
1012	60	Wheelbarrow	Lure	1	v	1299
1012	61	funnel	Lure	3	b	1061
1012	62	Mailbox	Foil	1	n	1350
1012	63	table top	Repeated	1	v	1708
1012	64	megaphone	Repeated	2	v	1199
1012	65	rose	Repeated	2	n	1806
1012	66	cream pie	Foil	2	v	1524
1012	67	Stroller	Foil	1	n	1703
1012	68	cuticle cutters	Lure	3	v	1227
1012	69	3 drawer dresser	Lure	3	b	1622
1012	70	Purse	Repeated	2	n	1150
1012	71	Keyboard	Lure	1	v	922
1012	72	Strawberry	Foil	1	n	678
1012	73	allen wrench	Repeated	1	v	1961
1012	74	light stand	Foil	2	n	1236
1012	75	diesel truck	Foil	3	n	1345
1012	76	jeans	Lure	3		0
1012	77	Soccer Ball	Foil	2	n	1322
1012	78	suit of armor	Foil	3	v	1051
1012	79	Pillow	Foil	3		0
1012	80	Hanger	Foil	3	v	704
1012	81	Flashlight	Foil	1	n	1269
1012	82	Magnifying Glass	Foil	2	b	945
1012	83	stick of butter	Foil	2	n	1222
1012	84	lantern	Foil	1	n	729
1012	85	computer plugs	Lure	3	n	587
1012	86	Computer	Lure	2	v	846
1012	87	cake	Foil	2	b	1245
1012	88	arrows	Foil	2	n	1164
1012	89	wifi station	Lure	3	v	960
1012	90	Sewing Machine	Lure	1	v	764
1012	91	electric drums	Foil	3	v	1188
1012	92	paintbrush	Repeated	2	v	778
1012	93	spray bottle	Foil	1	n	1020
1012	94	anchor	Repeated	1	v	950
1012	95	cake platter	Lure	3	v	747
1012	96	Broom	Repeated	1	v	1669
1012	97	Water Gallon	Lure	2	v	1132
1012	98	jack in a box	Repeated	2	b	1681
1012	99	chalk	Repeated	1	v	1109
1012	100	forklift	Repeated	3	v	1135
1012	101	pumpkin pie	Foil	3	b	1055
1012	102	silver bracelets	Lure	2	v	1201
1012	103	Air Pump	Lure	2	b	1481
1012	104	cereal	Repeated	3	v	1119
1012	105	sunglasses	Lure	1	b	1109
1012	106	utensils organizer	Repeated	3	v	915
1012	107	Wheelchair	Foil	1	v	1442
1012	108	budda fountain	Repeated	2	v	1428
1013	1	cream pie	Repeated	2	n	1642
1013	2	ship in a bottle	Lure	1	n	1314
1013	3	spatula	Foil	2	n	1201
1013	4	Magnifying Glass	Repeated	2	v	625
1013	5	stick of butter	Repeated	2	v	626
1013	6	Staple Remover	Lure	1	v	632
1013	7	Flashlight	Repeated	1	v	697
1013	8	Toolbox	Foil	2	b	840
1013	9	red heart	Lure	2	v	1591
1013	10	Glasses	Foil	2	n	1253
1013	11	mask	Repeated	2	v	1177
1013	12	Frame	Foil	1	n	1164
1013	13	Hanger	Repeated	3		0
1013	14	press machine	Foil	3	n	1255
1013	15	sunglasses	Foil	1	n	909
1013	16	knit hat	Repeated	1	v	1122
1013	17	pumpkin pie	Repeated	3	v	1067
1013	18	measuring cup	Repeated	3	v	841
1013	19	forklift	Lure	3	b	1216
1013	20	jack in a box	Lure	2	v	976
1013	21	Purse	Lure	2	b	1289
1013	22	cake platter	Foil	3	n	960
1013	23	utensils organizer	Lure	3	b	1176
1013	24	label maker	Foil	2	n	1063
1013	25	cereal	Lure	3	b	1145
1013	26	pumpkin	Repeated	2	v	1127
1013	27	spray bottle	Repeated	1	v	799
1013	28	Wheelchair	Repeated	1	v	1114
1013	29	chalk	Lure	1	v	1233
1013	30	Ruler	Repeated	3	b	1041
1013	31	axe	Foil	3	n	920
1013	32	disco ball	Foil	1	n	865
1013	33	Peas	Foil	1	n	928
1013	34	light stand	Repeated	2	v	1045
1013	35	Mailbox	Repeated	1	v	933
1013	36	Film Reel	Lure	3	b	1642
1013	37	exercise ball chair	Repeated	3	v	981
1013	38	Wheelbarrow	Foil	1	n	953
1013	39	diesel truck	Repeated	3	v	1178
1013	40	race start pedals	Foil	1	n	1283
1013	41	cuticle cutters	Foil	3	n	812
1013	42	Strawberry	Repeated	1	v	776
1013	43	beaker	Foil	2	n	874
1013	44	paintbrush	Lure	2	v	1201
1013	45	bassoon	Lure	3	v	987
1013	46	3d glasses	Lure	1	v	998
1013	47	suit of armor	Repeated	3	v	819
1013	48	electric drums	Repeated	3	v	830
1013	49	Nails	Repeated	2	v	874
1013	50	Keyboard	Foil	1	n	860
1013	51	Stroller	Repeated	1	v	944
1013	52	Air Pump	Foil	2	n	933
1013	53	budda fountain	Lure	2	v	1017
1013	54	Balloons	Lure	3	b	1046
1013	55	allen wrench	Lure	1	v	906
1013	56	3 drawer dresser	Foil	3	n	696
1013	57	thimble	Foil	3	n	777
1013	58	funnel	Foil	3	n	858
1013	59	computer plugs	Foil	3	n	618
1013	60	Calculator	Lure	3	b	1424
1013	61	cake	Repeated	2	v	959
1013	62	lamp	Foil	3	n	830
1013	63	Computer	Foil	2	n	755
1013	64	vhs tape	Repeated	1	b	1323
1013	65	Soccer Ball	Repeated	2	v	1023
1013	66	megaphone	Lure	2	v	945
1013	67	wifi station	Foil	3	n	827
1013	68	exercise ropes	Lure	1	v	1106
1013	69	silver bracelets	Foil	2	n	885
1013	70	monopoly	Repeated	2	v	907
1013	71	lantern	Repeated	1	n	819
1013	72	Hockey Stick	Lure	3	b	1063
1013	73	Trumpet	Lure	2	b	982
1013	74	stuffed seahorse	Lure	1	v	1072
1013	75	Tractor	Foil	1	n	845
1013	76	football goal post	Lure	2	v	909
1013	77	Oboe	Lure	3	v	781
1013	78	Water Gallon	Foil	2	n	893
1013	79	records	Lure	3	v	802
1013	80	feather	Lure	2	b	946
1013	81	table top	Lure	1	v	921
1013	82	Microphone	Foil	2	n	820
1013	83	arrows	Repeated	2		0
1013	84	Broom	Lure	1	b	1355
1013	85	Baseball	Foil	1	n	983
1013	86	paperclip	Lure	2	b	1210
1013	87	Sewing Machine	Foil	1	n	1986
1013	88	Pillow	Repeated	3	b	929
1013	89	jeans	Foil	3	n	845
1013	90	graduation cap	Foil	3	n	761
1013	91	Map	Repeated	1	v	1084
1013	92	iphone	Repeated	1	v	986
1013	93	Pumpkin	Lure	3	b	845
1013	94	rose	Lure	2	b	895
1013	95	Projector	Foil	2	n	882
1013	96	cinnamon roll	Foil	1	n	809
1013	97	anchor	Lure	1	b	1486
1013	98	printer cartridge	Repeated	1	v	1675
1013	99	Binoculars	Lure	3	b	897
1013	100	lantern	Lure	1	b	1463
1013	101	spork	Foil	1	n	929
1013	102	grater	Repeated	3	b	909
1013	103	oreos	Lure	1	v	1268
1013	104	cage	Repeated	3	v	918
1013	105	triangle	Repeated	2	v	783
1013	106	Blowdryer	Repeated	3	v	1011
1013	107	Laptop	Foil	2	n	831
1013	108	thermostat	Lure	2	b	1395
1014	1	football goal post	Foil	2	n	1579
1014	2	forklift	Foil	3	b	1053
1014	3	lantern	Lure	1	b	1670
1014	4	3 drawer dresser	Repeated	3	v	1409
1014	5	electric drums	Lure	3	v	1253
1014	6	printer cartridge	Lure	1	v	978
1014	7	lantern	Foil	1	n	905
1014	8	Staple Remover	Foil	1	n	945
1014	9	beaker	Repeated	2	v	960
1014	10	spatula	Repeated	2	b	1368
1014	11	stuffed seahorse	Foil	1	n	1172
1014	12	rose	Foil	2	n	1274
1014	13	red heart	Foil	2	n	1484
1014	14	arrows	Lure	2	v	1093
1014	15	silver bracelets	Repeated	2	v	779
1014	16	anchor	Foil	1	n	1034
1014	17	disco ball	Repeated	1	v	1730
1014	18	Ruler	Lure	3	b	1688
1014	19	press machine	Repeated	3	v	889
1014	20	stick of butter	Lure	2	v	862
1014	21	vhs tape	Lure	1	v	798
1014	22	Frame	Repeated	1	v	1387
1014	23	sunglasses	Repeated	1	v	676
1014	24	Mailbox	Lure	1	v	1229
1014	25	Flashlight	Lure	1	v	1269
1014	26	iphone	Lure	1	v	880
1014	27	spray bottle	Lure	1	v	1387
1014	28	Keyboard	Repeated	1	v	1039
1014	29	mask	Lure	2	v	1097
1014	30	oreos	Foil	1	n	1206
1014	31	Calculator	Foil	3	n	1766
1014	32	Microphone	Repeated	2	v	946
1014	33	Computer	Repeated	2	v	1026
1014	34	Trumpet	Foil	2	b	1385
1014	35	thimble	Repeated	3	v	1643
1014	36	Hockey Stick	Foil	3	n	892
1014	37	Purse	Foil	2	n	837
1014	38	paintbrush	Foil	2	n	1546
1014	39	Film Reel	Foil	3	n	987
1014	40	exercise ball chair	Lure	3		0
1014	41	chalk	Foil	1	n	1147
1014	42	Balloons	Foil	3	n	1005
1014	43	table top	Foil	1	n	1124
1014	44	grater	Lure	3	b	1352
1014	45	Toolbox	Repeated	2	v	1316
1014	46	diesel truck	Lure	3	v	1224
1014	47	exercise ropes	Foil	1	n	791
1014	48	cage	Lure	3	v	1214
1014	49	graduation cap	Repeated	3	v	825
1014	50	jeans	Repeated	3	v	876
1014	51	triangle	Lure	2	v	753
1014	52	budda fountain	Foil	2	n	1289
1014	53	cake	Lure	2	b	1483
1014	54	Laptop	Repeated	2	v	1764
1014	55	knit hat	Lure	1	v	1112
1014	56	thermostat	Foil	2	n	828
1014	57	Baseball	Repeated	1	v	991
1014	58	Hanger	Lure	3	v	1162
1014	59	Peas	Repeated	1	v	890
1014	60	cinnamon roll	Repeated	1	v	927
1014	61	3d glasses	Foil	1	n	1049
1014	62	monopoly	Lure	2	n	1084
1014	63	axe	Repeated	3	n	917
1014	64	Stroller	Lure	1	v	1455
1014	65	Water Gallon	Repeated	2	v	1638
1014	66	Broom	Foil	1	n	1265
1014	67	wifi station	Repeated	3	v	675
1014	68	Blowdryer	Lure	3	b	927
1014	69	spork	Repeated	1	v	919
1014	70	Sewing Machine	Repeated	1	v	711
1014	71	label maker	Repeated	2	v	961
1014	72	Pillow	Lure	3	b	1295
1014	73	Magnifying Glass	Lure	2	v	1757
1014	74	utensils organizer	Foil	3	n	1287
1014	75	megaphone	Foil	2	n	941
1014	76	Wheelchair	Lure	1	n	977
1014	77	cream pie	Lure	2	b	1483
1014	78	paperclip	Foil	2	n	1258
1014	79	Tractor	Repeated	1	v	1589
1014	80	bassoon	Foil	3	n	1159
1014	81	Strawberry	Lure	1	v	1029
1014	82	lamp	Repeated	3	n	1092
1014	83	Soccer Ball	Lure	2	v	1038
1014	84	Glasses	Repeated	2	n	1597
1014	85	records	Foil	3	n	1085
1014	86	feather	Foil	2	n	1458
1014	87	allen wrench	Foil	1	n	562
1014	88	pumpkin pie	Lure	3	v	950
1014	89	ship in a bottle	Foil	1	n	1518
1014	90	suit of armor	Lure	3	v	1986
1014	91	funnel	Repeated	3	v	1142
1014	92	Map	Lure	1	v	1401
1014	93	race start pedals	Repeated	1	v	684
1014	94	Oboe	Foil	3	n	1268
1014	95	Air Pump	Repeated	2	v	925
1014	96	jack in a box	Foil	2	n	835
1014	97	Nails	Lure	2	n	1172
1014	98	measuring cup	Lure	3	b	1739
1014	99	Binoculars	Foil	3	n	1073
1014	100	light stand	Lure	2	v	1535
1014	101	Pumpkin	Foil	3	b	1847
1014	102	cereal	Foil	3	n	1085
1014	103	cake platter	Repeated	3	v	1202
1014	104	computer plugs	Repeated	3	v	1049
1014	105	cuticle cutters	Repeated	3	v	1047
1014	106	Projector	Repeated	2	v	847
1014	107	pumpkin	Lure	2	v	1393
1014	108	Wheelbarrow	Repeated	1	v	1038
1015	1	spray bottle	Foil	1	n	1582
1015	2	cereal	Repeated	3	v	1365
1015	3	Keyboard	Lure	1	n	1580
1015	4	Toolbox	Lure	2	v	1617
1015	5	jeans	Lure	3	b	1679
1015	6	Pumpkin	Repeated	3	v	1970
1015	7	Computer	Lure	2	b	1828
1015	8	chalk	Repeated	1	v	1752
1015	9	pumpkin	Foil	2	b	1761
1015	10	Water Gallon	Lure	2	v	1394
1015	11	sunglasses	Lure	1	b	1669
1015	12	football goal post	Repeated	2		0
1015	13	Binoculars	Repeated	3	v	1324
1015	14	megaphone	Repeated	2	v	1398
1015	15	Hanger	Foil	3	n	1279
1015	16	Wheelbarrow	Lure	1	n	1688
1015	17	Air Pump	Lure	2	v	1511
1015	18	grater	Foil	3	n	1394
1015	19	spork	Lure	1	b	1414
1015	20	utensils organizer	Repeated	3	b	1490
1015	21	disco ball	Lure	1	v	1386
1015	22	silver bracelets	Lure	2	v	1239
1015	23	Broom	Repeated	1	v	861
1015	24	thermostat	Repeated	2	v	891
1015	25	lantern	Foil	1	n	1295
1015	26	iphone	Foil	1	n	905
1015	27	Staple Remover	Repeated	1	v	1213
1015	28	Sewing Machine	Lure	1	v	1570
1015	29	Balloons	Repeated	3	v	825
1015	30	exercise ball chair	Foil	3	n	1237
1015	31	arrows	Foil	2	n	1193
1015	32	Calculator	Repeated	3	v	1092
1015	33	forklift	Repeated	3	v	1366
1015	34	funnel	Lure	3	v	1177
1015	35	cake	Foil	2	n	1112
1015	36	pumpkin pie	Foil	3	n	852
1015	37	spatula	Lure	2	v	1078
1015	38	Pillow	Foil	3	n	1040
1015	39	Soccer Ball	Foil	2	n	946
1015	40	Magnifying Glass	Foil	2	n	799
1015	41	Film Reel	Repeated	3	v	1415
1015	42	Flashlight	Foil	1	n	1443
1015	43	Map	Foil	1	n	837
1015	44	vhs tape	Foil	1	n	791
1015	45	lamp	Lure	3	n	1000
1015	46	feather	Repeated	2	v	1081
1015	47	axe	Lure	3	v	1224
1015	48	Frame	Lure	1	v	1107
1015	49	measuring cup	Foil	3	n	1503
1015	50	stuffed seahorse	Repeated	1	v	1108
1015	51	label maker	Lure	2	n	1835
1015	52	Microphone	Lure	2	v	1530
1015	53	race start pedals	Lure	1	b	1639
1015	54	exercise ropes	Repeated	1	b	1742
1015	55	monopoly	Foil	2	n	1559
1015	56	rose	Repeated	2	v	1249
1015	57	budda fountain	Repeated	2	v	1082
1015	58	cage	Foil	3	n	1897
1015	59	thimble	Lure	3		0
1015	60	Glasses	Lure	2	v	1143
1015	61	press machine	Lure	3	n	1988
1015	62	Oboe	Repeated	3	b	1866
1015	63	printer cartridge	Foil	1	n	1311
1015	64	stick of butter	Foil	2	n	767
1015	65	knit hat	Foil	1	n	751
1015	66	paintbrush	Repeated	2	v	1142
1015	67	cream pie	Foil	2	n	1438
1015	68	cinnamon roll	Lure	1	v	1143
1015	69	Stroller	Foil	1	n	1025
1015	70	Baseball	Lure	1	b	1358
1015	71	records	Repeated	3	v	1769
1015	72	Ruler	Foil	3	n	972
1015	73	Blowdryer	Foil	3	n	1078
1015	74	table top	Repeated	1	v	1087
1015	75	Purse	Repeated	2	v	1105
1015	76	3d glasses	Repeated	1	v	802
1015	77	light stand	Foil	2	n	979
1015	78	wifi station	Lure	3	n	1554
1015	79	graduation cap	Lure	3	v	915
1015	80	3 drawer dresser	Lure	3		0
1015	81	Peas	Lure	1	v	1130
1015	82	lantern	Repeated	1	v	1000
1015	83	bassoon	Repeated	3	v	895
1015	84	Tractor	Lure	1	b	1469
1015	85	mask	Foil	2	n	1119
1015	86	Laptop	Lure	2	v	1457
1015	87	paperclip	Repeated	2		0
1015	88	Wheelchair	Foil	1	n	1272
1015	89	Trumpet	Repeated	2	b	1670
1015	90	Projector	Lure	2	n	1524
1015	91	jack in a box	Repeated	2	n	1509
1015	92	Nails	Foil	2	n	927
1015	93	cake platter	Lure	3	v	1314
1015	94	diesel truck	Foil	3	n	1242
1015	95	oreos	Repeated	1	v	954
1015	96	beaker	Lure	2	n	1195
1015	97	allen wrench	Repeated	1	n	1348
1015	98	cuticle cutters	Lure	3	n	1620
1015	99	electric drums	Foil	3	n	1098
1015	100	suit of armor	Foil	3	n	670
1015	101	computer plugs	Lure	3	v	1191
1015	102	ship in a bottle	Repeated	1	v	1129
1015	103	Mailbox	Foil	1	n	1967
1015	104	red heart	Repeated	2		0
1015	105	Hockey Stick	Repeated	3		0
1015	106	triangle	Foil	2	n	898
1015	107	anchor	Repeated	1	v	1698
1015	108	Strawberry	Foil	1	n	1219
1016	1	Water Gallon	Foil	2		0
1016	2	Wheelchair	Repeated	1	n	790
1016	3	lantern	Repeated	1	n	775
1016	4	cream pie	Repeated	2	n	1405
1016	5	table top	Lure	1	n	955
1016	6	Mailbox	Repeated	1	n	933
1016	7	cuticle cutters	Foil	3	n	1821
1016	8	Blowdryer	Repeated	3	v	1006
1016	9	Wheelbarrow	Foil	1	n	831
1016	10	arrows	Repeated	2	v	1122
1016	11	Binoculars	Lure	3	b	989
1016	12	Map	Repeated	1	v	899
1016	13	label maker	Foil	2	n	819
1016	14	exercise ropes	Lure	1	v	963
1016	15	lantern	Lure	1	v	816
1016	16	Balloons	Lure	3	b	804
1016	17	disco ball	Foil	1	n	1456
1016	18	spatula	Foil	2	b	1202
1016	19	Strawberry	Repeated	1	v	840
1016	20	pumpkin pie	Repeated	3	v	813
1016	21	ship in a bottle	Lure	1	v	906
1016	22	knit hat	Repeated	1	v	719
1016	23	Frame	Foil	1	n	917
1016	24	Broom	Lure	1	v	980
1016	25	utensils organizer	Lure	3	v	702
1016	26	cake	Repeated	2	v	752
1016	27	Toolbox	Foil	2	n	857
1016	28	Glasses	Foil	2		0
1016	29	vhs tape	Repeated	1	v	837
1016	30	Nails	Repeated	2	v	670
1016	31	press machine	Foil	3	n	989
1016	32	jeans	Foil	3	n	821
1016	33	Film Reel	Lure	3	b	1124
1016	34	Tractor	Foil	1	b	1049
1016	35	printer cartridge	Repeated	1	v	947
1016	36	3 drawer dresser	Foil	3	n	1098
1016	37	3d glasses	Lure	1	v	822
1016	38	spork	Foil	1	b	831
1016	39	graduation cap	Foil	3	n	852
1016	40	electric drums	Repeated	3	v	1041
1016	41	Staple Remover	Lure	1	b	914
1016	42	Baseball	Foil	1	b	842
1016	43	axe	Foil	3	n	1110
1016	44	stuffed seahorse	Lure	1	v	1210
1016	45	computer plugs	Foil	3	n	986
1016	46	allen wrench	Lure	1	b	774
1016	47	cake platter	Foil	3	n	807
1016	48	iphone	Repeated	1	v	992
1016	49	Keyboard	Foil	1	n	1144
1016	50	jack in a box	Lure	2	b	796
1016	51	Pumpkin	Lure	3	b	676
1016	52	oreos	Lure	1	v	776
1016	53	Calculator	Lure	3	b	880
1016	54	Pillow	Repeated	3	v	843
1016	55	cage	Repeated	3	v	1101
1016	56	Projector	Foil	2	b	861
1016	57	diesel truck	Repeated	3	v	991
1016	58	funnel	Foil	3	n	813
1016	59	light stand	Repeated	2	v	1193
1016	60	cinnamon roll	Foil	1	n	1057
1016	61	monopoly	Repeated	2	v	986
1016	62	Ruler	Repeated	3	v	768
1016	63	wifi station	Foil	3	b	1014
1016	64	anchor	Lure	1	v	916
1016	65	paintbrush	Lure	2	v	1166
1016	66	feather	Lure	2	b	1006
1016	67	suit of armor	Repeated	3	v	781
1016	68	Magnifying Glass	Repeated	2	v	775
1016	69	Sewing Machine	Foil	1	n	915
1016	70	budda fountain	Lure	2	b	1132
1016	71	sunglasses	Foil	1	n	803
1016	72	cereal	Lure	3	v	561
1016	73	lamp	Foil	3	n	797
1016	74	triangle	Repeated	2	b	826
1016	75	megaphone	Lure	2	b	842
1016	76	thimble	Foil	3	n	1422
1016	77	Flashlight	Repeated	1	v	1104
1016	78	race start pedals	Foil	1	b	924
1016	79	Peas	Foil	1	n	809
1016	80	Trumpet	Lure	2	b	828
1016	81	Air Pump	Foil	2	n	944
1016	82	chalk	Lure	1	v	959
1016	83	mask	Repeated	2	v	648
1016	84	thermostat	Lure	2	v	793
1016	85	rose	Lure	2	b	814
1016	86	bassoon	Lure	3	b	994
1016	87	forklift	Lure	3	b	801
1016	88	paperclip	Lure	2	b	779
1016	89	spray bottle	Repeated	1	v	784
1016	90	records	Lure	3	b	842
1016	91	Purse	Lure	2	b	717
1016	92	Oboe	Lure	3	b	693
1016	93	grater	Repeated	3	v	749
1016	94	pumpkin	Repeated	2	b	855
1016	95	Computer	Foil	2	n	926
1016	96	silver bracelets	Foil	2	n	980
1016	97	measuring cup	Repeated	3	b	798
1016	98	red heart	Lure	2	v	1011
1016	99	stick of butter	Repeated	2	v	625
1016	100	Soccer Ball	Repeated	2	v	947
1016	101	Hanger	Repeated	3	v	670
1016	102	exercise ball chair	Repeated	3	v	813
1016	103	football goal post	Lure	2	v	706
1016	104	Laptop	Foil	2	n	788
1016	105	Hockey Stick	Lure	3	n	1157
1016	106	Microphone	Foil	2	n	1299
1016	107	beaker	Foil	2	n	833
1016	108	Stroller	Repeated	1	v	803
1017	1	Water Gallon	Repeated	2		0
1017	2	pumpkin	Lure	2	v	1448
1017	3	Sewing Machine	Repeated	1	v	760
1017	4	thermostat	Foil	2	n	1573
1017	5	Binoculars	Foil	3	n	1833
1017	6	table top	Foil	1	n	1609
1017	7	Microphone	Repeated	2	v	1349
1017	8	bassoon	Foil	3	b	1157
1017	9	sunglasses	Repeated	1	v	1083
1017	10	knit hat	Lure	1	v	1177
1017	11	triangle	Lure	2	v	1068
1017	12	allen wrench	Foil	1	n	1810
1017	13	silver bracelets	Repeated	2	v	1077
1017	14	funnel	Repeated	3	v	774
1017	15	beaker	Repeated	2	v	1073
1017	16	thimble	Repeated	3	v	935
1017	17	cage	Lure	3	v	827
1017	18	Balloons	Foil	3	n	1580
1017	19	anchor	Foil	1	n	719
1017	20	chalk	Foil	1	n	1271
1017	21	football goal post	Foil	2	n	1127
1017	22	spork	Repeated	1	v	1067
1017	23	red heart	Foil	2	n	1062
1017	24	wifi station	Repeated	3	v	866
1017	25	Wheelbarrow	Repeated	1	v	1408
1017	26	Flashlight	Lure	1	v	791
1017	27	cuticle cutters	Repeated	3	v	695
1017	28	cream pie	Lure	2	v	678
1017	29	lantern	Foil	1	b	1122
1017	30	Projector	Repeated	2	v	658
1017	31	3d glasses	Foil	1	b	846
1017	32	computer plugs	Repeated	3	v	630
1017	33	exercise ball chair	Lure	3	v	837
1017	34	diesel truck	Lure	3	v	846
1017	35	Film Reel	Foil	3	n	1167
1017	36	stick of butter	Lure	2	v	1051
1017	37	budda fountain	Foil	2	n	1204
1017	38	rose	Foil	2	b	944
1017	39	Broom	Foil	1	n	1281
1017	40	Baseball	Repeated	1	b	1083
1017	41	ship in a bottle	Foil	1	n	1326
1017	42	Nails	Lure	2	v	891
1017	43	megaphone	Foil	2	n	1096
1017	44	disco ball	Repeated	1	v	862
1017	45	Glasses	Repeated	2	b	1116
1017	46	Ruler	Lure	3	b	1083
1017	47	spray bottle	Lure	1	v	741
1017	48	iphone	Lure	1	v	982
1017	49	Wheelchair	Lure	1	v	798
1017	50	cake platter	Repeated	3	v	777
1017	51	oreos	Foil	1	n	1537
1017	52	Toolbox	Repeated	2	v	1046
1017	53	race start pedals	Repeated	1	v	1071
1017	54	cinnamon roll	Repeated	1	v	603
1017	55	mask	Lure	2	v	808
1017	56	vhs tape	Lure	1	v	866
1017	57	Map	Lure	1	v	1020
1017	58	Hanger	Lure	3	v	691
1017	59	Blowdryer	Lure	3	v	609
1017	60	Laptop	Repeated	2	v	943
1017	61	lamp	Repeated	3	v	527
1017	62	press machine	Repeated	3	v	986
1017	63	cereal	Foil	3	b	1166
1017	64	axe	Repeated	3	v	1044
1017	65	jeans	Repeated	3	v	812
1017	66	Air Pump	Repeated	2	v	933
1017	67	paperclip	Foil	2	b	1268
1017	68	printer cartridge	Lure	1	v	805
1017	69	Frame	Repeated	1	v	695
1017	70	Keyboard	Repeated	1	v	650
1017	71	paintbrush	Foil	2	n	1163
1017	72	Pumpkin	Foil	3	b	1423
1017	73	Soccer Ball	Lure	2	b	725
1017	74	Calculator	Foil	3	n	1043
1017	75	pumpkin pie	Lure	3	b	1169
1017	76	Magnifying Glass	Lure	2	b	1033
1017	77	label maker	Repeated	2	v	1546
1017	78	stuffed seahorse	Foil	1	n	1235
1017	79	records	Foil	3	n	909
1017	80	measuring cup	Lure	3	b	1420
1017	81	Strawberry	Lure	1	v	1591
1017	82	spatula	Repeated	2	v	922
1017	83	electric drums	Lure	3	v	1027
1017	84	forklift	Foil	3	n	1034
1017	85	Oboe	Foil	3	b	1007
1017	86	Stroller	Lure	1	v	977
1017	87	lantern	Lure	1	b	1006
1017	88	Tractor	Repeated	1	v	1013
1017	89	arrows	Lure	2	b	1251
1017	90	grater	Lure	3	v	937
1017	91	Computer	Repeated	2	v	1213
1017	92	suit of armor	Lure	3	b	970
1017	93	monopoly	Lure	2	v	1181
1017	94	Pillow	Lure	3		0
1017	95	jack in a box	Foil	2	n	803
1017	96	Hockey Stick	Foil	3	n	1554
1017	97	feather	Foil	2	n	1074
1017	98	light stand	Lure	2	b	1077
1017	99	exercise ropes	Foil	1	n	1039
1017	100	Trumpet	Foil	2	b	696
1017	101	Mailbox	Lure	1	v	1987
1017	102	3 drawer dresser	Repeated	3	v	625
1017	103	cake	Lure	2	v	694
1017	104	Purse	Foil	2	n	1390
1017	105	utensils organizer	Foil	3	n	1135
1017	106	Peas	Repeated	1	v	964
1017	107	graduation cap	Repeated	3	v	838
1017	108	Staple Remover	Foil	1	n	1030
1018	1	3d glasses	Repeated	1		0
1018	2	Map	Foil	1	n	1509
1018	3	Toolbox	Lure	2	v	1678
1018	4	feather	Repeated	2	v	949
1018	5	jeans	Lure	3	b	1412
1018	6	race start pedals	Lure	1	v	1053
1018	7	electric drums	Foil	3	n	1288
1018	8	Projector	Lure	2	b	1395
1018	9	records	Repeated	3	v	789
1018	10	3 drawer dresser	Lure	3	b	1302
1018	11	exercise ball chair	Foil	3	n	1106
1018	12	beaker	Lure	2	b	1030
1018	13	Keyboard	Lure	1	v	1071
1018	14	pumpkin	Foil	2	b	1052
1018	15	computer plugs	Lure	3	b	1084
1018	16	Trumpet	Repeated	2	v	1095
1018	17	cereal	Repeated	3	v	923
1018	18	anchor	Repeated	1	v	864
1018	19	Staple Remover	Repeated	1	v	748
1018	20	Frame	Lure	1	v	778
1018	21	cuticle cutters	Lure	3	b	1025
1018	22	suit of armor	Foil	3	n	926
1018	23	utensils organizer	Repeated	3	v	867
1018	24	Baseball	Lure	1	v	1193
1018	25	spork	Lure	1	v	1489
1018	26	allen wrench	Repeated	1	v	838
1018	27	Peas	Lure	1	b	1274
1018	28	graduation cap	Lure	3	b	1421
1018	29	press machine	Lure	3	n	1566
1018	30	Binoculars	Repeated	3	v	872
1018	31	Ruler	Foil	3	n	1040
1018	32	cake	Foil	2	n	984
1018	33	Mailbox	Foil	1	n	894
1018	34	light stand	Foil	2	n	856
1018	35	Wheelchair	Foil	1	n	917
1018	36	Soccer Ball	Foil	2	n	777
1018	37	megaphone	Repeated	2	v	813
1018	38	Purse	Repeated	2	v	691
1018	39	thermostat	Repeated	2	v	599
1018	40	Water Gallon	Lure	2	v	579
1018	41	lantern	Repeated	1	v	669
1018	42	Flashlight	Foil	1	v	604
1018	43	red heart	Repeated	2	v	566
1018	44	Balloons	Repeated	3	v	559
1018	45	Wheelbarrow	Lure	1	v	729
1018	46	paintbrush	Repeated	2	v	550
1018	47	cake platter	Lure	3	v	620
1018	48	Computer	Lure	2	v	613
1018	49	bassoon	Repeated	3	v	593
1018	50	Hockey Stick	Repeated	3	v	713
1018	51	Air Pump	Lure	2	v	892
1018	52	Tractor	Lure	1	b	1464
1018	53	stick of butter	Foil	2	n	979
1018	54	vhs tape	Foil	1	n	1017
1018	55	Film Reel	Repeated	3	v	762
1018	56	iphone	Foil	1	n	1024
1018	57	stuffed seahorse	Repeated	1	v	856
1018	58	measuring cup	Foil	3	n	1363
1018	59	cinnamon roll	Lure	1	v	1373
1018	60	spatula	Lure	2	b	1093
1018	61	Pillow	Foil	3	n	682
1018	62	knit hat	Foil	1	n	614
1018	63	football goal post	Repeated	2	v	725
1018	64	rose	Repeated	2	v	1903
1018	65	Pumpkin	Repeated	3	v	680
1018	66	Glasses	Lure	2	v	526
1018	67	thimble	Lure	3	v	873
1018	68	oreos	Repeated	1	v	647
1018	69	exercise ropes	Repeated	1	v	778
1018	70	Oboe	Repeated	3	v	1624
1018	71	Blowdryer	Foil	3	n	882
1018	72	Calculator	Repeated	3	v	750
1018	73	Laptop	Lure	2	v	774
1018	74	lamp	Lure	3	b	1015
1018	75	arrows	Foil	2	n	1012
1018	76	table top	Repeated	1	v	740
1018	77	funnel	Lure	3	v	760
1018	78	cream pie	Foil	2	n	890
1018	79	cage	Foil	3	n	801
1018	80	triangle	Foil	2	n	953
1018	81	Hanger	Foil	3	n	1032
1018	82	lantern	Foil	1	n	861
1018	83	pumpkin pie	Foil	3	n	823
1018	84	Stroller	Foil	1	n	702
1018	85	Sewing Machine	Lure	1	v	1170
1018	86	Nails	Foil	2	n	814
1018	87	printer cartridge	Foil	1	n	687
1018	88	sunglasses	Lure	1	b	1118
1018	89	label maker	Lure	2	b	1149
1018	90	budda fountain	Repeated	2	v	926
1018	91	wifi station	Lure	3	b	1325
1018	92	paperclip	Repeated	2	v	1205
1018	93	silver bracelets	Lure	2	v	1215
1018	94	diesel truck	Foil	3	n	1309
1018	95	Microphone	Lure	2	b	1069
1018	96	spray bottle	Foil	1	n	1710
1018	97	jack in a box	Repeated	2	v	1866
1018	98	Broom	Repeated	1	v	981
1018	99	Magnifying Glass	Foil	2	n	1052
1018	100	chalk	Repeated	1	v	915
1018	101	mask	Foil	2	n	774
1018	102	forklift	Repeated	3	v	839
1018	103	disco ball	Lure	1	v	768
1018	104	ship in a bottle	Repeated	1	v	636
1018	105	monopoly	Foil	2	n	729
1018	106	grater	Foil	3	n	938
1018	107	axe	Lure	3	b	1118
1018	108	Strawberry	Foil	1	n	828
1019	1	jack in a box	Lure	2	v	1187
1019	2	spatula	Foil	2	b	1525
1019	3	suit of armor	Repeated	3	v	1857
1019	4	Mailbox	Repeated	1	v	1161
1019	5	table top	Lure	1	v	1615
1019	6	Magnifying Glass	Repeated	2	v	1364
1019	7	rose	Lure	2	b	1214
1019	8	stuffed seahorse	Lure	1	v	972
1019	9	paintbrush	Lure	2	v	1117
1019	10	vhs tape	Repeated	1	v	1769
1019	11	Wheelchair	Repeated	1	v	1005
1019	12	monopoly	Repeated	2	v	1414
1019	13	Tractor	Foil	1	n	996
1019	14	light stand	Repeated	2	v	1279
1019	15	utensils organizer	Lure	3	v	1322
1019	16	exercise ropes	Lure	1	n	1293
1019	17	Stroller	Repeated	1		0
1019	18	Staple Remover	Lure	1	v	979
1019	19	wifi station	Foil	3	n	1242
1019	20	computer plugs	Foil	3	n	992
1019	21	label maker	Foil	2	n	938
1019	22	pumpkin	Repeated	2	b	1145
1019	23	lamp	Foil	3	n	1426
1019	24	Microphone	Foil	2	n	1068
1019	25	iphone	Repeated	1	v	938
1019	26	Film Reel	Lure	3	b	1687
1019	27	Oboe	Lure	3	v	1612
1019	28	cake	Repeated	2	v	764
1019	29	Projector	Foil	2	n	1167
1019	30	paperclip	Lure	2	n	1415
1019	31	Flashlight	Repeated	1	v	1741
1019	32	cinnamon roll	Foil	1	n	1061
1019	33	press machine	Foil	3	n	1584
1019	34	Pillow	Repeated	3	v	1367
1019	35	funnel	Foil	3	n	1443
1019	36	printer cartridge	Repeated	1	v	1182
1019	37	Binoculars	Lure	3	b	1017
1019	38	lantern	Repeated	1	v	1213
1019	39	disco ball	Foil	1	n	1147
1019	40	Blowdryer	Repeated	3	v	880
1019	41	cream pie	Repeated	2	v	1302
1019	42	Keyboard	Foil	1	n	928
1019	43	Map	Repeated	1	v	1046
1019	44	megaphone	Lure	2		0
1019	45	allen wrench	Lure	1	v	1259
1019	46	forklift	Lure	3	n	1327
1019	47	pumpkin pie	Repeated	3	v	933
1019	48	diesel truck	Repeated	3	v	1229
1019	49	bassoon	Lure	3	v	1219
1019	50	Peas	Foil	1	n	1075
1019	51	Computer	Foil	2	n	1610
1019	52	oreos	Lure	1	v	1005
1019	53	cuticle cutters	Foil	3	n	1622
1019	54	stick of butter	Repeated	2	v	741
1019	55	records	Lure	3	b	1262
1019	56	cake platter	Foil	3	n	1351
1019	57	Strawberry	Repeated	1	v	1257
1019	58	electric drums	Repeated	3	v	736
1019	59	mask	Repeated	2	v	746
1019	60	Frame	Foil	1	n	1302
1019	61	chalk	Lure	1	v	1125
1019	62	ship in a bottle	Lure	1	v	823
1019	63	Ruler	Repeated	3	v	741
1019	64	grater	Repeated	3	v	692
1019	65	beaker	Foil	2	n	740
1019	66	sunglasses	Foil	1	n	644
1019	67	3d glasses	Lure	1	v	1316
1019	68	Baseball	Foil	1	b	992
1019	69	cereal	Lure	3	v	1523
1019	70	measuring cup	Repeated	3	v	892
1019	71	lantern	Lure	1	v	758
1019	72	feather	Lure	2	b	1075
1019	73	thimble	Foil	3	n	1572
1019	74	Air Pump	Foil	2	n	742
1019	75	exercise ball chair	Repeated	3	v	930
1019	76	anchor	Lure	1	v	1131
1019	77	Purse	Lure	2	b	1183
1019	78	arrows	Repeated	2	v	1200
1019	79	budda fountain	Lure	2	v	1208
1019	80	Trumpet	Lure	2	n	1161
1019	81	Wheelbarrow	Foil	1	n	1082
1019	82	triangle	Repeated	2	v	911
1019	83	football goal post	Lure	2	v	1367
1019	84	Glasses	Foil	2	n	1118
1019	85	race start pedals	Foil	1	n	1775
1019	86	Water Gallon	Foil	2	n	804
1019	87	Laptop	Foil	2	n	701
1019	88	Soccer Ball	Repeated	2	v	1221
1019	89	graduation cap	Foil	3	n	1173
1019	90	Hanger	Repeated	3	n	774
1019	91	Toolbox	Foil	2	n	1220
1019	92	spray bottle	Repeated	1	v	976
1019	93	silver bracelets	Foil	2	n	880
1019	94	red heart	Lure	2	v	923
1019	95	jeans	Foil	3	n	1090
1019	96	knit hat	Repeated	1	v	990
1019	97	cage	Repeated	3	v	936
1019	98	axe	Foil	3	n	959
1019	99	thermostat	Lure	2	b	1597
1019	100	Broom	Lure	1	b	1011
1019	101	spork	Foil	1	v	1432
1019	102	Pumpkin	Lure	3	v	1659
1019	103	Calculator	Lure	3	v	1149
1019	104	3 drawer dresser	Foil	3	n	1469
1019	105	Balloons	Lure	3	n	1399
1019	106	Nails	Repeated	2		0
1019	107	Sewing Machine	Foil	1	n	927
1019	108	Hockey Stick	Lure	3	n	1017
1020	1	funnel	Repeated	3	v	1705
1020	2	Wheelchair	Lure	1	v	1486
1020	3	Toolbox	Repeated	2	v	796
1020	4	chalk	Foil	1	n	1001
1020	5	Magnifying Glass	Lure	2	v	1081
1020	6	oreos	Foil	1	n	1599
1020	7	Microphone	Repeated	2	v	1143
1020	8	budda fountain	Foil	2		0
1020	9	cuticle cutters	Repeated	3	v	1152
1020	10	suit of armor	Lure	3	v	1118
1020	11	pumpkin	Lure	2	b	1291
1020	12	cereal	Foil	3	n	1347
1020	13	Baseball	Repeated	1	v	938
1020	14	spray bottle	Lure	1	v	786
1020	15	Projector	Repeated	2	v	936
1020	16	label maker	Repeated	2	v	1035
1020	17	Hanger	Lure	3	v	844
1020	18	arrows	Lure	2	b	1181
1020	19	exercise ropes	Foil	1	n	991
1020	20	light stand	Lure	2	b	1001
1020	21	Balloons	Foil	3	n	843
1020	22	Tractor	Repeated	1	v	1556
1020	23	thimble	Repeated	3	v	1115
1020	24	3d glasses	Foil	1	b	1363
1020	25	monopoly	Lure	2	b	1306
1020	26	sunglasses	Repeated	1	v	816
1020	27	thermostat	Foil	2	n	588
1020	28	megaphone	Foil	2	n	1002
1020	29	Laptop	Repeated	2	v	1757
1020	30	football goal post	Foil	2	n	1128
1020	31	Peas	Repeated	1	n	1399
1020	32	Computer	Repeated	2	v	1018
1020	33	paintbrush	Foil	2	n	930
1020	34	Keyboard	Repeated	1	v	1743
1020	35	table top	Foil	1	n	635
1020	36	Strawberry	Lure	1	v	1522
1020	37	Pumpkin	Foil	3	b	977
1020	38	pumpkin pie	Lure	3	b	762
1020	39	stuffed seahorse	Foil	1	n	794
1020	40	Soccer Ball	Lure	2	n	1158
1020	41	cage	Lure	3	v	1072
1020	42	race start pedals	Repeated	1	v	1300
1020	43	Hockey Stick	Foil	3	n	886
1020	44	Staple Remover	Foil	1	n	1177
1020	45	printer cartridge	Lure	1	n	1053
1020	46	cake	Lure	2	v	1094
1020	47	Oboe	Foil	3	n	1028
1020	48	computer plugs	Repeated	3	v	772
1020	49	axe	Repeated	3	v	1168
1020	50	press machine	Repeated	3	v	1057
1020	51	iphone	Lure	1	v	1250
1020	52	lamp	Repeated	3	v	714
1020	53	Binoculars	Foil	3	n	866
1020	54	Nails	Lure	2	n	721
1020	55	Trumpet	Foil	2	v	1669
1020	56	jack in a box	Foil	2	n	817
1020	57	Mailbox	Lure	1	v	1118
1020	58	Pillow	Lure	3	b	1760
1020	59	spatula	Repeated	2	v	774
1020	60	3 drawer dresser	Repeated	3	v	1022
1020	61	disco ball	Repeated	1	v	751
1020	62	diesel truck	Lure	3	v	1006
1020	63	Wheelbarrow	Repeated	1	v	785
1020	64	exercise ball chair	Lure	3	v	633
1020	65	paperclip	Foil	2	n	1113
1020	66	lantern	Lure	1	n	1784
1020	67	grater	Lure	3	v	918
1020	68	Map	Lure	1	b	1773
1020	69	rose	Foil	2	n	855
1020	70	lantern	Foil	1	n	774
1020	71	feather	Foil	2	n	631
1020	72	Flashlight	Lure	1	v	1078
1020	73	stick of butter	Lure	2	v	1054
1020	74	cream pie	Lure	2	v	768
1020	75	cake platter	Repeated	3	v	641
1020	76	spork	Repeated	1	b	1135
1020	77	wifi station	Repeated	3	v	782
1020	78	Film Reel	Foil	3	n	881
1020	79	red heart	Foil	2	n	733
1020	80	utensils organizer	Foil	3	n	708
1020	81	graduation cap	Repeated	3	v	865
1020	82	Calculator	Foil	3	b	1234
1020	83	Air Pump	Repeated	2	v	962
1020	84	mask	Lure	2	v	867
1020	85	jeans	Repeated	3	v	782
1020	86	measuring cup	Lure	3	n	889
1020	87	electric drums	Lure	3	b	1133
1020	88	Purse	Foil	2	n	897
1020	89	triangle	Lure	2	b	1400
1020	90	Broom	Foil	1	b	1253
1020	91	Blowdryer	Lure	3	b	1118
1020	92	Sewing Machine	Repeated	1	v	1315
1020	93	bassoon	Foil	3	b	1456
1020	94	anchor	Foil	1	n	934
1020	95	knit hat	Lure	1	v	1530
1020	96	Ruler	Lure	3	v	1913
1020	97	silver bracelets	Repeated	2	v	792
1020	98	Water Gallon	Repeated	2	v	831
1020	99	cinnamon roll	Repeated	1	b	1815
1020	100	records	Foil	3	n	660
1020	101	Frame	Repeated	1	v	994
1020	102	allen wrench	Foil	1	n	670
1020	103	Stroller	Lure	1	b	1012
1020	104	vhs tape	Lure	1	b	1062
1020	105	forklift	Foil	3	n	574
1020	106	beaker	Repeated	2	v	903
1020	107	Glasses	Repeated	2	v	834
1020	108	ship in a bottle	Foil	1	n	971
1021	1	spray bottle	Foil	1	n	1155
1021	2	jack in a box	Repeated	2	v	887
1021	3	cuticle cutters	Lure	3	b	893
1021	4	Blowdryer	Foil	3	n	990
1021	5	Map	Foil	1	n	963
1021	6	measuring cup	Foil	3	b	1086
1021	7	disco ball	Lure	1	v	1760
1021	8	Hanger	Foil	3	v	1638
1021	9	Wheelbarrow	Lure	1	v	1213
1021	10	Stroller	Foil	1	n	1172
1021	11	Oboe	Repeated	3	v	1300
1021	12	Sewing Machine	Lure	1	v	1667
1021	13	table top	Repeated	1	v	1112
1021	14	Purse	Repeated	2	b	1000
1021	15	Tractor	Lure	1	v	1252
1021	16	exercise ball chair	Foil	3	n	995
1021	17	Computer	Lure	2	v	1274
1021	18	stick of butter	Foil	2	n	1032
1021	19	cereal	Repeated	3	v	1384
1021	20	spork	Lure	1	b	1431
1021	21	Pumpkin	Repeated	3	v	1317
1021	22	ship in a bottle	Repeated	1	v	1077
1021	23	cinnamon roll	Lure	1	v	1232
1021	24	axe	Lure	3	b	1233
1021	25	Soccer Ball	Foil	2	b	1083
1021	26	silver bracelets	Lure	2	v	1053
1021	27	megaphone	Repeated	2	v	762
1021	28	computer plugs	Lure	3	b	1113
1021	29	cage	Foil	3	n	884
1021	30	stuffed seahorse	Repeated	1	v	1008
1021	31	Baseball	Lure	1	b	968
1021	32	Projector	Lure	2	b	1194
1021	33	rose	Repeated	2	v	1891
1021	34	Strawberry	Foil	1	n	1172
1021	35	oreos	Repeated	1	v	1458
1021	36	Microphone	Lure	2	n	1358
1021	37	printer cartridge	Foil	1	n	1411
1021	38	pumpkin	Foil	2	b	1182
1021	39	exercise ropes	Repeated	1	b	1149
1021	40	Balloons	Repeated	3	b	1138
1021	41	thermostat	Repeated	2	v	1200
1021	42	allen wrench	Repeated	1	v	1014
1021	43	Glasses	Lure	2	b	998
1021	44	paperclip	Repeated	2	v	905
1021	45	anchor	Repeated	1	v	873
1021	46	Toolbox	Lure	2	v	849
1021	47	paintbrush	Repeated	2	v	893
1021	48	lantern	Foil	1	v	721
1021	49	race start pedals	Lure	1	v	888
1021	50	thimble	Lure	3	v	672
1021	51	spatula	Lure	2	b	934
1021	52	Broom	Repeated	1	b	1025
1021	53	cake platter	Lure	3	v	957
1021	54	Air Pump	Lure	2	n	791
1021	55	chalk	Repeated	1	v	900
1021	56	forklift	Repeated	3	v	1014
1021	57	vhs tape	Foil	1	n	635
1021	58	Pillow	Foil	3	n	1254
1021	59	Flashlight	Foil	1	n	1093
1021	60	sunglasses	Lure	1	b	886
1021	61	cream pie	Foil	2	n	870
1021	62	mask	Foil	2	n	928
1021	63	3d glasses	Repeated	1	v	826
1021	64	Peas	Lure	1	v	1233
1021	65	budda fountain	Repeated	2	v	850
1021	66	Frame	Lure	1	b	881
1021	67	3 drawer dresser	Lure	3	n	1122
1021	68	Film Reel	Repeated	3	v	1111
1021	69	Wheelchair	Foil	1	n	1016
1021	70	Binoculars	Repeated	3	v	1159
1021	71	Staple Remover	Repeated	1	v	946
1021	72	utensils organizer	Repeated	3	v	788
1021	73	bassoon	Repeated	3	v	1637
1021	74	Laptop	Lure	2	n	968
1021	75	wifi station	Lure	3	n	662
1021	76	Mailbox	Foil	1	n	818
1021	77	graduation cap	Lure	3	v	1136
1021	78	pumpkin pie	Foil	3	n	1441
1021	79	cake	Foil	2	n	788
1021	80	Ruler	Foil	3	n	1289
1021	81	label maker	Lure	2	v	1250
1021	82	Water Gallon	Lure	2	v	1036
1021	83	red heart	Repeated	2	v	811
1021	84	football goal post	Repeated	2	v	723
1021	85	arrows	Foil	2	n	937
1021	86	lantern	Repeated	1	v	990
1021	87	funnel	Lure	3	n	1167
1021	88	Magnifying Glass	Foil	2	v	1589
1021	89	suit of armor	Foil	3	n	1289
1021	90	records	Repeated	3	v	1395
1021	91	diesel truck	Foil	3	n	602
1021	92	Trumpet	Repeated	2	b	1151
1021	93	monopoly	Foil	2	n	913
1021	94	beaker	Lure	2	b	1145
1021	95	jeans	Lure	3	b	1261
1021	96	Hockey Stick	Repeated	3	v	844
1021	97	grater	Foil	3	v	1547
1021	98	lamp	Lure	3	b	1602
1021	99	light stand	Foil	2	n	744
1021	100	Nails	Foil	2	n	701
1021	101	Keyboard	Lure	1	n	948
1021	102	iphone	Foil	1	n	715
1021	103	triangle	Foil	2	n	822
1021	104	feather	Repeated	2	v	934
1021	105	electric drums	Foil	3	n	723
1021	106	knit hat	Foil	1	n	1043
1021	107	Calculator	Repeated	3	n	1437
1021	108	press machine	Lure	3	v	1688
1022	1	Wheelbarrow	Foil	1	n	1394
1022	2	Ruler	Repeated	3	v	953
1022	3	Projector	Foil	2	n	1460
1022	4	3 drawer dresser	Foil	3	n	741
1022	5	spork	Foil	1	n	1019
1022	6	Flashlight	Repeated	1	v	977
1022	7	lamp	Foil	3	n	1327
1022	8	exercise ball chair	Repeated	3	v	924
1022	9	red heart	Lure	2	v	792
1022	10	Keyboard	Foil	1	n	1347
1022	11	cake	Repeated	2	v	775
1022	12	Laptop	Foil	2	n	1299
1022	13	records	Lure	3	b	1136
1022	14	Blowdryer	Repeated	3	v	789
1022	15	paintbrush	Lure	2	v	1057
1022	16	mask	Repeated	2	v	858
1022	17	Computer	Foil	2	n	829
1022	18	triangle	Repeated	2	v	813
1022	19	cuticle cutters	Foil	3	n	995
1022	20	Oboe	Lure	3	b	1389
1022	21	football goal post	Lure	2	b	1655
1022	22	Broom	Lure	1	v	921
1022	23	graduation cap	Foil	3	n	1140
1022	24	iphone	Repeated	1	v	938
1022	25	jeans	Foil	3	n	876
1022	26	allen wrench	Lure	1	b	1475
1022	27	anchor	Lure	1	b	1280
1022	28	jack in a box	Lure	2	v	952
1022	29	Nails	Repeated	2	v	782
1022	30	Microphone	Foil	2	n	1210
1022	31	Baseball	Foil	1	n	878
1022	32	arrows	Repeated	2	v	941
1022	33	label maker	Foil	2	n	997
1022	34	computer plugs	Foil	3	n	834
1022	35	thermostat	Lure	2	v	1421
1022	36	knit hat	Repeated	1	v	754
1022	37	megaphone	Lure	2	v	693
1022	38	feather	Lure	2	v	765
1022	39	vhs tape	Repeated	1	v	894
1022	40	light stand	Repeated	2	n	300
1022	41	ship in a bottle	Lure	1	v	816
1022	42	Magnifying Glass	Repeated	2	v	604
1022	43	Hockey Stick	Lure	3	v	1210
1022	44	Sewing Machine	Foil	1	n	944
1022	45	Mailbox	Repeated	1	v	831
1022	46	Strawberry	Repeated	1	v	776
1022	47	spatula	Foil	2	b	1879
1022	48	pumpkin	Repeated	2	v	1023
1022	49	cereal	Lure	3	v	594
1022	50	axe	Foil	3	n	1239
1022	51	Wheelchair	Repeated	1	v	680
1022	52	Binoculars	Lure	3	v	1096
1022	53	Film Reel	Lure	3	v	1161
1022	54	lantern	Repeated	1	v	928
1022	55	oreos	Lure	1	v	596
1022	56	silver bracelets	Foil	2	n	1182
1022	57	pumpkin pie	Repeated	3	v	902
1022	58	Peas	Foil	1	v	779
1022	59	Pillow	Repeated	3	v	1122
1022	60	bassoon	Lure	3	b	1209
1022	61	Map	Repeated	1	v	1056
1022	62	cake platter	Foil	3	n	1087
1022	63	monopoly	Repeated	2	v	753
1022	64	paperclip	Lure	2	v	693
1022	65	table top	Lure	1	v	1883
1022	66	sunglasses	Foil	1	n	900
1022	67	Tractor	Foil	1	n	820
1022	68	Staple Remover	Lure	1	b	1089
1022	69	stuffed seahorse	Lure	1	v	1126
1022	70	press machine	Foil	3	n	1015
1022	71	rose	Lure	2	b	1580
1022	72	diesel truck	Repeated	3	n	1892
1022	73	Toolbox	Foil	2	n	1111
1022	74	Frame	Foil	1	n	1968
1022	75	utensils organizer	Lure	3	b	1563
1022	76	disco ball	Foil	1	n	1194
1022	77	funnel	Foil	3	n	992
1022	78	cream pie	Repeated	2	b	1198
1022	79	Air Pump	Foil	2	n	875
1022	80	thimble	Foil	3	n	768
1022	81	Water Gallon	Foil	2	n	693
1022	82	spray bottle	Repeated	1	v	859
1022	83	cage	Repeated	3	v	966
1022	84	printer cartridge	Repeated	1	v	840
1022	85	Stroller	Repeated	1	v	681
1022	86	Hanger	Repeated	3	v	706
1022	87	forklift	Lure	3	b	1516
1022	88	electric drums	Repeated	3	v	896
1022	89	race start pedals	Foil	1	n	854
1022	90	measuring cup	Repeated	3	v	828
1022	91	suit of armor	Repeated	3	v	1421
1022	92	cinnamon roll	Foil	1	n	1968
1022	93	beaker	Foil	2	n	980
1022	94	lantern	Lure	1	v	822
1022	95	Soccer Ball	Repeated	2	v	697
1022	96	grater	Repeated	3	v	1027
1022	97	budda fountain	Lure	2	v	993
1022	98	Balloons	Lure	3	b	1142
1022	99	stick of butter	Repeated	2	v	830
1022	100	Trumpet	Lure	2	v	1375
1022	101	Calculator	Lure	3	b	1704
1022	102	3d glasses	Lure	1	v	1658
1022	103	Pumpkin	Lure	3	b	1485
1022	104	chalk	Lure	1	b	1995
1022	105	Glasses	Foil	2		0
1022	106	Purse	Lure	2	v	1169
1022	107	wifi station	Foil	3	n	963
1022	108	exercise ropes	Lure	1	v	1360
1023	1	Sewing Machine	Repeated	1	v	1899
1023	2	Air Pump	Repeated	2	n	1394
1023	3	Mailbox	Lure	1	v	1420
1023	4	Keyboard	Repeated	1	b	780
1023	5	race start pedals	Repeated	1	v	1590
1023	6	grater	Lure	3	v	1005
1023	7	football goal post	Foil	2	v	1503
1023	8	paperclip	Foil	2	n	992
1023	9	silver bracelets	Repeated	2	v	1280
1023	10	Hockey Stick	Foil	3	n	1415
1023	11	allen wrench	Foil	1	n	940
1023	12	Strawberry	Lure	1	v	1855
1023	13	Frame	Repeated	1	v	1275
1023	14	Oboe	Foil	3	b	1031
1023	15	Laptop	Repeated	2	v	1143
1023	16	Baseball	Repeated	1	v	1026
1023	17	budda fountain	Foil	2	n	1297
1023	18	measuring cup	Lure	3	n	973
1023	19	suit of armor	Lure	3	v	1580
1023	20	rose	Foil	2	n	840
1023	21	Projector	Repeated	2	v	1142
1023	22	exercise ropes	Foil	1	n	1586
1023	23	oreos	Foil	1	n	911
1023	24	feather	Foil	2	n	698
1023	25	paintbrush	Foil	2	n	700
1023	26	axe	Repeated	3	v	1525
1023	27	Pillow	Lure	3	v	1695
1023	28	Stroller	Lure	1		0
1023	29	Wheelchair	Lure	1	v	1468
1023	30	Broom	Foil	1	n	1393
1023	31	computer plugs	Repeated	3	v	1416
1023	32	graduation cap	Repeated	3	v	922
1023	33	red heart	Foil	2	n	844
1023	34	Wheelbarrow	Repeated	1	v	1157
1023	35	3 drawer dresser	Repeated	3	v	752
1023	36	Peas	Repeated	1	v	1367
1023	37	stick of butter	Lure	2		0
1023	38	Calculator	Foil	3	b	973
1023	39	lantern	Foil	1	n	1015
1023	40	thimble	Repeated	3	v	1363
1023	41	printer cartridge	Lure	1	v	1102
1023	42	wifi station	Repeated	3	b	1052
1023	43	Pumpkin	Foil	3	b	1172
1023	44	press machine	Repeated	3	v	989
1023	45	Staple Remover	Foil	1	n	1038
1023	46	Purse	Foil	2	n	1889
1023	47	funnel	Repeated	3	v	910
1023	48	spork	Repeated	1	v	586
1023	49	Soccer Ball	Lure	2	b	910
1023	50	lamp	Repeated	3	n	1416
1023	51	cage	Lure	3	v	896
1023	52	diesel truck	Lure	3	n	1173
1023	53	anchor	Foil	1	n	943
1023	54	light stand	Lure	2	b	1238
1023	55	Blowdryer	Lure	3	v	1528
[truncated: 5,777 more rows]
